# Supplementary material for: Single cell atlas for 11 non-model mammals, reptiles and birds
Source: Nat Commun. 2021 Dec 6;12:7083. doi: 10.1038/s41467-021-27162-2 (PMC8648889; doi:10.1038/s41467-021-27162-2)
Supplement: Supplementary file 5 — Source Data [file 41467_2021_27162_MOESM5_ESM.xlsx]

## Sheet: Fig 1a
	Fig 1a Illustration of the overall project design
	Animal	Scientific Name	Tissues
	Tiger	Panthera tigris altaica	Lung, kidney, liver, spleen, heart
	Pangolin	Manis javanica	Lung, kidney, liver, spleen, heart, esophagus, stomach, duodenum, large intestine
	Deer	Cervus nippon	Lung
	Goat	Capra aegagrus hircus	Lung
	Rabbit	Oryctolagus cuniculus domesticus	Lung
	Cat	Felis catus	Lung, kidney, liver, heart, eyelid, esophagus, rectum
	Dog	Canis lupus familiaris	Lung
	Hamster	Mesocricetus auratus	Lung
	Lizard	Anolis carolinensis	Lung
	Duck	Anas platyrhynchos domesticus	Lung
	Pigeon	Columba livia domestica	Lung

## Sheet: Fig 1b
	Fig 1b tSNE plot showing single cell atlas of cat
	Cell Barcodes	tSNE_1	tSNE_2	Celltype
	AAACCCAGTCCCAAAT_ED	-37.9705	-14.7092	Endothelial cells
	AAACCCATCGAGTACT_ED	-30.1611	-11.6041	Epithelium cells
	AAAGGGCCATGGGTCC_ED	-39.6425	-16.3491	Wolfring’s glands cells
	AAAGGTAGTATCGTTG_ED	-29.9131	-12.4561	Epithelium cells
	AAAGTCCAGTCGCGAA_ED	-39.3922	-16.1653	Wolfring’s glands cells
	AAAGTCCGTATTTCCT_ED	-29.1026	-10.6861	Epithelium cells
	AAAGTCCTCATAGAGA_ED	-27.6992	-10.6391	Epithelium cells
	AAAGTGATCGACCCAG_ED	-28.8357	-11.7506	Epithelium cells
	AACAAAGTCCAGCACG_ED	-28.2299	-13.0232	Epithelium cells
	AACAACCAGGCTTTCA_ED	-35.524	-15.2669	Epithelium cells
	AACACACGTTATCTGG_ED	-38.5492	-16.8034	Wolfring’s glands cells
	AACCATGTCTCTAAGG_ED	-39.0799	-15.6571	Wolfring’s glands cells
	AACCCAATCTACCACC_ED	-28.338	-10.4652	Epithelium cells
	AAGAACATCGAGATAA_ED	-29.2097	-9.70917	Epithelium cells
	AAGACTCGTTGGACCC_ED	-28.5903	-12.3654	Epithelium cells
	AAGCATCAGGGCGAGA_ED	-28.0768	-10.8152	Epithelium cells
	AAGCGAGCAAAGACGC_ED	-27.9416	-10.8693	Epithelium cells
	AAGCGAGCAACCGTGC_ED	-32.5648	-12.559	Epithelium cells
	AAGGAATAGACCTTTG_ED	-34.0255	-14.9207	Endothelial cells
	AAGGTAACAAGTGATA_ED	-29.995	-9.61244	Epithelium cells
	AAGGTAAGTGTTAACC_ED	-36.1463	-15.1423	Epithelium cells
	AAGTACCTCTTGGCTC_ED	-32.934	-15.1481	Epithelium cells
	AAGTGAAAGTGTTCCA_ED	-29.6666	-6.53637	Immune cells
	AAGTGAAGTCCTCCAT_ED	-39.3408	-16.1745	Wolfring’s glands cells
	AAGTTCGGTGAATGTA_ED	-27.0147	-9.56243	Epithelium cells
	AAGTTCGTCATAGCAC_ED	-29.2525	-11.7113	Immune cells
	AATAGAGGTCACCGCA_ED	-35.4799	-15.1475	Epithelium cells
	AATCGTGAGTAGCCAG_ED	-28.0941	-9.88017	Epithelium cells
	AATGAAGCAATTGAGA_ED	-36.1138	-15.1242	Epithelium cells
	AATGACCCAAGCAATA_ED	-29.184	-10.2384	Epithelium cells
	AATGGAAGTCACTCGG_ED	-39.6563	-16.1852	Wolfring’s glands cells
	AATTCCTGTGCCCACA_ED	-27.5515	-10.5812	Epithelium cells
	AATTTCCTCGCCGAGT_ED	-31.8695	-12.1725	Epithelium cells
	AATTTCCTCTCCTGTG_ED	-27.6949	-11.9378	Epithelium cells
	ACAAAGATCAACACCA_ED	-38.968	-16.5044	Wolfring’s glands cells
	ACAAAGATCTCATTGT_ED	-26.1335	-0.679473	Immune cells
	ACAACCAAGATAGTGT_ED	-30.7205	-14.6479	Epithelium cells
	ACAACCAAGGCGCTCT_ED	-27.7258	-10.2512	Epithelium cells
	ACACAGTGTGTTCCTC_ED	-30.541	-11.72	Epithelium cells
	ACACAGTGTTCCGCGA_ED	-29.4457	-12.1595	Epithelium cells
	ACACGCGGTTACCTTT_ED	-27.9063	-12.0214	Epithelium cells
	ACAGCCGTCTCTAAGG_ED	-28.119	-10.6615	Epithelium cells
	ACATCCCGTACCAGAG_ED	-28.5091	-10.8802	Epithelium cells
	ACATCGACATTGACAC_ED	-29.873	-11.6703	Epithelium cells
	ACATGCACATCCGGTG_ED	-28.1626	-10.547	Epithelium cells
	ACATGCATCACTTCTA_ED	-36.1155	-15.2214	Epithelium cells
	ACATTTCAGGTAGTAT_ED	-37.5737	-17.1566	Endothelial cells
	ACATTTCCACTGGCGT_ED	-31.2766	-11.6632	Epithelium cells
	ACATTTCGTCGTATGT_ED	-32.348	-13.3823	Epithelium cells
	ACCAAACGTAGCGTCC_ED	-31.0494	-11.9591	Epithelium cells
	ACCACAAAGCACTGGA_ED	-26.1982	-0.707584	Immune cells
	ACCCAAAGTCACCTTC_ED	-30.1106	-9.78276	Immune cells
	ACCCTCACAGGCATTT_ED	-36.1087	-15.2235	Epithelium cells
	ACCCTTGGTGATTCAC_ED	-27.7276	-11.8562	Epithelium cells
	ACCGTTCTCCAAGAGG_ED	-28.3634	-14.128	Epithelium cells
	ACCGTTCTCCAGCACG_ED	-28.7692	-10.1634	Epithelium cells
	ACCGTTCTCTCTCAAT_ED	-28.4964	-12.7597	Epithelium cells
	ACCTACCAGCCTGAGA_ED	-26.2325	-0.724323	Immune cells
	ACCTACCCACGGTGTC_ED	-35.8637	-15.1212	Epithelium cells
	ACCTGAACATTGCTGA_ED	-39.4211	-15.739	Wolfring’s glands cells
	ACCTGAATCTCACGAA_ED	-34.0352	-15.0265	Epithelium cells
	ACGATCACAAACCACT_ED	-27.6036	-10.5247	Epithelium cells
	ACGATGTCATATCTCT_ED	-27.8309	-12.2422	Epithelium cells
	ACGCACGCAACTAGAA_ED	-30.3245	-11.3231	Epithelium cells
	ACGCACGCAGCCTACG_ED	-28.2195	-11.5475	Epithelium cells
	ACGCACGCATGGTGGA_ED	-28.3979	-13.0143	Epithelium cells
	ACGCACGGTACCACGC_ED	-29.8437	-9.99504	Epithelium cells
	ACGGGTCCATCGAACT_ED	-27.5745	-11.362	Epithelium cells
	ACGGTCGGTCCGGACT_ED	-28.432	-13.3051	Immune cells
	ACGTAACCATTGTACG_ED	-32.761	-13.706	Immune cells
	ACGTAACGTGCCTGAC_ED	-30.3911	-14.3624	Epithelium cells
	ACGTAACTCTGGGATT_ED	-28.9572	-12.5638	Immune cells
	ACGTACATCGATTGGT_ED	-30.0555	-11.5453	Epithelium cells
	ACGTAGTGTGATCGTT_ED	-33.925	-13.6731	Endothelial cells
	ACGTCCTTCTCCCAAC_ED	-29.3475	-14.2696	Epithelium cells
	ACTATCTCAGGTTCGC_ED	-28.6078	-13.5206	Epithelium cells
	ACTATCTTCGAACCAT_ED	-39.0354	-15.8095	Wolfring’s glands cells
	ACTATCTTCGAACTAT_ED	-32.1739	-12.2758	Epithelium cells
	ACTATCTTCGGACCAT_ED	-37.5913	-15.6181	Epithelium cells
	ACTCCCAGTGGCCCAT_ED	-28.7086	-13.3732	Epithelium cells
	ACTCCCATCATAGCAC_ED	-29.1838	-10.6145	Epithelium cells
	ACTCTCGGTCGCAGTC_ED	-29.0471	-14.4161	Epithelium cells
	ACTGCAAAGGAACGTC_ED	-36.178	-15.1694	Epithelium cells
	ACTGCAAAGGGACGTC_ED	-29.8416	-11.2043	Epithelium cells
	ACTGCAAGTGCGTCGT_ED	-39.7009	-16.3147	Wolfring’s glands cells
	ACTGTCCGTGTCTCCT_ED	-33.5475	-15.093	Epithelium cells
	ACTGTGAAGCCGGAAT_ED	-39.6817	-16.2268	Wolfring’s glands cells
	ACTTATCTCAGGAAAT_ED	-29.8607	-8.8573	Epithelium cells
	ACTTTCAAGGTTGGAC_ED	-39.2464	-15.6059	Wolfring’s glands cells
	ACTTTCAGTTGAATCC_ED	-8.0995	35.4198	Immune cells
	ACTTTGTAGCCATTCA_ED	-34.288	-15.035	Endothelial cells
	ACTTTGTGTTCAAGTC_ED	-38.8024	-16.0908	Wolfring’s glands cells
	AGAACAAGTGGCTAGA_ED	-30.426	-15.0536	Epithelium cells
	AGAAGTACAAACAGGC_ED	-28.6336	-12.4644	Epithelium cells
	AGAAGTAGTAACACGG_ED	-38.4598	-15.652	Wolfring’s glands cells
	AGAAGTATCCTCAGAA_ED	-32.6438	-12.6863	Epithelium cells
	AGACCATTCCGCATAA_ED	-39.7097	-16.2737	Wolfring’s glands cells
	AGACCCGCAAGGCGTA_ED	-39.6717	-16.1642	Wolfring’s glands cells
	AGACTCACAGCTACAT_ED	-39.2938	-15.8037	Wolfring’s glands cells
	AGACTCAGTTGAGGAC_ED	-38.2218	-15.2842	Wolfring’s glands cells
	AGAGCAGAGATGGGCT_ED	-28.3924	-13.3323	Epithelium cells
	AGAGCCCCACCATATG_ED	-29.8221	-12.163	Epithelium cells
	AGATAGACAACGTATC_ED	-27.2219	-11.1786	Epithelium cells
	AGATAGACACGACAAG_ED	-35.5288	-15.2486	Epithelium cells
	AGATAGAGTTCGTACA_ED	-39.7747	-16.2984	Wolfring’s glands cells
	AGATCGTAGCGCATCC_ED	-27.4866	-11.5183	Epithelium cells
	AGATCGTGTGTGGACA_ED	-36.0884	-15.1358	Epithelium cells
	AGATGAACATAAGCGG_ED	-27.0025	-0.60586	Immune cells
	AGATGAAGTATGCAAA_ED	-12.1051	22.4025	Immune cells
	AGATGCTCACGCTGAC_ED	-35.8869	-15.3678	Epithelium cells
	AGATGCTGTGACTGAG_ED	-36.1367	-15.5841	Epithelium cells
	AGCATCAAGACCAGCA_ED	-29.4657	-13.5128	Immune cells
	AGCATCAGTGGCCTCA_ED	-30.9539	-13.2436	Endothelial cells
	AGCCAATGTGCTCCGA_ED	-37.5203	-17.1252	Endothelial cells
	AGCCACGAGCTTGTGT_ED	-33.0894	-14.0169	Immune cells
	AGCCAGCGTGCCGGTT_ED	-32.317	-15.1865	Epithelium cells
	AGCGCTGTCGTGAGAG_ED	-28.2273	-13.687	Immune cells
	AGCGTCGAGGCGTTAG_ED	-28.1692	-13.2079	Immune cells
	AGCGTCGTCAGTAGGG_ED	-38.6544	-15.8538	Wolfring’s glands cells
	AGCTACAAGATGCTTC_ED	-39.7168	-16.2501	Wolfring’s glands cells
	AGCTTCCCAGGCGATA_ED	-28.378	-12.9779	Epithelium cells
	AGGAAATTCCGTGGGT_ED	-29.6044	-14.7419	Epithelium cells
	AGGAAATTCGCTTAAG_ED	-28.6421	-10.2516	Epithelium cells
	AGGACGAAGCATCGAG_ED	-30.1305	-14.8299	Epithelium cells
	AGGACGATCGAGCTGC_ED	-39.7199	-16.6539	Wolfring’s glands cells
	AGGACGATCGAGCTGT_ED	-32.8253	-12.6803	Epithelium cells
	AGGACTTGTAGGGTAC_ED	-30.1185	-12.5933	Epithelium cells
	AGGATAACAGAAATTG_ED	-30.5932	-10.9426	Epithelium cells
	AGGATCTTCTTCTCAA_ED	-34.2371	-15.0043	Epithelium cells
	AGGCATTAGAGAACCC_ED	-37.8766	-15.6615	Wolfring’s glands cells
	AGGCCACAGCTCATAC_ED	-27.2288	-10.8053	Epithelium cells
	AGGGTGACAAGTATAG_ED	-28.887	-10.7132	Epithelium cells
	AGGTTGTTCTCGCCTA_ED	-28.3733	-13.2625	Epithelium cells
	AGTAACCAGGTTAAAC_ED	-28.4564	-10.3051	Immune cells
	AGTACTGAGCGTCTCG_ED	-28.9172	-10.3753	Epithelium cells
	AGTACTGAGCTAGTTC_ED	-30.8377	-11.0416	Epithelium cells
	AGTACTGTCTGTGCTC_ED	-29.1699	-13.9278	Epithelium cells
	AGTCTCCAGATGGCAC_ED	-29.9397	-11.6841	Epithelium cells
	AGTCTCCCAAATGATG_ED	-29.4239	-14.3797	Epithelium cells
	AGTGACTGTTGGACTT_ED	-38.3992	-15.5107	Wolfring’s glands cells
	AGTGCCGCACTTCAGA_ED	-33.0787	-14.8549	Epithelium cells
	AGTGCCGTCTACACAG_ED	-30.5498	-11.5753	Epithelium cells
	ATACCGAAGCGATGAC_ED	-39.536	-15.9034	Wolfring’s glands cells
	ATATCCTGTACGACAG_ED	-30.5792	-11.6712	Epithelium cells
	ATCACAGGTCCGGCAT_ED	-27.784	-11.2009	Epithelium cells
	ATCCACCGTTCTCGTC_ED	-29.4345	-11.8514	Epithelium cells
	ATCCGTCAGCAAACAT_ED	-29.5122	-14.3169	Epithelium cells
	ATCCTATTCGTCAGAT_ED	-36.075	-15.2456	Epithelium cells
	ATCGGATGTCCTGTCT_ED	-30.2475	-11.2623	Epithelium cells
	ATCGGATTCGTAGGGA_ED	-38.7956	-16.1658	Wolfring’s glands cells
	ATCGTAGAGAGTCAGC_ED	-26.5878	-10.9604	Immune cells
	ATCGTAGAGCTGGAGT_ED	-33.8825	-13.2635	Endothelial cells
	ATCGTAGTCTTGGCTC_ED	-32.3371	-15.0313	Epithelium cells
	ATCGTCCCAGATCATC_ED	-28.0315	-11.0632	Epithelium cells
	ATCGTGAAGCAGGGAG_ED	-35.7849	-15.4085	Epithelium cells
	ATCGTGAAGCGAGTCA_ED	-28.4495	-14.0139	Epithelium cells
	ATCTTCAAGACTTCAC_ED	-27.4396	-9.84934	Epithelium cells
	ATCTTCAGTTGATGTC_ED	-30.537	-11.4351	Epithelium cells
	ATGAGGGTCCTAGAGT_ED	-33.8157	-15.0486	Epithelium cells
	ATGCGATAGGCCACCT_ED	-31.5605	-12.1673	Immune cells
	ATGGGAGGTTAGAGAT_ED	-28.3207	-13.9343	Epithelium cells
	ATGGGTTTCATACGAC_ED	-28.4134	-14.0198	Epithelium cells
	ATGGTTGGTACAAGCG_ED	-27.5739	-10.0178	Epithelium cells
	ATGGTTGGTATCATGC_ED	-38.1174	-15.8446	Wolfring’s glands cells
	ATGGTTGGTATCCTCC_ED	-28.9534	-10.2287	Immune cells
	ATGTCTTCACACCGAC_ED	-27.3653	-4.75713	Epithelium cells
	ATGTCTTCACGACAGA_ED	-30.0675	-9.84042	Epithelium cells
	ATGTCTTTCTCTGGTC_ED	-36.079	-15.2996	Epithelium cells
	ATTACTCCACAGTGAG_ED	-27.8512	-11.3267	Epithelium cells
	ATTATCCCATCTTCGC_ED	-28.4986	-10.1556	Epithelium cells
	ATTCAGGTCACCGGTG_ED	-30.6979	-11.0839	Epithelium cells
	ATTCATCCAGAGTCTT_ED	-29.9523	-13.5577	Epithelium cells
	ATTCCATGTTCCCACT_ED	-33.5525	-15.0853	Epithelium cells
	ATTCCCGCAGATACCT_ED	-27.403	-10.7677	Epithelium cells
	ATTCCTAGTGTATACC_ED	-32.2088	-14.2814	Epithelium cells
	ATTCGTTTCCAGTGCG_ED	-29.3107	-11.7157	Epithelium cells
	ATTCTACCAATCAAGA_ED	-30.9788	-13.1745	Immune cells
	ATTGGGTCATCCTTGC_ED	-32.6124	-14.2746	Endothelial cells
	ATTGTTCCAAATGAAC_ED	-37.383	-17.0392	Endothelial cells
	ATTGTTCGTAGCGAGT_ED	-33.0856	-15.1388	Epithelium cells
	CAACGATTCCCTTGGT_ED	-27.5514	-11.7381	Epithelium cells
	CAACGGCTCCTCTAAT_ED	-29.7534	-10.9151	Epithelium cells
	CAAGACTGTGTTTGCA_ED	-27.205	-11.8422	Epithelium cells
	CAAGCTATCTCCCTAG_ED	-27.9744	-10.9426	Epithelium cells
	CAAGGGATCCTATTTG_ED	-38.0839	-14.8681	Endothelial cells
	CAATGACAGAATCGAT_ED	-39.6859	-16.2662	Wolfring’s glands cells
	CAATGACAGAATCGGT_ED	-32.8562	-12.764	Epithelium cells
	CAATGACCAATAGTAG_ED	-32.4971	-12.4719	Wolfring’s glands cells
	CAATGACGTACCAGAG_ED	-39.6188	-16.4441	Wolfring’s glands cells
	CAATTTCCATGACTCA_ED	-28.703	-10.5569	Epithelium cells
	CACAGATGTAGACAAT_ED	-32.7905	-15.011	Epithelium cells
	CACAGATTCAAATGCC_ED	-29.1098	-11.5954	Epithelium cells
	CACATGATCTGTCGCT_ED	-30.6364	-14.6336	Epithelium cells
	CACCAAAAGCCTCTTC_ED	-37.9754	-15.8593	Endothelial cells
	CACCAAATCTTACGTT_ED	-30.7766	-14.0992	Immune cells
	CACCGTTCAGAGGACT_ED	-29.2744	-11.9088	Epithelium cells
	CACGGGTGTCTTCGAA_ED	-39.0232	-15.7527	Wolfring’s glands cells
	CACTAAGCACTTCATT_ED	-32.3668	-15.1238	Epithelium cells
	CACTGGGGTTCGGCGT_ED	-33.7069	-14.6685	Endothelial cells
	CACTGTCAGCTGACTT_ED	-26.9574	-9.70712	Epithelium cells
	CACTTCGCAGTCGAGA_ED	-37.9776	-14.7552	Endothelial cells
	CAGATACCATCAGTCA_ED	-29.3766	-14.4253	Epithelium cells
	CAGCAATGTGCATGAG_ED	-33.7209	-14.8227	Epithelium cells
	CAGCAATTCTTGGGCG_ED	-32.8146	-14.36	Endothelial cells
	CAGCCAGGTCCGGATC_ED	-27.1989	-11.2881	Epithelium cells
	CAGCGTGAGAGGATGA_ED	-27.8429	-11.2313	Epithelium cells
	CAGGGCTCACATACGT_ED	-11.3886	27.8448	Immune cells
	CAGGTATGTGCCTTTC_ED	-41.7914	-2.08266	Epithelium cells
	CAGTGCGGTAGGATAT_ED	-35.3985	-15.1814	Epithelium cells
	CAGTTAGTCTCAACCC_ED	-38.6771	-15.3358	Wolfring’s glands cells
	CATAAGCAGGTAGTCG_ED	-29.0099	1.98162	Immune cells
	CATACAGCATAGGAGC_ED	-34.2345	-14.9508	Epithelium cells
	CATACAGCATCGGCCA_ED	-29.5611	-10.4814	Immune cells
	CATAGACCACCGTACG_ED	-39.5583	-16.3782	Wolfring’s glands cells
	CATCCCAAGTCAGAGC_ED	-28.5732	-13.5687	Immune cells
	CATCCCACACATAACC_ED	-30.5887	-13.9685	Epithelium cells
	CATCCGTTCCAGCAAT_ED	-35.6112	-2.7887	Epithelium cells
	CATCCGTTCTAGCCTC_ED	-32.7899	-13.4469	Epithelium cells
	CATCGCTAGGCTTAAA_ED	-26.9238	-10.6531	Epithelium cells
	CATCGCTCAAGACCGA_ED	-36.061	-15.3676	Epithelium cells
	CATCGCTCATGTTCAG_ED	-32.4614	-14.8387	Epithelium cells
	CATCGCTGTGACTAAA_ED	-27.3245	-11.4931	Epithelium cells
	CATCGCTGTGCACAAG_ED	-28.4397	-12.0456	Epithelium cells
	CATCGTCCAAACACGG_ED	-39.5754	-16.0303	Wolfring’s glands cells
	CATCGTCGTGCAATGG_ED	-30.7402	-11.5455	Epithelium cells
	CATCGTCTCAATCCGA_ED	-32.8259	-15.1256	Epithelium cells
	CATGCAACACGCGCTA_ED	-29.5177	-9.56809	Epithelium cells
	CATGCAAGTGTTGATC_ED	-38.0125	-14.7579	Endothelial cells
	CATGCGGTCAAAGAAC_ED	-32.6462	-13.2542	Epithelium cells
	CATGCGGTCTAACACG_ED	-28.4544	-10.1754	Epithelium cells
	CATGCTCTCCCTCATG_ED	-36.7965	-15.7361	Epithelium cells
	CATGGATAGTCACACT_ED	-34.7208	-15.0819	Epithelium cells
	CATTCCGAGCTTCGTA_ED	-35.752	-15.254	Epithelium cells
	CATTCCGCACACGCCA_ED	-39.1076	-15.861	Wolfring’s glands cells
	CATTCCGCATCTTAGG_ED	-27.8207	-11.083	Epithelium cells
	CATTCCGTCCCTCAAC_ED	-29.2318	-9.99122	Epithelium cells
	CATTCTACAGGAGGTT_ED	-29.6755	-14.2889	Epithelium cells
	CCAATTTAGACTCTTG_ED	-37.5609	-17.1249	Endothelial cells
	CCAATTTCACAAGTTC_ED	-38.0604	-14.8033	Endothelial cells
	CCAATTTCAGCAGGAT_ED	-38.8693	-15.612	Wolfring’s glands cells
	CCACAAATCTCGAACA_ED	-34.7783	-15.3573	Endothelial cells
	CCACACTCAATTGCGT_ED	-28.3446	-10.1397	Epithelium cells
	CCACGAGAGGGCTGAT_ED	-26.1075	-0.667213	Immune cells
	CCACGAGGTCGATGCC_ED	-26.8647	-10.2892	Epithelium cells
	CCATAAGGTTCTAAGC_ED	-28.5892	-12.7079	Epithelium cells
	CCCGGAAAGACAAGCC_ED	-38.2806	-15.3408	Wolfring’s glands cells
	CCCGGAACACATTCTT_ED	-39.5311	-16.2972	Wolfring’s glands cells
	CCCGGAATCGTAGCTA_ED	-28.6414	-13.8547	Epithelium cells
	CCCTCAAGTACAGCGA_ED	-28.4033	-11.1547	Epithelium cells
	CCCTCTCAGCCTCTCT_ED	-32.9607	-13.4212	Epithelium cells
	CCCTCTCTCTGTCGCT_ED	-30.2025	-15.038	Immune cells
	CCGATGGAGAGCAGAA_ED	-28.8283	-14.3925	Epithelium cells
	CCGATGGAGTAACCGG_ED	-31.1665	-11.6295	Epithelium cells
	CCGCAAGGTTCAGCTA_ED	-27.1397	-12.2497	Epithelium cells
	CCGGTAGAGATCACCT_ED	-31.4606	-11.9458	Endothelial cells
	CCGTAGGAGGGAACAA_ED	-33.9458	1.80116	Immune cells
	CCGTAGGCATGACTGT_ED	-28.9877	-10.0305	Immune cells
	CCGTGAGGTGAGATCG_ED	-33.8932	-15.069	Epithelium cells
	CCTAACCGTACGAAAT_ED	-36.2758	-15.4248	Epithelium cells
	CCTCAACAGCGCATCC_ED	-28.6605	-13.8832	Epithelium cells
	CCTCAACCAGTAGAAT_ED	-28.0655	-10.3192	Epithelium cells
	CCTCAACTCTTTGATC_ED	-27.0129	-10.4856	Epithelium cells
	CCTCAGTAGTCGGCCT_ED	-28.2845	-10.2043	Epithelium cells
	CCTCATGTCCTCGATC_ED	-8.44346	35.7703	Immune cells
	CCTCCAAGTTCGGCCA_ED	-28.1223	-12.3765	Epithelium cells
	CCTCCTCAGGAGATAG_ED	-35.9386	-15.2055	Epithelium cells
	CCTCCTCTCACCTGGG_ED	-29.7883	-11.8604	Epithelium cells
	CCTCTAGGTTTGGAAA_ED	-34.2086	-15.0753	Epithelium cells
	CCTCTCCAGGATGTTA_ED	-28.0393	-10.7606	Epithelium cells
	CCTGTTGAGGTTGCCC_ED	-29.298	-11.7695	Epithelium cells
	CCTGTTGCATCTCGTC_ED	-39.6911	-16.4415	Wolfring’s glands cells
	CCTTGTGTCTAGTGTG_ED	-34.0792	-15.0157	Endothelial cells
	CCTTTGGGTTAGGGTG_ED	-26.9642	-10.4708	Epithelium cells
	CGAAGGAAGACTTAAG_ED	-36.211	-15.7614	Epithelium cells
	CGAAGTTCATGGGTCC_ED	-27.8315	-11.2471	Epithelium cells
	CGACAGCAGCCTGCCA_ED	-29.5693	-13.771	Epithelium cells
	CGAGGAAAGACCTGGA_ED	-39.5647	-15.9728	Wolfring’s glands cells
	CGAGGAAAGACCTGGG_ED	-32.7136	-12.5973	Epithelium cells
	CGAGGCTCACGACAGA_ED	-30.4989	-11.4142	Epithelium cells
	CGAGGCTCATGTCGTA_ED	-36.7759	-15.8276	Epithelium cells
	CGAGGCTGTTGGACTT_ED	-36.752	-15.8455	Epithelium cells
	CGATCGGTCTCCTACG_ED	-28.3326	-14.1415	Epithelium cells
	CGCAGGTTCGGACTGC_ED	-36.2395	-15.1697	Epithelium cells
	CGCATAAGTTTCCCAC_ED	-36.4833	-15.5658	Epithelium cells
	CGCATAATCGCCAATA_ED	-28.8981	-12.9257	Immune cells
	CGCATGGTCGCCAACG_ED	-38.5461	-15.5106	Wolfring’s glands cells
	CGCATGGTCTGGTCAA_ED	-36.7462	-16.0934	Endothelial cells
	CGCCAGAAGGAAAGTG_ED	-36.0144	-15.1664	Epithelium cells
	CGCCATTGTGCCTTCT_ED	-38.8013	-16.6857	Endothelial cells
	CGGAACCGTGTATTCG_ED	-35.8317	-15.148	Epithelium cells
	CGGACACGTCTCGGGT_ED	-36.4648	-15.5937	Epithelium cells
	CGGGCATTCGCGGTAC_ED	-29.1869	-10.2247	Epithelium cells
	CGTAATGAGGATTCAA_ED	-39.3301	-15.9214	Wolfring’s glands cells
	CGTCCATAGCTGCCAC_ED	-28.6673	-11.0741	Epithelium cells
	CGTTAGACATAAGATG_ED	-16.9614	19.0773	Immune cells
	CGTTAGAGTAGAATAC_ED	-28.3481	-10.2087	Epithelium cells
	CGTTAGATCGCACGAC_ED	-28.2662	-12.5122	Epithelium cells
	CGTTGGGCAGTCCGTG_ED	-28.0536	-12.3705	Epithelium cells
	CGTTGGGTCCGAGCTG_ED	-30.7956	-11.2807	Endothelial cells
	CTAACCCGTGTGTGTT_ED	-30.4449	-14.4462	Epithelium cells
	CTACCCACAGATTAAG_ED	-28.7333	-11.3443	Epithelium cells
	CTACCTGAGAAATCCA_ED	-32.9181	-13.0873	Epithelium cells
	CTACCTGAGATTAGAC_ED	-32.7816	-12.9134	Epithelium cells
	CTATAGGAGACGGTCA_ED	-39.5997	-16.5175	Wolfring’s glands cells
	CTATAGGAGGTTGCCC_ED	-32.7469	-14.2392	Epithelium cells
	CTATAGGGTACGACTT_ED	-35.8682	-15.1786	Epithelium cells
	CTATAGGGTCCAAAGG_ED	-27.4898	-12.5063	Epithelium cells
	CTATAGGTCCGCATAA_ED	-32.4673	-12.6266	Endothelial cells
	CTATAGGTCTGCCCTA_ED	-29.0621	-10.1274	Epithelium cells
	CTATCTAAGCTAGATA_ED	-36.3052	-15.2718	Epithelium cells
	CTCAACCTCCCGAGAC_ED	-27.1078	-10.4836	Immune cells
	CTCAAGACACTGCACG_ED	-35.9219	-15.1364	Epithelium cells
	CTCAAGAGTACAACGG_ED	-28.279	-14.263	Epithelium cells
	CTCAGTCTCAAACGTC_ED	-28.3189	-12.7459	Epithelium cells
	CTCCAACCAAATACGA_ED	-29.51	-13.645	Epithelium cells
	CTCCACACATCCTATT_ED	-29.6072	-6.30069	Immune cells
	CTCCACAGTTAGCTAC_ED	-31.017	-13.9563	Immune cells
	CTCCACATCTCGTCAC_ED	-30.0961	-14.9682	Epithelium cells
	CTCCATGCAGGCACTC_ED	-27.0738	-9.662	Epithelium cells
	CTCCATGGTAAGTAGT_ED	-29.372	-12.3014	Epithelium cells
	CTCCCAATCCTATGGA_ED	-30.1968	-14.0748	Epithelium cells
	CTCCTCCTCCAATGCA_ED	-28.639	-12.6644	Epithelium cells
	CTCCTTTCAGCTGAAG_ED	-36.1451	-15.577	Epithelium cells
	CTCTGGTAGGACTAAT_ED	-37.4398	-17.0035	Endothelial cells
	CTGAATGTCATGCGGC_ED	-33.7199	-15.062	Epithelium cells
	CTGATCCTCTTGAACG_ED	-29.1062	-14.4561	Epithelium cells
	CTGCCATGTCTGTAGT_ED	-36.1871	-15.1131	Epithelium cells
	CTGCCTAGTGCAATAA_ED	-35.4151	-15.1529	Epithelium cells
	CTGGCAGTCTCGTCGT_ED	-27.9273	-11.0365	Epithelium cells
	CTGTAGATCGAAGAAT_ED	-28.0885	-12.2438	Epithelium cells
	CTGTCGTCAAGGCCTC_ED	-39.0574	-15.7488	Wolfring’s glands cells
	CTGTGGGAGCAAACAT_ED	-27.8321	-10.1451	Epithelium cells
	CTTACCGTCACTCACC_ED	-36.1303	-15.2581	Epithelium cells
	CTTCCGATCTTCCAGC_ED	-27.2385	-10.2717	Epithelium cells
	CTTCGGTGTAACAAGT_ED	-27.9355	-12.3882	Epithelium cells
	CTTCTAATCTCGTGAA_ED	-29.2277	-10.2723	Immune cells
	CTTCTCTCACATGACT_ED	-27.8001	-11.3235	Epithelium cells
	GAAACCTGTGAGTGAC_ED	-32.9179	-13.0076	Epithelium cells
	GAACGTTAGCAACAGC_ED	-31.316	-14.5434	Epithelium cells
	GAACGTTTCCCTCGAT_ED	-12.4494	22.4196	Immune cells
	GAACTGTAGAGTATAC_ED	-30.0619	-8.87304	Immune cells
	GAACTGTAGTACCATC_ED	-29.4293	-8.17482	Immune cells
	GAAGAATCAGGCACTC_ED	-31.4624	-13.5335	Endothelial cells
	GAAGCCCCAAGCAGGT_ED	-33.1294	-14.9821	Epithelium cells
	GAAGCCCCAATAACGA_ED	-28.4333	-13.7018	Epithelium cells
	GAAGCGATCGAGAAGC_ED	-37.5193	-17.0012	Endothelial cells
	GAAGGACTCGCTTGAA_ED	-28.7687	-13.211	Epithelium cells
	GAAGGGTTCGACACCG_ED	-29.9556	-14.8658	Epithelium cells
	GAAGTAAAGCATTGTC_ED	-28.6966	-13.5129	Epithelium cells
	GAATCACCACATAACC_ED	-31.0115	-14.0089	Immune cells
	GAATCACGTGTCTTGA_ED	-27.2366	-12.3116	Immune cells
	GAATCGTAGTAGGAAG_ED	-28.3836	-13.2589	Epithelium cells
	GACATCATCCACTGGG_ED	-27.0703	-10.5823	Epithelium cells
	GACCCAGAGGCCCACT_ED	-28.783	-10.6366	Epithelium cells
	GACCCTTAGGCCGCTT_ED	-28.4878	-14.071	Epithelium cells
	GACCCTTCAGAGATTA_ED	-32.8525	-12.6841	Epithelium cells
	GACCCTTTCCTTATAC_ED	-29.8689	-9.33829	Immune cells
	GACCGTGAGGTTCCGC_ED	-27.6893	-9.84713	Epithelium cells
	GACCGTGCAGATACTC_ED	-34.3984	-15.0353	Epithelium cells
	GACCGTGGTTAAACAG_ED	-28.0906	-11.4593	Epithelium cells
	GACGTTAAGGTCTACT_ED	-31.1527	-11.8064	Epithelium cells
	GACTCTCAGGGTGAAA_ED	-29.5963	-6.31744	Immune cells
	GAGAAATAGCACCCAC_ED	-30.1	-14.905	Epithelium cells
	GAGAGGTTCGCAGATT_ED	-29.2156	-14.2488	Epithelium cells
	GAGCCTGAGAGTACCG_ED	-29.2713	-12.1092	Epithelium cells
	GAGCTGCGTAGCTTTG_ED	-32.2164	-12.4461	Epithelium cells
	GAGGCAAAGTTGTCGT_ED	-36.2931	-15.1439	Epithelium cells
	GAGGGTACACCGGCTA_ED	-36.6612	-15.9099	Endothelial cells
	GAGTTACTCCCGGTAG_ED	-27.0832	-10.9453	Epithelium cells
	GAGTTGTAGTAGAGTT_ED	-29.291	-12.5708	Epithelium cells
	GAGTTGTAGTGCGTCC_ED	-35.4074	-15.1818	Epithelium cells
	GAGTTTGGTTCCTACC_ED	-32.8744	-13.0544	Epithelium cells
	GATAGAACAGGTGAGT_ED	-39.4917	-15.8449	Wolfring’s glands cells
	GATCACATCATTCACT_ED	-32.9416	-13.8973	Epithelium cells
	GATCACATCCACTAGA_ED	-27.2517	-11.829	Epithelium cells
	GATCCCTAGTAATCCC_ED	-29.0804	-11.1607	Epithelium cells
	GATGAGGTCGTAGCTA_ED	-28.729	-13.9228	Immune cells
	GATGATCTCATCGCAA_ED	-38.8008	-16.7302	Endothelial cells
	GATGCTACACCGGCTA_ED	-30.5633	-14.6173	Epithelium cells
	GATGCTACAGTAACGG_ED	-34.1174	-15.0359	Epithelium cells
	GATTCTTCAGTTTCAG_ED	-29.6755	-5.64887	Immune cells
	GATTGGTCAATTCTCT_ED	-36.2219	-15.2156	Epithelium cells
	GATTGGTTCGGCTGTG_ED	-27.3913	-12.1358	Epithelium cells
	GATTTCTGTGAACTAA_ED	-27.833	-11.0132	Epithelium cells
	GCAACATTCACTTATC_ED	-28.9073	-14.3124	Epithelium cells
	GCAACCGGTATACCCA_ED	-28.6814	-12.663	Epithelium cells
	GCACGTGCATCAGCAT_ED	-29.5063	-6.6296	Immune cells
	GCACGTGGTTTCTTAC_ED	-28.4189	-12.5167	Epithelium cells
	GCACTAAAGGAGACCT_ED	-29.3201	-14.4372	Immune cells
	GCACTAAAGTACAACA_ED	-32.8639	-12.8507	Epithelium cells
	GCACTAACACTTGGGC_ED	-27.5758	-12.3347	Immune cells
	GCAGCCACAAAGCACG_ED	-29.7933	-9.96301	Epithelium cells
	GCATCGGGTTCGGCCA_ED	-37.5152	-16.955	Endothelial cells
	GCCAACGAGTTAGAAC_ED	-30.74	-14.9131	Epithelium cells
	GCCAACGTCACGGGAA_ED	-27.3451	-10.6563	Epithelium cells
	GCCAGCAAGGCGTCCT_ED	-30.2347	-11.6503	Immune cells
	GCCAGCATCTACCCAC_ED	-30.0251	-9.26276	Epithelium cells
	GCCAGGTAGAGGTTAT_ED	-27.873	-11.179	Epithelium cells
	GCCATGGAGTCATGCT_ED	-27.7015	-12.2386	Epithelium cells
	GCCATTCGTGCCCACA_ED	-29.3897	-13.1421	Immune cells
	GCCCAGACATATCTCT_ED	-28.3719	-14.1544	Epithelium cells
	GCCGATGAGAGGACTC_ED	-32.8236	-14.9327	Epithelium cells
	GCCGTGATCGTGTCAA_ED	-33.7288	-15.05	Epithelium cells
	GCCTGTTGTCAACATC_ED	-29.4224	-10.4477	Immune cells
	GCGAGAAAGCCGATCC_ED	-29.4775	-14.0115	Epithelium cells
	GCGATCGTCACCCTGT_ED	-32.3005	-12.546	Epithelium cells
	GCGTGCACACACCTAA_ED	-27.3449	-10.3673	Epithelium cells
	GCGTTTCGTACATTGC_ED	-30.406	-15.0627	Epithelium cells
	GCGTTTCGTTCTATCT_ED	-32.795	-12.7359	Epithelium cells
	GCTACCTCAGAAACCG_ED	-30.5398	-14.3786	Immune cells
	GCTCAAAAGACTCCGC_ED	-32.693	-14.3667	Immune cells
	GCTGCAGAGCCGTTGC_ED	-27.2753	-10.7642	Epithelium cells
	GCTGCAGAGCTCCATA_ED	-27.4467	-11.2361	Epithelium cells
	GCTGCAGGTCTCGGGT_ED	-12.4147	26.0006	Epithelium cells
	GGAAGTGAGGCGTTGA_ED	-37.9369	-14.7103	Endothelial cells
	GGAATCTGTCCAGAAG_ED	-27.5695	-9.73961	Epithelium cells
	GGAATCTTCGGTCTGG_ED	-37.8064	-15.2687	Epithelium cells
	GGAATGGAGAGGATCC_ED	-37.3602	-16.9597	Endothelial cells
	GGAGAACAGGCCTGAA_ED	-28.7435	-13.3994	Epithelium cells
	GGAGAACCATAGGCGA_ED	-30.4406	-11.8399	Epithelium cells
	GGAGGTAAGCAACTCT_ED	-37.5541	-17.0084	Endothelial cells
	GGATCTACAGGAATCG_ED	-39.1539	-16.1181	Wolfring’s glands cells
	GGATCTATCATTCATC_ED	-29.8017	-11.4281	Epithelium cells
	GGATGTTAGCCGTCGT_ED	-37.4518	-17.1012	Endothelial cells
	GGCACGTTCTACTATC_ED	-27.0788	-9.50255	Epithelium cells
	GGCACGTTCTTTGATC_ED	-28.7019	-14.0201	Epithelium cells
	GGCTTGGAGTTGGGAC_ED	-30.2866	-14.4712	Epithelium cells
	GGCTTGGTCGTCGACG_ED	-31.5631	-11.7693	Immune cells
	GGGACCTCAAAGGAGA_ED	-30.6855	-12.7471	Epithelium cells
	GGGACTCAGTCATCCA_ED	-29.6911	-9.45962	Epithelium cells
	GGGACTCGTGTCGCTG_ED	-35.8717	-15.1557	Epithelium cells
	GGGACTCTCCGTACGG_ED	-34.1484	-14.9606	Epithelium cells
	GGGAGATAGAAAGTCT_ED	-39.4631	-15.9759	Wolfring’s glands cells
	GGGAGTAAGTGAATAC_ED	-26.9183	-10.8795	Epithelium cells
	GGGAGTACACGACTAT_ED	-34.4681	-15.0727	Epithelium cells
	GGGAGTATCCTGGGTG_ED	-30.9682	-11.9566	Epithelium cells
	GGGAGTATCGTCCTCA_ED	-39.1918	-16.1581	Wolfring’s glands cells
	GGGATGAGTAGTCACT_ED	-35.7567	-15.4709	Epithelium cells
	GGGCTCAGTAGTCGTT_ED	-37.458	-16.9697	Endothelial cells
	GGGTATTCAAGAGCTG_ED	-27.6859	-10.3867	Epithelium cells
	GGGTCACAGAATTGTG_ED	-27.4845	-9.06065	Epithelium cells
	GGGTCTGTCTCCTGAC_ED	-34.0155	-15.0265	Epithelium cells
	GGTAATCAGAGTGGCT_ED	-28.7807	-13.6176	Immune cells
	GGTCTGGCATACTTTC_ED	-27.7188	-10.3656	Immune cells
	GGTGATTAGTAGCATA_ED	-32.666	-13.8769	Immune cells
	GGTTAACTCCCAATAG_ED	-29.913	-12.2647	Epithelium cells
	GGTTCTCTCTAAGCGT_ED	-29.9335	-12.0494	Epithelium cells
	GTAACCACAAGTCCCG_ED	-28.4291	-14.0158	Epithelium cells
	GTAAGTCGTTCAGGTT_ED	-27.2989	-9.59251	Epithelium cells
	GTAATCGAGTTGCTCA_ED	-28.4303	-12.0707	Epithelium cells
	GTAATCGCACAGCTTA_ED	-28.8483	-12.7107	Immune cells
	GTAATCGTCTCCGAGG_ED	-35.5468	-15.2238	Epithelium cells
	GTACAACCAACTCATG_ED	-29.98	-8.99008	Immune cells
	GTACAACGTGTCCAAT_ED	-28.3786	-10.8957	Endothelial cells
	GTACAGTGTAGGTTTC_ED	-29.9185	-9.26913	Immune cells
	GTAGATCTCGGTTAGT_ED	-17.1166	19.046	Immune cells
	GTAGGAGGTATCACGT_ED	-28.957	-11.8439	Epithelium cells
	GTATTGGAGCAGGCAT_ED	-30.3754	-14.8151	Epithelium cells
	GTATTTCAGACCGCCT_ED	-27.6223	-11.6184	Epithelium cells
	GTCACGGGTAACCAGG_ED	-33.9444	-13.3501	Endothelial cells
	GTCACTCAGAATACAC_ED	-35.4982	-15.2177	Epithelium cells
	GTCACTCAGGATACAC_ED	-31.8622	-12.1199	Epithelium cells
	GTCATCCTCTTGATTC_ED	-39.5611	-16.3564	Wolfring’s glands cells
	GTCATGATCGTACACA_ED	-37.3662	-16.9957	Endothelial cells
	GTCGCGATCACCTCGT_ED	-27.2011	-10.3476	Immune cells
	GTCTGTCGTTTAGAGA_ED	-27.426	-12.0416	Epithelium cells
	GTCTTTAAGAGGTTAT_ED	-27.5404	-10.1265	Epithelium cells
	GTCTTTACATCGAACT_ED	-39.0576	-15.6356	Wolfring’s glands cells
	GTCTTTACATCTCCCA_ED	-29.009	-11.061	Epithelium cells
	GTGAGCCAGGACTGGT_ED	-39.2357	-15.7995	Wolfring’s glands cells
	GTGAGCCAGGGCTGGT_ED	-32.1282	-12.3209	Epithelium cells
	GTGAGGATCTCGTTTA_ED	-37.2679	-16.3097	Endothelial cells
	GTGCACGGTAGGACTG_ED	-30.4858	-14.9909	Epithelium cells
	GTGCAGCAGTATGAGT_ED	-29.0535	-10.6157	Epithelium cells
	GTGCGTGAGAAGTCAT_ED	-33.5697	-13.2806	Endothelial cells
	GTGGTTAGTACAATAG_ED	-36.2385	-15.1347	Epithelium cells
	GTGTGGCTCCTTCACG_ED	-30.0192	-9.58515	Immune cells
	GTGTTCCAGATCACCT_ED	-35.8044	-15.122	Epithelium cells
	GTGTTCCAGGTCACCT_ED	-31.1419	-12.2103	Epithelium cells
	GTGTTCCCACTGCGAC_ED	-29.6556	-7.27077	Immune cells
	GTGTTCCCATACCGTA_ED	-33.7166	-15.0673	Epithelium cells
	GTTACAGTCTGTGCGG_ED	-34.3862	-15.0482	Epithelium cells
	GTTACCCCATACAGGG_ED	-27.0506	-10.3693	Epithelium cells
	GTTACCCTCATCGACA_ED	-33.9931	-15.0303	Epithelium cells
	GTTACGAGTCTACAAC_ED	-29.5674	-12.2708	Epithelium cells
	GTTAGACAGCTTTCTT_ED	-33.1414	-15.1837	Epithelium cells
	GTTCTATCAAGTGACG_ED	-39.4095	-15.8944	Wolfring’s glands cells
	GTTCTATGTAGCTTTG_ED	-39.5481	-15.9537	Wolfring’s glands cells
	GTTCTATTCTAGTGTG_ED	-39.5076	-16.3839	Wolfring’s glands cells
	GTTGCGGAGCACTCTA_ED	-29.906	-8.68734	Immune cells
	GTTGCTCCAATGCTCA_ED	-27.2097	-9.93869	Epithelium cells
	GTTGTAGTCATTGAGC_ED	-32.6556	-14.1524	Epithelium cells
	GTTGTAGTCATTGGGC_ED	-27.0636	-10.4322	Epithelium cells
	GTTGTCCGTGGCTAGA_ED	-27.8247	-10.4451	Epithelium cells
	GTTGTCCTCACAGAGG_ED	-29.0025	-11.8888	Epithelium cells
	GTTTACTAGCATTTGC_ED	-27.1953	-9.86177	Epithelium cells
	TAAGCACCAACTCCAA_ED	-27.3266	-11.0471	Epithelium cells
	TAAGCCAAGGAGTATT_ED	-36.2414	-15.1484	Epithelium cells
	TAAGCCACATGACACT_ED	-30.0404	-14.6966	Epithelium cells
	TAAGCGTTCGCAATGT_ED	-38.5003	-15.3859	Wolfring’s glands cells
	TAATTCCCACGGAAGT_ED	-11.3778	2.2041	Immune cells
	TACAGGTTCTTGGCTC_ED	-34.0727	-15.005	Epithelium cells
	TACCCACTCCGATGCG_ED	-29.3434	-14.8571	Epithelium cells
	TACCTCGAGCCTCTTC_ED	-29.1096	-12.0869	Epithelium cells
	TACCTCGTCAGGAAGC_ED	-27.242	-11.6048	Epithelium cells
	TACCTGCAGCACCGAA_ED	-36.6911	-15.8683	Epithelium cells
	TACGGTAGTAGTTAGA_ED	-28.2135	-13.9149	Epithelium cells
	TACGTCCAGAGAATCT_ED	-29.7707	-12.0398	Epithelium cells
	TACGTCCGTACTAGCT_ED	-29.9999	-15.0892	Epithelium cells
	TACGTCCTCAGGAAGC_ED	-28.6464	-10.5684	Epithelium cells
	TACTGCCCAATCCTAG_ED	-27.5193	-11.8733	Epithelium cells
	TACTTCAAGGCATCAG_ED	-29.0786	-13.2152	Immune cells
	TAGAGTCCACACCGAC_ED	-27.2057	-11.1769	Epithelium cells
	TAGATCGAGCATCAAA_ED	-31.3438	-11.7704	Epithelium cells
	TAGCACACACTTCATT_ED	-28.0909	-10.8851	Epithelium cells
	TAGGAGGAGTTGTAGA_ED	-29.9584	-9.13461	Immune cells
	TAGGTACCAAGGCTTT_ED	-28.7156	-10.23	Epithelium cells
	TAGGTACGTCATCCGG_ED	-35.9159	-15.0624	Epithelium cells
	TATACCTGTAACACCT_ED	-29.6166	-14.8535	Epithelium cells
	TATATCCTCCTATGGA_ED	-29.8896	-12.1297	Epithelium cells
	TATCCTACATTCATCT_ED	-29.1693	-11.1002	Epithelium cells
	TATCTGTTCTGGGCGT_ED	-30.342	-14.8431	Epithelium cells
	TATCTTGGTTCGGTTA_ED	-33.0138	-13.6024	Epithelium cells
	TATGTTCTCCTATTTG_ED	-38.1122	-15.4181	Epithelium cells
	TATTGCTCAGCGTGCT_ED	-28.3498	-10.0994	Epithelium cells
	TATTGGGAGCTACAAA_ED	-39.7494	-16.4073	Wolfring’s glands cells
	TCAAGACTCCATACTT_ED	-30.6068	-14.1994	Immune cells
	TCAAGCAAGAACTGAT_ED	-29.2209	-12.3283	Epithelium cells
	TCAAGCAGTAGCTAAA_ED	-30.4572	-14.6005	Epithelium cells
	TCAAGTGAGCCACAAG_ED	-29.5295	-14.1193	Epithelium cells
	TCACAAGCACCGTGCA_ED	-29.9783	-14.114	Epithelium cells
	TCACACCTCGCATAGT_ED	-38.9875	-16.3168	Wolfring’s glands cells
	TCACGGGAGGCCTAGA_ED	-27.831	-12.4869	Epithelium cells
	TCACGGGAGTTCGGTT_ED	-33.0299	-13.8947	Epithelium cells
	TCACTCGAGACCGTTT_ED	-31.0187	-13.1875	Immune cells
	TCAGGTATCCCAAGTA_ED	-36.0306	-15.2607	Epithelium cells
	TCAGGTATCTTAAGGC_ED	-33.7162	-15.1016	Epithelium cells
	TCAGTGAAGTAGCCAG_ED	-39.4288	-16.1102	Wolfring’s glands cells
	TCAGTGAAGTAGTCAG_ED	-32.2301	-12.3455	Epithelium cells
	TCAGTGAGTTCGGACC_ED	-28.9647	-12.1567	Epithelium cells
	TCAGTGATCAGAACCT_ED	-39.2917	-16.0666	Wolfring’s glands cells
	TCATACTCATTCGATG_ED	-29.242	-10.9875	Epithelium cells
	TCATATCTCGCGAAGA_ED	-39.7613	-16.2984	Wolfring’s glands cells
	TCATATCTCGCGAAGG_ED	-32.6867	-12.566	Epithelium cells
	TCATCATGTGTTCGTA_ED	-39.4176	-15.9686	Wolfring’s glands cells
	TCATGAGAGCGGATCA_ED	-36.5627	-15.425	Epithelium cells
	TCATGGACAGTCAGTT_ED	-36.4388	-15.5771	Epithelium cells
	TCATGGATCGGACCAC_ED	-27.8812	-11.1683	Epithelium cells
	TCATGTTAGACATCCT_ED	-33.8843	-14.7761	Epithelium cells
	TCATGTTAGTACTGTC_ED	-29.0063	-13.3278	Epithelium cells
	TCATTACTCTCCGCAT_ED	-29.1311	-12.2114	Epithelium cells
	TCCACCATCTTCCCAG_ED	-9.0178	20.3991	Immune cells
	TCCACGTCAAGGGCAT_ED	-28.0459	-10.8744	Epithelium cells
	TCCACGTCACACGGTC_ED	-36.7521	-15.779	Epithelium cells
	TCCAGAAAGACGCTCC_ED	-28.2738	-10.1912	Epithelium cells
	TCCCATGTCTCGTCAC_ED	-27.1221	-11.2614	Epithelium cells
	TCCGATCAGTAACGAT_ED	-27.2597	-9.38723	Immune cells
	TCCGGGACAAATTGGA_ED	-29.1923	-12.316	Epithelium cells
	TCCGTGTTCAAAGGAT_ED	-28.3746	-10.106	Epithelium cells
	TCCTAATTCGTGTTCC_ED	-36.2013	-15.204	Epithelium cells
	TCCTGCATCTCGGTCT_ED	-29.4133	-11.9039	Epithelium cells
	TCCTTTCAGCCTGAAG_ED	-28.1362	-11.0224	Epithelium cells
	TCCTTTCGTATCGCAT_ED	-29.721	-7.66252	Immune cells
	TCCTTTCTCAGGACGA_ED	-27.2365	-10.3022	Epithelium cells
	TCGAAGTAGCCATATC_ED	-30.4911	-11.5307	Epithelium cells
	TCGAAGTAGTAAACAC_ED	-30.4193	-14.8589	Epithelium cells
	TCGAAGTGTTCCGCGA_ED	-39.1846	-15.7669	Wolfring’s glands cells
	TCGCTCAAGCGAGAAA_ED	-35.6864	-15.2804	Epithelium cells
	TCGCTTGTCCGTGGCA_ED	-27.9015	-10.3375	Epithelium cells
	TCGGATAAGGCTAAAT_ED	-29.4205	-13.5208	Immune cells
	TCGGGCATCACAATGC_ED	-37.6811	-17.157	Endothelial cells
	TCGGGTGCATATTCGG_ED	-37.8422	-14.5237	Endothelial cells
	TCGTAGAAGCCTTGAT_ED	-27.5353	-10.6621	Epithelium cells
	TCGTCCAGTTGCCAAT_ED	-11.4663	2.19182	Immune cells
	TCGTGCTAGGTGGCTA_ED	-8.20117	35.5835	Immune cells
	TCTACCGAGCCATTGT_ED	-37.5005	-17.126	Endothelial cells
	TCTACCGCAGAGAAAG_ED	-39.4407	-16.0372	Wolfring’s glands cells
	TCTATACTCCTACTGC_ED	-30.5011	-11.7505	Epithelium cells
	TCTCAGCAGAGAGAAC_ED	-17.1188	19.061	Immune cells
	TCTCCGATCATTCGGA_ED	-38.409	-15.5358	Wolfring’s glands cells
	TCTCTGGTCGCTAATG_ED	-32.7167	-13.0516	Epithelium cells
	TCTTCCTTCGAGTGAG_ED	-38.3372	-15.6777	Wolfring’s glands cells
	TGAACGTCAATGTGGG_ED	-39.4226	-15.8179	Epithelium cells
	TGAATCGCAACAACAA_ED	-37.7777	-14.9248	Endothelial cells
	TGAATGCTCAGTCAGT_ED	-39.459	-16.4685	Wolfring’s glands cells
	TGACTCCCAGCACCCA_ED	-39.6212	-16.2306	Wolfring’s glands cells
	TGAGACTCAAGTCATC_ED	-27.5019	-11.7707	Epithelium cells
	TGAGACTGTGTCGCTG_ED	-29.1113	-13.4278	Immune cells
	TGAGACTTCTGATTCT_ED	-30.7434	-11.5005	Epithelium cells
	TGAGCGCAGTAAACGT_ED	-27.9011	-10.4302	Epithelium cells
	TGAGGAGAGGATACCG_ED	-32.6279	-12.6071	Epithelium cells
	TGAGGAGTCGCTAATG_ED	-37.4143	-17.0059	Endothelial cells
	TGAGGGACACGGGCTT_ED	-28.5476	-10.5115	Epithelium cells
	TGAGGTTCAGGTCAAG_ED	-34.5366	-15.0418	Epithelium cells
	TGAGTCAGTATGAAAC_ED	-36.1389	-15.1722	Epithelium cells
	TGATCAGCACCAGTTA_ED	-30.9912	-13.519	Epithelium cells
	TGATCAGCACCCAATA_ED	-36.871	-15.7863	Epithelium cells
	TGATCAGTCCTATGGA_ED	-26.6722	-9.38378	Epithelium cells
	TGATCTTAGACCACGA_ED	-26.919	-10.9852	Epithelium cells
	TGATGCATCTTAGCAG_ED	-32.6199	-12.6233	Epithelium cells
	TGATTTCCATACATCG_ED	-39.6916	-16.2666	Wolfring’s glands cells
	TGATTTCGTAATACCC_ED	-32.4649	-13.6735	Immune cells
	TGCAGATCACATTCGA_ED	-39.7707	-16.3009	Wolfring’s glands cells
	TGCAGATCATTCGGGC_ED	-27.4474	-12.5696	Epithelium cells
	TGCAGTAGTCAGACTT_ED	-37.3915	-16.8905	Endothelial cells
	TGCATGACAAACCACT_ED	-28.6155	-10.5849	Epithelium cells
	TGCCGAGTCCTTGGAA_ED	-29.3638	-14.6116	Epithelium cells
	TGCGGCATCGACTCCT_ED	-30.7544	-11.1814	Epithelium cells
	TGCTCGTAGACGATAT_ED	-30.0831	-9.27645	Epithelium cells
	TGGAACTGTATGATCC_ED	-33.6929	-14.6315	Endothelial cells
	TGGCGTGGTCGAGATG_ED	-39.4277	-16.2002	Wolfring’s glands cells
	TGGCGTGTCCGGTTCT_ED	-26.9842	-10.507	Epithelium cells
	TGGGAGATCTCGGGAC_ED	-27.529	-12.0277	Epithelium cells
	TGGGTTAAGCCTGACC_ED	-27.1937	-10.5859	Epithelium cells
	TGGGTTACACTCTCGT_ED	-26.9148	-10.9499	Epithelium cells
	TGGTACAAGAGCAAGA_ED	-29.1251	-1.19175	Epithelium cells
	TGGTGATAGGTCATTC_ED	-38.025	-14.7325	Endothelial cells
	TGGTTAGAGGACGCAT_ED	-33.0856	-13.0445	Endothelial cells
	TGGTTAGGTACGCTTA_ED	-32.5133	-12.7516	Epithelium cells
	TGGTTAGTCTTACTGT_ED	-29.5304	-6.147	Immune cells
	TGTACAGCACTGGACC_ED	-39.7062	-16.3743	Wolfring’s glands cells
	TGTACAGGTTGCCTAA_ED	-32.1186	-12.2199	Epithelium cells
	TGTAGACCAGTTACCA_ED	-37.6383	-15.9566	Endothelial cells
	TGTCCCAAGTGCTCAT_ED	-27.4089	-10.3192	Epithelium cells
	TGTGAGTCAAGGGTCA_ED	-39.0496	-15.595	Wolfring’s glands cells
	TGTGGCGGTACTGCGC_ED	-29.5199	-5.55261	Immune cells
	TGTTACTTCGTTCCTG_ED	-30.8663	-13.7577	Immune cells
	TGTTCATGTCACTAGT_ED	-38.7568	-15.7588	Wolfring’s glands cells
	TGTTCTATCGATACTG_ED	-32.9529	-13.8484	Epithelium cells
	TGTTGAGCAACTTGGT_ED	-38.2516	-15.7825	Wolfring’s glands cells
	TTAATCCCAAATCGTC_ED	-39.3928	-16.1228	Wolfring’s glands cells
	TTAATCCCATGAATCC_ED	-38.4166	-15.7308	Wolfring’s glands cells
	TTACGCCGTGTATTCG_ED	-39.247	-16.6301	Epithelium cells
	TTACTGTAGGCTATCT_ED	-29.42	-14.6883	Epithelium cells
	TTACTGTCAACGATTC_ED	-28.8559	-9.78036	Epithelium cells
	TTAGGCAAGATGAATC_ED	-31.693	-11.8425	Epithelium cells
	TTAGGGTGTTTACACG_ED	-27.695	-10.1853	Epithelium cells
	TTAGGGTTCACCCTTG_ED	-36.0108	-15.1987	Epithelium cells
	TTAGTCTAGAGTGTTA_ED	-28.6103	-11.9759	Epithelium cells
	TTAGTCTCAGCATTGT_ED	-30.9256	-11.3979	Epithelium cells
	TTCACCGAGGCCGCTT_ED	-29.4994	-10.6222	Epithelium cells
	TTCACGCTCCACCTGC_ED	-31.5492	-12.1645	Epithelium cells
	TTCACGCTCCACCTGT_ED	-36.172	-15.2179	Epithelium cells
	TTCATGTAGGCTAAAT_ED	-27.0711	-10.477	Epithelium cells
	TTCATTGCATGACTGT_ED	-27.4873	-10.4306	Epithelium cells
	TTCATTGGTGGACAGT_ED	-27.6607	-9.96273	Epithelium cells
	TTCCACGGTTCTTAGG_ED	-27.8303	-12.7175	Immune cells
	TTCCGGTCATTGGATC_ED	-27.1314	-8.87017	Epithelium cells
	TTCCTTCTCCCAGCGA_ED	-32.2444	-12.3072	Endothelial cells
	TTCGGTCCACGCGGTT_ED	-28.7353	-13.7874	Epithelium cells
	TTCTAACAGCTAGAAT_ED	-38.3206	-15.788	Wolfring’s glands cells
	TTCTCTCAGTATAACG_ED	-36.0477	-15.2417	Epithelium cells
	TTCTCTCCACCGGAAA_ED	-28.0937	-10.6513	Epithelium cells
	TTCTGTACACGCGGTT_ED	-16.9838	18.99	Immune cells
	TTCTGTAGTTACCTTT_ED	-30.4399	-14.6213	Epithelium cells
	TTCTTCCAGCGAGTAC_ED	-26.8324	-9.4304	Epithelium cells
	TTGAACGGTACGATTC_ED	-27.9458	-11.8617	Epithelium cells
	TTGATGGGTGCTGCAC_ED	-27.9811	-10.2951	Epithelium cells
	TTGCTGCGTCGCTCGA_ED	-31.0514	-11.5731	Endothelial cells
	TTGGATGAGAATCGTA_ED	-27.7006	-13.148	Epithelium cells
	TTGGATGGTATCGTTG_ED	-36.2338	-15.1466	Epithelium cells
	TTGGATGTCGCCAGTG_ED	-30.9235	-11.5125	Epithelium cells
	TTGGGATGTCTACAGT_ED	-33.5646	1.65851	Immune cells
	TTGGGCGAGGGACACT_ED	-29.3775	-14.3771	Epithelium cells
	TTGGGTACAACCGCCA_ED	-29.1017	-13.5536	Immune cells
	TTGGTTTAGCGGATCA_ED	-26.9398	-10.8666	Epithelium cells
	TTTACCAAGCAGCACA_ED	-38.5856	-16.008	Wolfring’s glands cells
	TTTACGTCAACATCGT_ED	-32.6426	-14.2212	Endothelial cells
	TTTACTGTCGACGCGT_ED	-30.0638	-15.0709	Epithelium cells
	TTTAGTCGTTCGGGTC_ED	-37.3382	-16.8091	Endothelial cells
	TTTATGCCATCAGTCA_ED	-28.3097	-14.1068	Epithelium cells
	TTTATGCCATGGATCT_ED	-38.3629	-15.9268	Wolfring’s glands cells
	TTTATGCTCACTCGAA_ED	-28.1149	-10.4059	Epithelium cells
	TTTCACAAGCCTTTGA_ED	-36.2243	-15.207	Epithelium cells
	TTTCACAAGCCTTTGG_ED	-32.2718	-12.4201	Epithelium cells
	TTTCATGGTGATACAA_ED	-30.7672	-13.8191	Immune cells
	TTTCGATGTCTTAGTG_ED	-30.0063	-11.6803	Immune cells
	TTTGGTTTCCAAGCCG_ED	-27.6658	-10.947	Epithelium cells
	TTTGTTGGTTTATGCG_ED	-27.4469	-8.823	Epithelium cells
	AAACCCACACTAGGTT_ES	-37.9503	-8.33717	Epithelium cells
	AAACCCAGTCGATTCA_ES	-36.7305	-5.40454	Epithelium cells
	AAACGAAAGAAGAACG_ES	-33.3051	-5.74721	Epithelium cells
	AAACGAAGTCGGCCTA_ES	-38.2646	-0.221515	Epithelium cells
	AAACGCTCAATCCTTT_ES	-35.7462	-2.57314	Epithelium cells
	AAACGCTCATGTACGT_ES	-32.812	-1.4544	Epithelium cells
	AAACGCTGTCCCAAAT_ES	-30.4673	2.12449	Smooth muscle cells
	AAAGAACAGTCATTGC_ES	-38.3853	-1.37507	Epithelium cells
	AAAGAACCAACTGATC_ES	-30.0774	-0.983945	Smooth muscle cells
	AAAGGATCACGACGTC_ES	-34.6243	-4.20953	Epithelium cells
	AAAGGATCATCAGTCA_ES	-35.422	-5.83462	Epithelium cells
	AAAGGGCGTAACACCT_ES	-34.4299	6.40901	Smooth muscle cells
	AAAGGTAAGTGCAACG_ES	-29.8552	-4.74087	Epithelium cells
	AAAGTCCAGGTGTGAC_ES	-29.9043	2.32995	Smooth muscle cells
	AAAGTCCCACCTGTCT_ES	-37.5702	-1.37979	Epithelium cells
	AAAGTCCCATCTGTTT_ES	-31.7274	-1.74932	Smooth muscle cells
	AAAGTGACAGGATTCT_ES	-29.8087	-1.19647	Smooth muscle cells
	AAATGGAAGATGAAGG_ES	-31.6802	-3.30014	Epithelium cells
	AACAAAGCATCAGTGT_ES	-35.1945	8.16835	Smooth muscle cells
	AACAAAGGTCGCACGT_ES	-37.187	7.84679	Smooth muscle cells
	AACAACCAGGACGCTA_ES	-37.2526	-8.14412	Epithelium cells
	AACAAGAAGCTTTCTT_ES	-39.6031	-1.59775	Epithelium cells
	AACAAGAAGTGTTCAC_ES	-35.6884	-1.71981	Epithelium cells
	AACACACCAGGCTTGC_ES	-29.653	-0.375175	Smooth muscle cells
	AACACACGTCGACGCT_ES	-34.7118	-4.30506	Epithelium cells
	AACAGGGAGCACTCTA_ES	-31.5185	3.29584	Epithelium cells
	AACAGGGGTGGTCCGT_ES	-36.3778	7.10339	Smooth muscle cells
	AACCAACGTCCACATA_ES	-37.6835	-8.45803	Epithelium cells
	AACCACAGTGGTGATG_ES	-37.01	-7.40044	Epithelium cells
	AACCACAGTTATCCAG_ES	-36.3699	-7.95847	Epithelium cells
	AACCATGGTCCACACG_ES	-29.621	-3.30212	Smooth muscle cells
	AACCATGGTTATGACC_ES	-30.2728	4.07524	Smooth muscle cells
	AACCATGTCCGTGGTG_ES	-32.0403	-3.79345	Epithelium cells
	AACCCAACACTTCAGA_ES	-29.9462	-2.67809	Smooth muscle cells
	AACCTGAAGGATTACA_ES	-41.0083	-1.15325	Epithelium cells
	AACCTGAGTACAGCGA_ES	-36.4161	-7.73393	Epithelium cells
	AACCTTTAGCGATTCT_ES	-29.7008	-0.749824	Smooth muscle cells
	AACCTTTGTATCACGT_ES	-29.9205	-4.18184	Epithelium cells
	AACCTTTTCCACAAGT_ES	-40.5736	-1.26926	Epithelium cells
	AACGAAAAGCGTGAAC_ES	-11.2736	27.7651	Endothelial cells
	AACGAAAGTTTGGGTT_ES	-37.7841	5.82067	Epithelium cells
	AACGGGACACGAAGAC_ES	-35.7371	8.6044	Smooth muscle cells
	AACGGGAGTCTACAAC_ES	-40.7548	-1.44732	Epithelium cells
	AACGGGATCTTACCAT_ES	-34.2548	-6.21027	Epithelium cells
	AACGTCAAGATGACAT_ES	-35.8802	-2.64124	Epithelium cells
	AACGTCACATTGCAAC_ES	-30.1257	-5.02146	Smooth muscle cells
	AACTTCTTCCTCAGAA_ES	-29.9011	2.42641	Smooth muscle cells
	AACTTCTTCGCAGTTA_ES	-40.4582	-1.41622	Epithelium cells
	AAGAACAAGGACAACC_ES	-31.3589	-2.43825	Epithelium cells
	AAGACAATCAACACGT_ES	-33.3938	-5.59132	Epithelium cells
	AAGACAATCCATTGTT_ES	-29.7366	0.571641	Smooth muscle cells
	AAGACTCGTACAAGCG_ES	-32.8716	2.49795	Smooth muscle cells
	AAGACTCGTACAGTAA_ES	-34.5392	6.59825	Smooth muscle cells
	AAGACTCTCAGACCCG_ES	-34.341	7.74543	Smooth muscle cells
	AAGCATCCAGTGTGCC_ES	-31.8201	-2.01611	Epithelium cells
	AAGCATCTCGACCAAT_ES	-31.6185	5.12812	Smooth muscle cells
	AAGCATCTCTGTAACG_ES	-29.0885	-3.96301	Smooth muscle cells
	AAGCCATCAGTGCGCT_ES	-36.235	8.5827	Smooth muscle cells
	AAGCCATGTAACAGTA_ES	-34.2096	7.57879	Smooth muscle cells
	AAGCGAGCATGCCGGT_ES	-36.4753	-3.8612	Epithelium cells
	AAGCGTTAGACATACA_ES	-30.7835	4.64967	Smooth muscle cells
	AAGGAATAGTGGTTCT_ES	-34.5551	5.15879	Smooth muscle cells
	AAGGAATCAACCCGCA_ES	-37.398	-1.18184	Epithelium cells
	AAGGTAACACTAACGT_ES	-38.4995	-0.479536	Epithelium cells
	AAGGTAAGTCCGAAAG_ES	-35.9847	-5.8933	Epithelium cells
	AAGGTAATCTGAATGC_ES	-36.4516	-6.45052	Epithelium cells
	AAGTACCGTACTGCGC_ES	-36.8536	-7.88363	Epithelium cells
	AAGTACCTCTGGCCTT_ES	-29.5167	-2.97258	Smooth muscle cells
	AAGTGAAAGGTATAGT_ES	-36.5826	-6.80092	Epithelium cells
	AAGTGAAGTATCGTAC_ES	-32.1965	-3.60151	Epithelium cells
	AAGTGAAGTTAATCGC_ES	-29.7636	0.484903	Smooth muscle cells
	AAGTGAATCCATCGTC_ES	-38.9805	5.39916	Epithelium cells
	AATAGAGCACATACTG_ES	-34.2719	5.73091	Smooth muscle cells
	AATAGAGGTATGAAGT_ES	-42.6906	-0.419952	Epithelium cells
	AATAGAGGTCACTAGT_ES	-35.6753	-2.48836	Epithelium cells
	AATCGTGCATCTCAAG_ES	-33.2574	3.25008	Smooth muscle cells
	AATCGTGGTTAGTTCG_ES	-36.5928	-6.33367	Epithelium cells
	AATGAAGTCTGTTCAT_ES	-30.124	3.26536	Smooth muscle cells
	AATGACCAGAAGTCCG_ES	-40.4701	-0.756873	Epithelium cells
	AATGACCTCCTGGTCT_ES	-33.2796	-1.56494	Epithelium cells
	AATGGAAAGGACAACC_ES	-30.9211	-6.59048	Epithelium cells
	AATGGAAAGTTCGGTT_ES	-40.6443	-1.53981	Epithelium cells
	AATGGCTGTTGTCAGT_ES	-32.8956	-6.02789	Epithelium cells
	AATGGCTTCAGCTTCC_ES	-31.0817	-3.04431	Smooth muscle cells
	AATGGCTTCCGTGGCA_ES	-33.0351	5.96232	Smooth muscle cells
	AATGGCTTCCTACAAG_ES	-36.2259	-1.71573	Epithelium cells
	AATTCCTAGTAATACG_ES	-39.0933	-0.78213	Epithelium cells
	AATTTCCCAGTTGAAA_ES	-33.1877	-2.58445	Smooth muscle cells
	AATTTCCGTCAATCTG_ES	-33.3128	-2.27827	Epithelium cells
	AATTTCCTCTCGTCAC_ES	-41.4887	0.0842831	Epithelium cells
	ACAAAGAGTTGCCTAA_ES	-31.168	4.93189	Smooth muscle cells
	ACAAAGATCACCCATC_ES	-32.0252	4.27711	Smooth muscle cells
	ACAACCAGTAAGCAAT_ES	-35.9372	-3.80886	Epithelium cells
	ACAAGCTGTCGAATTC_ES	-36.1739	3.07346	Smooth muscle cells
	ACAAGCTGTTGGTGTT_ES	-36.2163	4.89164	Smooth muscle cells
	ACAAGCTTCCGTCAAA_ES	-35.6714	-5.77805	Epithelium cells
	ACACAGTAGATGAATC_ES	-31.8956	-3.57733	Smooth muscle cells
	ACACAGTGTTCGTAAC_ES	-32.8401	-1.78389	Epithelium cells
	ACACAGTTCTAAGCGT_ES	-35.7629	-1.73109	Epithelium cells
	ACACCAAGTAATGCGG_ES	-40.8242	-1.75092	Epithelium cells
	ACACGCGAGCCTTTGA_ES	-31.0791	-6.11051	Epithelium cells
	ACACTGATCTGATTCT_ES	-39.582	-2.04434	Epithelium cells
	ACAGAAACACTGGCCA_ES	-30.9573	1.44485	Smooth muscle cells
	ACAGAAACAGACGGAT_ES	-38.052	-0.601085	Epithelium cells
	ACAGAAACATCGATAC_ES	-35.3489	-6.14404	Epithelium cells
	ACAGAAATCTTCCCGA_ES	-42.0371	0.101043	Epithelium cells
	ACAGCCGGTGTGGACA_ES	-39.0327	-1.47346	Epithelium cells
	ACAGGGATCGTTCCTG_ES	-38.3022	5.56837	Epithelium cells
	ACATCCCAGTCTGCAT_ES	-29.9007	2.7114	Smooth muscle cells
	ACATCCCGTACGACAG_ES	-36.6287	-0.120772	Epithelium cells
	ACATCCCGTGCACAAG_ES	-31.5662	-3.80298	Smooth muscle cells
	ACATCGAAGTAAACAC_ES	-36.7064	-6.50152	Epithelium cells
	ACATCGACACGTAACT_ES	-34.7449	6.8652	Smooth muscle cells
	ACATCGACAGTTTGGT_ES	-38.0622	5.49908	Smooth muscle cells
	ACATCGAGTATGCAAA_ES	-36.4499	-6.57862	Epithelium cells
	ACATCGAGTTTGGAAA_ES	-36.3529	8.43979	Smooth muscle cells
	ACATTTCAGCTTACGT_ES	-36.1653	7.48727	Smooth muscle cells
	ACATTTCGTAGACTGG_ES	-39.5537	-2.21497	Epithelium cells
	ACATTTCGTTCCTACC_ES	-35.522	-4.83273	Epithelium cells
	ACCAAACTCCATCAGA_ES	-31.7301	1.00219	Smooth muscle cells
	ACCAAACTCCCTCAAC_ES	-35.7815	-1.17168	Epithelium cells
	ACCAAACTCCGAACGC_ES	-33.2179	5.24528	Smooth muscle cells
	ACCAAACTCGAATCCA_ES	-37.3783	-8.29245	Epithelium cells
	ACCAAACTCTCCCATG_ES	-31.0587	-2.51726	Epithelium cells
	ACCAACACAGAACTAA_ES	-32.0143	-3.24745	Epithelium cells
	ACCACAAGTCAAGCCC_ES	-30.3322	2.21368	Smooth muscle cells
	ACCACAAGTGTGACCC_ES	-31.8694	4.93286	Smooth muscle cells
	ACCACAATCTGCATAG_ES	-36.4045	8.03879	Smooth muscle cells
	ACCATTTCATTGACAC_ES	-33.6702	-1.73372	Epithelium cells
	ACCATTTGTGCGACAA_ES	-33.4592	-4.16262	Epithelium cells
	ACCATTTGTTCCATTT_ES	-40.2108	-1.60768	Epithelium cells
	ACCATTTTCAGTGTGT_ES	-34.943	2.82832	Epithelium cells
	ACCATTTTCATAAGGA_ES	-34.7328	6.70353	Smooth muscle cells
	ACCCAAACAATAGGGC_ES	-36.9411	-1.56058	Epithelium cells
	ACCCAAACATCGAAGG_ES	-36.5543	-1.60951	Epithelium cells
	ACCCAAATCTCAACGA_ES	-30.9684	3.92374	Smooth muscle cells
	ACCCTCAAGATGAAGG_ES	-37.0418	-1.16322	Epithelium cells
	ACCCTCATCTCGCGTT_ES	-27.6969	-7.77941	Epithelium cells
	ACCCTTGAGACGCAGT_ES	-37.3763	5.32397	Epithelium cells
	ACCCTTGCAAGTAGTA_ES	-37.399	-6.88273	Epithelium cells
	ACCCTTGCACTACACA_ES	-34.9519	-2.09373	Epithelium cells
	ACCCTTGCACTATCGA_ES	-34.0241	7.11333	Smooth muscle cells
	ACCCTTGTCGTCTAAG_ES	-35.9288	-5.8016	Epithelium cells
	ACCGTTCCAGAACTAA_ES	-41.0689	-1.1996	Epithelium cells
	ACCGTTCCATTCGGGC_ES	-35.2389	-5.38125	Epithelium cells
	ACCGTTCTCATCGGGC_ES	-32.3666	5.79559	Smooth muscle cells
	ACCTACCCACATAACC_ES	-30.7006	1.88316	Epithelium cells
	ACCTGAAAGATTGATG_ES	-36.107	-1.11859	Epithelium cells
	ACCTGAAAGGCGAACT_ES	-30.274	3.36964	Smooth muscle cells
	ACCTGAACAAATCAAG_ES	-36.3365	-5.03272	Epithelium cells
	ACGATCAAGGTTCAGG_ES	-30.4289	2.28767	Epithelium cells
	ACGATCACATCCTTCG_ES	-38.0861	1.84812	Epithelium cells
	ACGATCATCGTTGTTT_ES	-32.853	-2.6883	Epithelium cells
	ACGATGTGTTCGGTCG_ES	-34.8181	8.60937	Smooth muscle cells
	ACGCACGAGACCGCCT_ES	-32.5155	4.80059	Smooth muscle cells
	ACGCACGCAATTGCTG_ES	-31.3785	2.63464	Smooth muscle cells
	ACGCACGGTACACGTT_ES	-33.1848	0.615992	Epithelium cells
	ACGGAAGCATACCAGT_ES	-28.9577	-2.98703	Smooth muscle cells
	ACGGGTCAGCAAACAT_ES	-34.4466	-4.53631	Epithelium cells
	ACGGGTCCAATACGCT_ES	-36.8067	6.5249	Smooth muscle cells
	ACGGGTCCAGCGTACC_ES	-35.4457	-1.98305	Epithelium cells
	ACGGGTCCAGTTAAAG_ES	-30.8663	4.0875	Smooth muscle cells
	ACGGTTATCATGCCGG_ES	-30.6734	4.4666	Smooth muscle cells
	ACGTAACTCGGTGTTA_ES	-35.0885	-1.1235	Epithelium cells
	ACGTACACAGGGTTGA_ES	-30.141	4.67649	Smooth muscle cells
	ACGTACAGTAGCACGA_ES	-36.3509	-1.55106	Epithelium cells
	ACGTACAGTATCATGC_ES	-32.7844	-2.25399	Epithelium cells
	ACGTAGTCAGTTCACA_ES	-32.5308	-3.56869	Epithelium cells
	ACGTCCTGTCCAGGTC_ES	-42.2189	-0.825201	Epithelium cells
	ACTACGATCGGACTTA_ES	-35.0614	7.96421	Smooth muscle cells
	ACTACGATCTGAGAAA_ES	-35.8418	8.68757	Smooth muscle cells
	ACTATCTTCCACATAG_ES	-34.435	-7.5969	Epithelium cells
	ACTATCTTCCTCAGAA_ES	-31.5708	2.4393	Smooth muscle cells
	ACTATGGCAGCACGAA_ES	-36.9877	8.30998	Smooth muscle cells
	ACTATTCAGACCTGGA_ES	-31.289	4.34806	Smooth muscle cells
	ACTATTCAGCTTTGTG_ES	-32.823	-2.35496	Epithelium cells
	ACTCCCACAACAGCCC_ES	-37.5992	6.27623	Smooth muscle cells
	ACTCTCGCAGTAACGG_ES	-35.6345	7.40553	Smooth muscle cells
	ACTGCAAAGACCAAGC_ES	-28.7788	-2.29347	Smooth muscle cells
	ACTGCAAAGGTCTGGA_ES	-38.3042	-1.42177	Epithelium cells
	ACTGCAAAGTAATCCC_ES	-34.0323	-5.09388	Epithelium cells
	ACTGTCCAGCGTCAGA_ES	-37.3393	7.38099	Smooth muscle cells
	ACTGTCCAGGGCCAAT_ES	-33.0792	-1.41914	Epithelium cells
	ACTGTCCGTAGGCTGA_ES	-30.6146	-5.91234	Endothelial cells
	ACTGTCCGTTCTTGCC_ES	-28.2291	-0.57215	Smooth muscle cells
	ACTGTGAAGGCGCTTC_ES	-33.6221	-3.71339	Epithelium cells
	ACTGTGATCAACCTTT_ES	-41.127	-1.56857	Epithelium cells
	ACTTAGGGTACCGTCG_ES	-30.0015	-1.74848	Epithelium cells
	ACTTATCCAGCTACAT_ES	-33.929	3.19345	Smooth muscle cells
	ACTTCCGAGATGATTG_ES	-31.4718	-2.93504	Epithelium cells
	ACTTCCGGTGGATACG_ES	-34.6599	-4.27091	Epithelium cells
	ACTTCCGGTTCGTAAC_ES	-37.4776	-7.70611	Epithelium cells
	ACTTCCGTCCACTAGA_ES	-37.039	-7.96094	Epithelium cells
	ACTTCCGTCTGCTAGA_ES	-37.1943	-6.58516	Epithelium cells
	ACTTCGCCAAGAGAGA_ES	-34.4883	-5.65253	Epithelium cells
	ACTTCGCTCACACCCT_ES	-32.3997	5.45355	Smooth muscle cells
	ACTTTCACACTCAGAT_ES	-38.0921	-3.37975	Epithelium cells
	ACTTTGTCACGTACAT_ES	-35.2815	-5.27479	Epithelium cells
	ACTTTGTTCGAGTGGA_ES	-35.7182	-5.80782	Epithelium cells
	AGAAATGGTCTCCCTA_ES	-40.0749	-0.256791	Epithelium cells
	AGAAATGGTGGCTGCT_ES	-41.9175	0.207763	Epithelium cells
	AGAACAAAGCTATCTG_ES	-37.4586	4.82453	Epithelium cells
	AGAACAATCCAAACCA_ES	-29.8046	-3.0495	Smooth muscle cells
	AGAACCTAGCTGACTT_ES	-29.7546	3.05984	Smooth muscle cells
	AGAACCTCAACTAGAA_ES	-36.9603	8.4442	Smooth muscle cells
	AGAACCTCATGGATCT_ES	-37.7634	-6.56399	Epithelium cells
	AGAACCTGTACAGAAT_ES	-37.6013	-4.96994	Epithelium cells
	AGAAGTAAGCAGCACA_ES	-28.1737	-1.19643	Smooth muscle cells
	AGAAGTAGTCCCGCAA_ES	-31.2746	2.85154	Smooth muscle cells
	AGACAAAAGGTCGAGT_ES	-38.6014	-1.43462	Epithelium cells
	AGACACTAGTCCCGAC_ES	-29.6138	1.39155	Smooth muscle cells
	AGACACTTCTCACGAA_ES	-34.1667	-3.90728	Epithelium cells
	AGACAGGCAGGGTTGA_ES	-36.1166	-7.97378	Epithelium cells
	AGACAGGGTGAGACGT_ES	-39.5507	-3.36472	Epithelium cells
	AGACCATCAATTCTCT_ES	-35.8546	7.62286	Smooth muscle cells
	AGACCATCACAAGCAG_ES	-29.029	-4.19164	Smooth muscle cells
	AGACTCAAGACGACGT_ES	-35.7264	-7.21341	Epithelium cells
	AGACTCACAACACAGG_ES	-31.395	4.3014	Smooth muscle cells
	AGACTCAGTCAGGAGT_ES	-42.3441	-1.12241	Epithelium cells
	AGACTCAGTGGGCTCT_ES	-34.9805	5.9139	Smooth muscle cells
	AGAGAATTCTAGTCAG_ES	-33.3022	-3.16648	Epithelium cells
	AGAGAGCTCCCTTCCC_ES	-32.8592	-1.27766	Epithelium cells
	AGAGCAGAGAAGTCCG_ES	-29.7788	-2.55448	Smooth muscle cells
	AGAGCAGCAACGCCCA_ES	-39.8649	-1.75368	Epithelium cells
	AGAGCAGCAGAGCTAG_ES	-32.7168	3.58576	Smooth muscle cells
	AGAGCCCGTGGTCTCG_ES	-34.9228	-3.39122	Epithelium cells
	AGATAGACAATAGGGC_ES	-33.995	6.76832	Smooth muscle cells
	AGATAGAGTGCCCGTA_ES	-36.3522	-2.26336	Epithelium cells
	AGATAGAGTTATGGTC_ES	-33.3183	-2.20612	Smooth muscle cells
	AGATCCAAGTGCCAGA_ES	-32.4507	5.69953	Smooth muscle cells
	AGATCCACACCAGCCA_ES	-36.5819	7.73562	Smooth muscle cells
	AGATCCAGTACTGGGA_ES	-39.2103	1.15516	Epithelium cells
	AGATCCAGTCATTCCC_ES	-30.6168	-2.89268	Smooth muscle cells
	AGATCGTAGGTCGTAG_ES	-29.6321	-6.33355	Smooth muscle cells
	AGATCGTCACCAGACC_ES	-41.6644	-1.56001	Epithelium cells
	AGATGAACACTGCACG_ES	-37.7819	-8.0059	Epithelium cells
	AGATGAAGTAACCAGG_ES	-35.4886	7.75833	Smooth muscle cells
	AGATGAAGTCGTGTTA_ES	-32.1879	-2.10226	Epithelium cells
	AGATGAAGTGAATATG_ES	-29.7422	3.18195	Smooth muscle cells
	AGATGAAGTTATCTTC_ES	-34.2013	1.08749	Smooth muscle cells
	AGATGAATCATGAGAA_ES	-33.0884	4.42507	Smooth muscle cells
	AGATGAATCTCCGTGT_ES	-35.8221	-2.01947	Epithelium cells
	AGATGCTCAAATTGCC_ES	-28.3488	-0.591991	Smooth muscle cells
	AGCATCAAGAAGCGCT_ES	-34.0536	4.83107	Smooth muscle cells
	AGCATCAAGCAACCAG_ES	-34.3763	-4.15521	Epithelium cells
	AGCATCAGTCAATCTG_ES	-34.5359	-3.69798	Epithelium cells
	AGCCACGAGGTAGGCT_ES	-37.1757	-1.44189	Epithelium cells
	AGCCACGGTTGCCGCA_ES	-35.0643	3.00142	Epithelium cells
	AGCCAGCAGGTGCTAG_ES	-31.3563	2.52764	Smooth muscle cells
	AGCCAGCTCTCGGTCT_ES	-34.2265	-4.91629	Epithelium cells
	AGCGATTAGACATACA_ES	-32.5584	5.70035	Smooth muscle cells
	AGCGATTAGTGAGGCT_ES	-34.6682	-0.708251	Epithelium cells
	AGCGATTTCGTAACAC_ES	-35.8157	8.60647	Smooth muscle cells
	AGCGCCAGTCGCTTGG_ES	-36.8789	-3.37649	Epithelium cells
	AGCGCTGAGATGGGCT_ES	-29.7791	1.4229	Smooth muscle cells
	AGCGCTGCAACCGGAA_ES	-31.7964	5.86734	Smooth muscle cells
	AGCGCTGCAACCGTGC_ES	-42.7597	-0.404884	Epithelium cells
	AGCGCTGCAGCCGGTT_ES	-36.4261	-3.5544	Epithelium cells
	AGCGCTGTCTCTCAAT_ES	-36.0527	7.28076	Smooth muscle cells
	AGCTACAGTTTCTATC_ES	-37.2334	-1.12868	Epithelium cells
	AGCTACATCCTGCCAT_ES	-36.5693	-5.897	Epithelium cells
	AGCTACATCGTAATGC_ES	-36.3237	-1.45829	Epithelium cells
	AGCTCAAAGAGCACTG_ES	-37.2589	-7.72826	Epithelium cells
	AGCTCAAAGCTTACGT_ES	-35.0908	-6.57472	Epithelium cells
	AGCTCAACATGGCCAC_ES	-37.0273	8.33385	Smooth muscle cells
	AGCTCAAGTTTGCCGG_ES	-35.8864	7.83513	Smooth muscle cells
	AGCTCAATCAGCGTCG_ES	-34.6559	-2.76061	Epithelium cells
	AGCTCAATCGTGGACC_ES	-29.2604	-1.08508	Smooth muscle cells
	AGCTTCCAGTGGTCAG_ES	-33.0201	2.29532	Smooth muscle cells
	AGCTTCCGTCTGTAGT_ES	-31.1104	-3.61375	Epithelium cells
	AGGAAATAGTGTTGAA_ES	-9.93799	34.0065	Endothelial cells
	AGGAATAAGATTTGCC_ES	-29.704	-1.42948	Smooth muscle cells
	AGGAATAGTGATACCT_ES	-36.6514	-7.53082	Epithelium cells
	AGGACGATCCTAGCTC_ES	-33.005	6.02126	Smooth muscle cells
	AGGACGATCCTTTGAT_ES	-29.5919	0.623166	Epithelium cells
	AGGACTTCAGACAATA_ES	-34.8325	7.09666	Smooth muscle cells
	AGGACTTGTCCTATAG_ES	-32.2425	-1.99672	Epithelium cells
	AGGAGGTGTGGAAATT_ES	-33.7873	-4.29986	Epithelium cells
	AGGAGGTTCAAGCCCG_ES	-29.4869	-5.81895	Smooth muscle cells
	AGGATAAAGGTAGTCG_ES	-35.6183	-6.01972	Epithelium cells
	AGGATAAAGGTGGTTG_ES	-32.1684	4.71616	Smooth muscle cells
	AGGATAACATGGCGCT_ES	-38.9206	1.24296	Epithelium cells
	AGGCATTGTGATTGGG_ES	-29.5063	-3.67822	Smooth muscle cells
	AGGCATTGTGTGATGG_ES	-38.2082	-1.36995	Epithelium cells
	AGGCCACCAAGCAATA_ES	-30.7069	3.1195	Smooth muscle cells
	AGGCTGCGTCTTCGAA_ES	-29.2173	1.32938	Smooth muscle cells
	AGGGCCTAGGCACTCC_ES	-34.4886	6.07254	Smooth muscle cells
	AGGGCTCCATACCAGT_ES	-32.4289	-4.69991	Epithelium cells
	AGGGCTCTCCCGTGTT_ES	-34.4393	-3.62411	Epithelium cells
	AGGGCTCTCTTAGCCC_ES	-32.7292	4.16099	Smooth muscle cells
	AGGGTCCAGTGTTCCA_ES	-30.8754	4.11186	Smooth muscle cells
	AGGGTCCCAAATTAGG_ES	-30.0507	1.26977	Smooth muscle cells
	AGGGTCCTCCGACAGC_ES	-38.8958	-2.40952	Epithelium cells
	AGGGTCCTCTCCCATG_ES	-30.9199	-2.33148	Epithelium cells
	AGGTAGGGTCACTAGT_ES	-29.5689	-2.7681	Smooth muscle cells
	AGGTAGGTCAATCTCT_ES	-30.1936	-4.51087	Epithelium cells
	AGGTCATGTGAATGTA_ES	-32.4101	5.71491	Smooth muscle cells
	AGGTCATTCAAGGACG_ES	-29.607	0.38695	Smooth muscle cells
	AGGTCTAAGGTCCTGC_ES	-31.5962	3.4278	Epithelium cells
	AGGTCTAAGGTGCTGA_ES	-36.8449	0.616265	Epithelium cells
	AGGTCTACATGACGGA_ES	-35.2443	-4.31898	Epithelium cells
	AGGTCTATCTGGGCCA_ES	-31.1258	3.05638	Smooth muscle cells
	AGGTGTTAGGTAATCA_ES	-33.7317	7.7113	Smooth muscle cells
	AGGTGTTGTTAAGCAA_ES	-40.3641	-1.06392	Epithelium cells
	AGGTTACTCACTTTGT_ES	-31.008	-5.48681	Epithelium cells
	AGGTTGTAGCGAACTG_ES	-31.8709	2.67092	Smooth muscle cells
	AGTAACCCACTACCGG_ES	-32.9449	-1.8854	Epithelium cells
	AGTACCAGTACCGCGT_ES	-35.7662	-3.62846	Epithelium cells
	AGTAGCTAGACATACA_ES	-34.0237	-4.63393	Epithelium cells
	AGTAGCTAGAGCTGCA_ES	-35.1152	7.10929	Smooth muscle cells
	AGTAGTCAGAAGATCT_ES	-32.1185	-1.71766	Epithelium cells
	AGTAGTCAGAAGCCAC_ES	-30.7946	3.48059	Smooth muscle cells
	AGTAGTCAGATTAGCA_ES	-34.1698	-2.66232	Smooth muscle cells
	AGTCAACCACTTTAGG_ES	-31.9597	2.75725	Smooth muscle cells
	AGTCAACTCCGTGGGT_ES	-35.2551	0.781037	Epithelium cells
	AGTCACAAGTTAGAAC_ES	-32.9817	4.8048	Smooth muscle cells
	AGTCACATCCTAACAG_ES	-33.5059	6.27129	Smooth muscle cells
	AGTCACATCGTTAGAC_ES	-31.402	-0.520975	Endothelial cells
	AGTCACATCTGAATGC_ES	-34.6239	-4.06666	Epithelium cells
	AGTCATGAGCTGAGTG_ES	-32.1923	4.92831	Smooth muscle cells
	AGTGACTTCCATTGCC_ES	-37.0592	-7.6208	Epithelium cells
	AGTGATCAGGTTCCAT_ES	-29.8543	0.909595	Smooth muscle cells
	AGTGCCGCATCTCATT_ES	-29.9545	2.79421	Smooth muscle cells
	AGTGTTGTCTTCTTCC_ES	-37.1054	-5.81234	Epithelium cells
	AGTTAGCCAAGTCGTT_ES	-34.973	-5.30477	Epithelium cells
	AGTTAGCGTACTCGAT_ES	-33.1428	6.18196	Smooth muscle cells
	AGTTAGCGTGTTCGTA_ES	-36.4582	0.0925507	Epithelium cells
	AGTTAGCTCCTACTGC_ES	-30.2285	3.73625	Smooth muscle cells
	AGTTCCCTCGAAGCCC_ES	-41.5964	-1.63522	Epithelium cells
	AGTTCCCTCTTTGGAG_ES	-42.3765	-0.195776	Epithelium cells
	AGTTCGACAAATTGGA_ES	-39.4384	-1.49302	Epithelium cells
	AGTTCGAGTCCGAAAG_ES	-37.0257	-1.41388	Epithelium cells
	ATACCGAAGCTACTAC_ES	-31.3806	5.17186	Smooth muscle cells
	ATACCGAGTATACCTG_ES	-35.3006	8.21382	Smooth muscle cells
	ATACCGAGTCGAGCAA_ES	-32.345	-0.394255	Smooth muscle cells
	ATACCGATCCGCCTAT_ES	-38.8849	5.4296	Epithelium cells
	ATACCGATCTTGTTAC_ES	-36.0673	4.58236	Smooth muscle cells
	ATACCTTTCACAGAGG_ES	-33.6717	6.4143	Smooth muscle cells
	ATACCTTTCTAGCCTC_ES	-33.3993	2.57906	Smooth muscle cells
	ATACTTCCAATGCAAA_ES	-29.744	-4.09753	Smooth muscle cells
	ATAGACCAGAAACCCG_ES	-33.8845	-4.23006	Epithelium cells
	ATAGACCAGGTGCCAA_ES	-34.2794	5.93639	Smooth muscle cells
	ATAGACCCATGTTCAG_ES	-32.2892	3.39836	Smooth muscle cells
	ATAGACCTCTTACGGA_ES	-35.2327	-6.93549	Epithelium cells
	ATAGAGAGTGGTCCCA_ES	-36.61	8.74166	Smooth muscle cells
	ATAGAGATCGCCGTGA_ES	-35.6637	-5.4371	Epithelium cells
	ATAGAGATCTATTTCG_ES	-33.4703	-2.49732	Epithelium cells
	ATAGGCTCAACGGGTA_ES	-29.694	-5.58711	Smooth muscle cells
	ATAGGCTTCAATCCAG_ES	-37.0366	-7.47085	Epithelium cells
	ATATCCTCAACCTAAC_ES	-30.1421	3.08049	Smooth muscle cells
	ATATCCTGTCCACTTC_ES	-38.6381	5.86623	Smooth muscle cells
	ATATCCTGTTAAGAAC_ES	-41.6522	0.0365611	Epithelium cells
	ATCACAGCAAATGATG_ES	-38.2458	-3.85553	Epithelium cells
	ATCACAGGTTCAACGT_ES	-36.3322	7.05987	Smooth muscle cells
	ATCACAGTCATGAGAA_ES	-38.4614	1.78806	Epithelium cells
	ATCACGAAGGAAAGGT_ES	-31.9165	2.52164	Smooth muscle cells
	ATCACGATCCTAGCCT_ES	-38.5494	-1.29524	Epithelium cells
	ATCACGATCTTGTTAC_ES	-30.8598	-6.40298	Epithelium cells
	ATCACTTGTACTAGCT_ES	-41.7584	0.0815044	Epithelium cells
	ATCACTTGTGGCTTGC_ES	-32.8366	4.91895	Smooth muscle cells
	ATCAGGTCACGACGCT_ES	-33.1968	-5.59804	Epithelium cells
	ATCAGGTCAGAGCTAG_ES	-35.5713	-5.16027	Epithelium cells
	ATCAGGTCATCAACCA_ES	-28.4199	-2.41982	Smooth muscle cells
	ATCAGGTCATCCTTCG_ES	-37.5418	7.50216	Smooth muscle cells
	ATCAGGTGTACATACC_ES	-32.8527	-1.08354	Smooth muscle cells
	ATCATTCCACCTGTCT_ES	-34.5044	-8.00997	Epithelium cells
	ATCCACCCAACTCCAA_ES	-31.1582	4.72864	Smooth muscle cells
	ATCCACCCAGTTAGGG_ES	-33.9863	-4.48542	Epithelium cells
	ATCCATTAGGAGCAAA_ES	-29.8123	3.35978	Smooth muscle cells
	ATCCATTCACATACTG_ES	-31.2267	-1.06684	Smooth muscle cells
	ATCCCTGAGTATTGCC_ES	-32.1614	3.70933	Smooth muscle cells
	ATCCCTGGTGCCCTTT_ES	-30.9499	-6.47472	Epithelium cells
	ATCCCTGGTGTAAATG_ES	-35.1177	-5.32573	Epithelium cells
	ATCCGTCCATTCAGCA_ES	-31.6242	1.82914	Smooth muscle cells
	ATCCTATCAAGCACAG_ES	-36.2153	-7.23163	Epithelium cells
	ATCCTATGTCCTACAA_ES	-35.6947	-1.158	Epithelium cells
	ATCCTATTCCATCACC_ES	-29.0887	-0.987023	Epithelium cells
	ATCGATGCAGAACTAA_ES	-35.8795	8.36478	Smooth muscle cells
	ATCGATGGTAGAGATT_ES	-42.2187	-1.19783	Epithelium cells
	ATCGATGTCGCTGTTC_ES	-33.087	-4.82835	Epithelium cells
	ATCGCCTCAACCAGAG_ES	-38.3992	0.657412	Epithelium cells
	ATCGCCTGTACCCGCA_ES	-34.1049	-7.33108	Epithelium cells
	ATCGCCTGTAGCGCCT_ES	-34.7442	-1.35654	Epithelium cells
	ATCGGATAGGAAAGAC_ES	-40.233	-1.26015	Epithelium cells
	ATCGGATGTCTCTCAC_ES	-35.1387	7.83296	Smooth muscle cells
	ATCGGATTCGGCCAAC_ES	-29.0268	-1.82278	Smooth muscle cells
	ATCGTAGAGTATTAGG_ES	-35.8856	-3.86288	Epithelium cells
	ATCGTAGCAGAAACCG_ES	-34.765	-4.84673	Epithelium cells
	ATCGTAGGTGTACATC_ES	-31.2571	4.36993	Smooth muscle cells
	ATCGTAGTCGCTAATG_ES	-35.1797	7.58538	Smooth muscle cells
	ATCGTCCAGGCATCTT_ES	-36.3371	6.9111	Smooth muscle cells
	ATCGTCCAGGCTTAAA_ES	-32.5221	-1.08845	Epithelium cells
	ATCGTCCTCGGCTGGT_ES	-29.1701	1.89459	Smooth muscle cells
	ATCGTCCTCGTGTCAA_ES	-36.0368	-8.22433	Epithelium cells
	ATCGTCCTCTCCCATG_ES	-36.6366	6.67676	Smooth muscle cells
	ATCGTGACAGTCAACT_ES	-33.0193	-3.28269	Epithelium cells
	ATCGTGATCACGTCCT_ES	-37.1476	-1.93548	Epithelium cells
	ATCTCTACACAGTCCG_ES	-29.8463	2.64544	Smooth muscle cells
	ATCTCTATCGCTAAAC_ES	-29.8826	-1.07517	Smooth muscle cells
	ATCTCTATCTTCTGGC_ES	-35.2831	-1.22528	Epithelium cells
	ATCTTCACAAGTGCAG_ES	-36.4408	7.26029	Smooth muscle cells
	ATCTTCACACAATGCT_ES	-33.7537	5.02668	Smooth muscle cells
	ATGAAAGCATATGAAG_ES	-37.4516	-7.55959	Epithelium cells
	ATGAAAGCATATGGCT_ES	-34.5778	8.70141	Smooth muscle cells
	ATGAAAGGTCCACGCA_ES	-37.812	-1.28941	Epithelium cells
	ATGACCACAAGTGGCA_ES	-34.9925	5.33095	Smooth muscle cells
	ATGACCATCGCAATTG_ES	-30.378	0.116617	Endothelial cells
	ATGAGGGTCCACAAGT_ES	-38.7285	0.911525	Epithelium cells
	ATGCATGCAGTCCCGA_ES	-29.3841	-2.95038	Smooth muscle cells
	ATGCATGGTACCGTCG_ES	-33.8278	6.91651	Smooth muscle cells
	ATGCATGGTCCGTTTC_ES	-36.3099	7.84896	Smooth muscle cells
	ATGCATGTCCTTGAAG_ES	-39.2397	-1.64025	Epithelium cells
	ATGCGATGTGCCTGCA_ES	-30.8812	4.06522	Smooth muscle cells
	ATGCGATTCGGTTCAA_ES	-32.8073	-1.55045	Epithelium cells
	ATGGAGGCACGGATCC_ES	-30.8854	5.63906	Smooth muscle cells
	ATGGAGGTCATCACCC_ES	-31.6908	0.51303	Smooth muscle cells
	ATGGATCAGAAACTAC_ES	-32.1106	-2.84136	Epithelium cells
	ATGGATCAGGCCCACT_ES	-36.9266	8.67743	Smooth muscle cells
	ATGGATCCAAGCTCTA_ES	-28.9844	-1.52215	Smooth muscle cells
	ATGGATCGTCATCCCT_ES	-30.4165	2.86281	Smooth muscle cells
	ATGGGAGAGTTCTACG_ES	-34.605	-6.66686	Epithelium cells
	ATGGGAGCATCATCCC_ES	-32.0618	1.44934	Smooth muscle cells
	ATGGGAGTCGATTGGT_ES	-30.5751	5.15771	Smooth muscle cells
	ATGGGTTCATGTGGTT_ES	-38.6428	-2.72952	Epithelium cells
	ATGGTTGGTTCCGGTG_ES	-37.6249	-6.9681	Epithelium cells
	ATGGTTGTCCGCACTT_ES	-36.0969	-1.48144	Epithelium cells
	ATGTCCCAGCTAGATA_ES	-29.7121	-4.47993	Smooth muscle cells
	ATGTCCCCAATTCTTC_ES	-36.7129	-1.35779	Epithelium cells
	ATGTCCCTCCATCCGT_ES	-39.6353	-1.74746	Epithelium cells
	ATGTCTTTCAAGTGGG_ES	-32.5753	6.01147	Smooth muscle cells
	ATTACCTCACTTGTCC_ES	-30.0269	0.44999	Smooth muscle cells
	ATTACTCGTGACTCTA_ES	-34.079	-4.51179	Epithelium cells
	ATTATCCCAACATACC_ES	-29.9982	-2.21568	Epithelium cells
	ATTATCCCAAGATGGC_ES	-33.9456	3.17601	Smooth muscle cells
	ATTATCCTCCCATTCG_ES	-37.7547	-6.05196	Epithelium cells
	ATTCACTAGTGTTGAA_ES	-37.4497	-6.80937	Epithelium cells
	ATTCACTCACACGTGC_ES	-39.4104	0.594667	Epithelium cells
	ATTCAGGAGAATCCCT_ES	-28.9069	-1.8797	Smooth muscle cells
	ATTCAGGCAACTTGGT_ES	-30.5381	3.50054	Smooth muscle cells
	ATTCAGGGTAACGCGA_ES	-36.2744	-6.29402	Epithelium cells
	ATTCATCAGACAACAT_ES	-32.8455	-4.68168	Epithelium cells
	ATTCATCGTTCCCACT_ES	-30.25	-4.3656	Smooth muscle cells
	ATTCCATAGTAAACTG_ES	-38.9265	-2.26904	Epithelium cells
	ATTCCATCACGGCTAC_ES	-32.1485	-4.71307	Endothelial cells
	ATTCCCGAGCCGAACA_ES	-30.5447	3.86783	Smooth muscle cells
	ATTCGTTAGTGCTAGG_ES	-36.6447	-7.99828	Epithelium cells
	ATTCGTTTCAGTCTTT_ES	-35.1707	6.77277	Smooth muscle cells
	ATTCTACGTGGACAGT_ES	-30.6411	3.94587	Smooth muscle cells
	ATTCTACTCATCGCCT_ES	-34.7196	-4.34383	Epithelium cells
	ATTCTTGCATGTGACT_ES	-35.1626	-5.27317	Epithelium cells
	ATTCTTGTCTGCGGCA_ES	-32.432	-0.984524	Epithelium cells
	ATTGGGTTCTATTCGT_ES	-38.508	1.57556	Epithelium cells
	ATTGTTCGTACTCGAT_ES	-36.6866	8.29518	Smooth muscle cells
	ATTGTTCGTCCGGATC_ES	-35.6436	4.96059	Epithelium cells
	ATTTCACAGTCAAGCG_ES	-35.606	-6.71897	Epithelium cells
	ATTTCACCAATTCTCT_ES	-35.0545	6.83901	Smooth muscle cells
	ATTTCACGTACGCTTA_ES	-40.623	-0.244179	Epithelium cells
	CAAAGAAAGATTACCC_ES	-30.3548	3.78195	Smooth muscle cells
	CAAAGAAAGCTGAAGC_ES	-34.7554	-4.44546	Epithelium cells
	CAACAACAGGCCATAG_ES	-34.9265	-6.78882	Epithelium cells
	CAACAACCACAGAGCA_ES	-32.4317	-2.28069	Epithelium cells
	CAACAACGTACTCCGG_ES	-30.8146	4.99878	Smooth muscle cells
	CAACAACTCGTTCTCG_ES	-29.8982	-5.06812	Epithelium cells
	CAACAGTAGATGTTCC_ES	-35.6675	-6.18254	Epithelium cells
	CAACAGTAGTGAGTGC_ES	-32.148	3.80841	Smooth muscle cells
	CAACCAACACAAATGA_ES	-30.4548	0.349333	Smooth muscle cells
	CAACCAAGTCTCCCTA_ES	-35.5226	-2.86259	Epithelium cells
	CAACCAAGTGCGAGTA_ES	-28.6029	-0.613029	Smooth muscle cells
	CAACCTCCAACCCTCT_ES	-32.8344	6.01085	Smooth muscle cells
	CAACCTCGTCCTACAA_ES	-34.0397	7.41458	Smooth muscle cells
	CAACGATAGACAACAT_ES	-31.416	1.7048	Smooth muscle cells
	CAACGATTCAAAGGTA_ES	-37.6532	-7.66256	Epithelium cells
	CAAGACTAGCCACAAG_ES	-30.3035	-4.93182	Smooth muscle cells
	CAAGAGGTCTTTGCAT_ES	-34.69	-3.37613	Epithelium cells
	CAAGCTAAGTGCAACG_ES	-33.7901	5.89786	Smooth muscle cells
	CAAGCTACATCAACCA_ES	-30.3292	4.69367	Smooth muscle cells
	CAAGCTATCTATTTCG_ES	-42.3042	-0.35914	Epithelium cells
	CAAGGGACACCCTTAC_ES	-36.1661	-6.14466	Epithelium cells
	CAAGGGAGTATCCTTT_ES	-32.1271	3.31238	Smooth muscle cells
	CAATACGAGTAAAGCT_ES	-29.4556	-4.59374	Smooth muscle cells
	CAATACGAGTATGAAC_ES	-32.5607	3.37039	Smooth muscle cells
	CAATACGCACGACGCT_ES	-39.9239	-1.06502	Epithelium cells
	CAATACGCACGTCATA_ES	-34.2641	-3.59434	Epithelium cells
	CAATACGTCAGGGTAG_ES	-37.8418	5.13047	Epithelium cells
	CAATCGACAAACTAGA_ES	-34.6466	6.08433	Smooth muscle cells
	CAATCGACAGGACTTT_ES	-34.5333	-2.38122	Smooth muscle cells
	CAATGACCAACACTAC_ES	-30.7885	-1.97619	Smooth muscle cells
	CAATGACGTACATACC_ES	-37.9971	-2.34249	Epithelium cells
	CAATTTCAGATACATG_ES	-30.349	-0.519932	Smooth muscle cells
	CAATTTCAGGCCTGCT_ES	-38.8417	0.756599	Epithelium cells
	CAATTTCAGTAAGGGA_ES	-32.2595	6.23385	Smooth muscle cells
	CAATTTCCAGCAATTC_ES	-29.894	-1.20352	Smooth muscle cells
	CAATTTCTCGGACTTA_ES	-33.4661	7.84532	Smooth muscle cells
	CACAACAAGTGTTCAC_ES	-39.7786	-1.67937	Epithelium cells
	CACAACAGTGACTATC_ES	-33.7477	-3.79003	Epithelium cells
	CACACAAGTTTCTTAC_ES	-32.9912	-2.50615	Epithelium cells
	CACAGATAGTCACTCA_ES	-32.4895	-2.90829	Epithelium cells
	CACAGATCACAGCGCT_ES	-30.1844	3.34918	Smooth muscle cells
	CACAGATCAGGAAGTC_ES	-30.8243	3.17082	Smooth muscle cells
	CACAGGCCAAAGCACG_ES	-30.0016	-2.20418	Smooth muscle cells
	CACATGAGTTCGGTCG_ES	-37.3524	-7.34264	Epithelium cells
	CACATGAGTTGTGGAG_ES	-31.141	-3.77672	Epithelium cells
	CACCAAACAAACAGGC_ES	-32.2264	-3.85033	Epithelium cells
	CACCAAACAGGTGGAT_ES	-35.6373	-0.497453	Epithelium cells
	CACCAAAGTTCAAACC_ES	-37.5739	5.97206	Epithelium cells
	CACCGTTCAGACCCGT_ES	-36.1993	-0.944486	Epithelium cells
	CACCGTTCAGTTCACA_ES	-40.1008	-1.61476	Epithelium cells
	CACCGTTGTTACGTAC_ES	-34.5731	-4.26326	Epithelium cells
	CACGGGTAGGCCATAG_ES	-40.4055	-1.34856	Epithelium cells
	CACGGGTAGTGCAACG_ES	-36.4629	-3.60412	Epithelium cells
	CACGGGTGTATCCTTT_ES	-31.2569	-3.31563	Smooth muscle cells
	CACGGGTTCTCTGCTG_ES	-37.606	7.35028	Smooth muscle cells
	CACGTGGCACAGGATG_ES	-39.2086	0.359394	Epithelium cells
	CACGTGGTCGAGTTGT_ES	-35.1449	4.20672	Epithelium cells
	CACGTTCAGCCTGTCG_ES	-32.0109	-2.32105	Epithelium cells
	CACGTTCTCCACAGGC_ES	-31.6681	5.20355	Smooth muscle cells
	CACGTTCTCCATTCGC_ES	-33.4333	-5.03165	Epithelium cells
	CACTAAGAGCCTGTGC_ES	-34.9814	7.79137	Smooth muscle cells
	CACTAAGAGTCAACAA_ES	-29.8384	-4.20002	Smooth muscle cells
	CACTAAGCAACTTCTT_ES	-34.6693	-3.34125	Epithelium cells
	CACTAAGGTATCGCTA_ES	-36.8914	8.44343	Smooth muscle cells
	CACTGAAAGGTCTGGA_ES	-32.6415	5.23701	Smooth muscle cells
	CACTGAAGTACAGTTC_ES	-38.9614	1.58815	Epithelium cells
	CACTGAATCTCCCTAG_ES	-31.4836	3.59994	Smooth muscle cells
	CACTGGGGTTCTCTCG_ES	-34.8101	-2.28112	Epithelium cells
	CACTGGGTCTATTGTC_ES	-37.3748	-8.25004	Epithelium cells
	CACTGTCAGGCTTAGG_ES	-41.2787	-1.467	Epithelium cells
	CACTGTCCAATCCTTT_ES	-30.4314	-2.67541	Epithelium cells
	CACTTCGTCCGTGGGT_ES	-32.055	5.75065	Smooth muscle cells
	CACTTCGTCTGACAGT_ES	-36.131	-6.04926	Epithelium cells
	CAGAGCCGTGGTCCGT_ES	-34.3035	-7.08006	Epithelium cells
	CAGAGCCTCCCTAGGG_ES	-37.2241	-6.10168	Epithelium cells
	CAGATACAGTGGAAAG_ES	-37.0096	-3.36854	Epithelium cells
	CAGATACCACATTCTT_ES	-33.8977	7.75148	Smooth muscle cells
	CAGATACCAGGCCCTA_ES	-32.0045	1.38287	Smooth muscle cells
	CAGATACGTGGAAATT_ES	-30.151	3.29367	Smooth muscle cells
	CAGATCAGTGGCCCAT_ES	-29.4507	-5.56059	Smooth muscle cells
	CAGATCATCCAAGCCG_ES	-32.7899	-5.59723	Epithelium cells
	CAGATTGAGCATCCTA_ES	-11.6042	27.5191	Endothelial cells
	CAGCAATGTCCGGCAT_ES	-32.639	5.30774	Smooth muscle cells
	CAGCAATGTCGATTCA_ES	-37.7557	-8.24165	Epithelium cells
	CAGCAATGTCTTGGTA_ES	-36.0569	0.144224	Epithelium cells
	CAGCACGGTTACGTAC_ES	-37.1971	7.63805	Smooth muscle cells
	CAGCACGTCAACGTGT_ES	-34.6933	-1.33995	Epithelium cells
	CAGCAGCCAATTGCGT_ES	-37.2776	7.22765	Smooth muscle cells
	CAGCAGCCAGGAGACT_ES	-32.141	-5.0087	Epithelium cells
	CAGCAGCCATCGCCTT_ES	-33.1961	3.7257	Smooth muscle cells
	CAGCAGCGTTAAGGAT_ES	-33.7866	-3.55511	Epithelium cells
	CAGCAGCGTTGCATAC_ES	-29.5543	-4.49525	Smooth muscle cells
	CAGCCAGAGTAATACG_ES	-35.848	-1.2852	Epithelium cells
	CAGCCAGGTGTCATCA_ES	-34.6089	-4.35155	Epithelium cells
	CAGCCAGTCCATACAG_ES	-30.9919	-2.34133	Smooth muscle cells
	CAGCCAGTCTGGCCAG_ES	-41.8393	0.295344	Epithelium cells
	CAGCGTGGTAAGGCTG_ES	-31.6199	5.92321	Smooth muscle cells
	CAGCGTGGTTTGAAAG_ES	-31.8609	3.10278	Epithelium cells
	CAGGCCAAGCGACTTT_ES	-39.6631	0.5555	Epithelium cells
	CAGGCCACACGTCATA_ES	-34.0205	-3.48909	Epithelium cells
	CAGGGCTGTTCTGAGT_ES	-29.5968	0.0439396	Smooth muscle cells
	CAGGTATAGATCCCAT_ES	-36.9616	-7.11022	Epithelium cells
	CAGGTATTCCAACACA_ES	-29.949	0.163067	Smooth muscle cells
	CAGTGCGAGTAAACAC_ES	-37.6441	-7.76098	Epithelium cells
	CAGTTAGTCATGCCAA_ES	-35.7674	7.57301	Smooth muscle cells
	CAGTTCCGTATCGCTA_ES	-41.6495	-1.22604	Epithelium cells
	CATAAGCAGCTGTTAC_ES	-28.105	-0.675393	Smooth muscle cells
	CATACAGAGACTGTTC_ES	-30.3227	0.356443	Epithelium cells
	CATACAGCATCAGCGC_ES	-33.6828	-3.78942	Epithelium cells
	CATACAGTCGATTGAC_ES	-33.7487	6.6659	Smooth muscle cells
	CATACCCAGCGCCTAC_ES	-38.6197	-6.92738	Epithelium cells
	CATACCCGTGATTCAC_ES	-35.9224	8.57684	Smooth muscle cells
	CATACCCGTTGGACTT_ES	-42.4886	-0.757753	Epithelium cells
	CATACCCTCTTACGGA_ES	-38.6078	0.372824	Epithelium cells
	CATACTTAGTAAAGCT_ES	-29.3348	-1.40109	Smooth muscle cells
	CATACTTCATAAGCAA_ES	-42.7076	-0.425764	Epithelium cells
	CATAGACAGTTGTCGT_ES	-35.9253	7.29252	Smooth muscle cells
	CATAGACTCATCGTAG_ES	-29.0539	-1.34439	Smooth muscle cells
	CATAGACTCCCTTGGT_ES	-38.9285	-0.85452	Epithelium cells
	CATCAAGCACTACCCT_ES	-33.1047	7.04564	Smooth muscle cells
	CATCAAGCACTCCGGA_ES	-36.4978	-5.22938	Epithelium cells
	CATCCCAAGACAGCTG_ES	-35.1289	7.55718	Smooth muscle cells
	CATCCCAGTTGTAGCT_ES	-30.8621	3.8984	Smooth muscle cells
	CATCCCATCTGGGATT_ES	-29.7154	-0.509754	Smooth muscle cells
	CATCCCATCTTTGCTA_ES	-28.9394	-2.2277	Smooth muscle cells
	CATCCGTTCCAACACA_ES	-36.988	-5.75149	Epithelium cells
	CATCGCTAGTCTCTGA_ES	-30.8887	5.20604	Smooth muscle cells
	CATCGCTGTATGGAAT_ES	-33.6721	4.2362	Smooth muscle cells
	CATCGCTGTGAAGCGT_ES	-30.2184	2.99578	Smooth muscle cells
	CATCGGGCATCGAAGG_ES	-36.8195	6.8424	Smooth muscle cells
	CATCGGGCATTATGCG_ES	-39.7795	-1.78914	Epithelium cells
	CATCGGGGTTCGGGTC_ES	-36.7608	-8.35687	Epithelium cells
	CATCGTCAGTCTGCAT_ES	-28.0175	-1.20032	Smooth muscle cells
	CATCGTCCACCGTCTT_ES	-35.7474	-4.67617	Epithelium cells
	CATGAGTAGGCATCGA_ES	-33.3499	5.25982	Smooth muscle cells
	CATGAGTGTTTGAAAG_ES	-38.3949	-7.40406	Epithelium cells
	CATGAGTTCCATCTAT_ES	-37.2797	-7.08842	Epithelium cells
	CATGCAAAGCGGTATG_ES	-37.3453	-7.31976	Epithelium cells
	CATGCAACATCCTAAG_ES	-35.3391	-6.87942	Epithelium cells
	CATGCGGTCAAGCCAT_ES	-35.5664	-1.53313	Epithelium cells
	CATGCGGTCTGCACCT_ES	-35.6342	-0.259644	Epithelium cells
	CATGCTCAGCGGTAGT_ES	-33.3344	6.15559	Smooth muscle cells
	CATGGATGTCATCGGC_ES	-33.3541	-1.12228	Smooth muscle cells
	CATGGATTCCTCATAT_ES	-34.4422	2.84225	Epithelium cells
	CATGGTAAGCCGCACT_ES	-33.4399	-2.81258	Epithelium cells
	CATTCATGTGCATGTT_ES	-39.5293	-2.03713	Epithelium cells
	CATTCCGGTGTTCATG_ES	-32.1323	4.77414	Smooth muscle cells
	CATTCTAAGACCAGAC_ES	-32.5495	0.736568	Smooth muscle cells
	CATTCTAAGTAATCCC_ES	-31.132	4.02468	Smooth muscle cells
	CATTCTACAAACAGGC_ES	-32.5764	-3.49575	Epithelium cells
	CATTCTAGTCGTATTG_ES	-36.7824	-6.58627	Epithelium cells
	CATTCTATCTCCAATT_ES	-34.5756	6.73121	Smooth muscle cells
	CATTGAGGTTTGTTCT_ES	-34.1023	6.81937	Smooth muscle cells
	CATTGCCAGTTCGGTT_ES	-38.1986	6.20973	Smooth muscle cells
	CATTGCCGTACAAACA_ES	-41.7927	0.271972	Epithelium cells
	CATTGTTAGGCGAACT_ES	-41.6534	0.147371	Epithelium cells
	CATTGTTAGGTACATA_ES	-36.0575	5.55234	Epithelium cells
	CATTGTTTCAGCCTTC_ES	-34.8904	-1.8464	Epithelium cells
	CATTTCATCGGCATAT_ES	-33.0806	3.68405	Smooth muscle cells
	CATTTCATCTGGCCGA_ES	-35.3173	-5.56269	Epithelium cells
	CCAAGCGCAGTAGATA_ES	-34.4931	-5.0958	Epithelium cells
	CCAATGAAGGATGGCT_ES	-31.5299	-3.70233	Epithelium cells
	CCAATTTCATGGTACT_ES	-42.6924	-0.584873	Epithelium cells
	CCACAAAAGCGGTAAC_ES	-34.1198	6.83382	Smooth muscle cells
	CCACAAAAGGTCCGAA_ES	-34.2965	-4.56801	Epithelium cells
	CCACAAAGTACTGCGC_ES	-32.1254	2.94168	Smooth muscle cells
	CCACAAAGTGAGGCAT_ES	-33.6011	5.4018	Smooth muscle cells
	CCACAAATCAAGGAGC_ES	-41.6219	-0.108844	Epithelium cells
	CCACACTCAGTTGCGC_ES	-31.3224	4.48539	Smooth muscle cells
	CCACACTGTGACATCT_ES	-38.5766	-1.55548	Epithelium cells
	CCACACTTCATTACTC_ES	-29.7363	-3.10538	Epithelium cells
	CCACCATAGGTGATAT_ES	-36.6387	-1.24969	Epithelium cells
	CCACCATCAAAGACGC_ES	-31.1063	4.31818	Smooth muscle cells
	CCACCATCACCGGTCA_ES	-30.8528	-1.21485	Smooth muscle cells
	CCACCATGTCTACAAC_ES	-30.3635	2.77209	Smooth muscle cells
	CCACCATTCAGCTAGT_ES	-37.7629	-8.00669	Epithelium cells
	CCACGAGGTATTCCGA_ES	-35.1606	-1.88957	Epithelium cells
	CCACGTTCAGAGTAAT_ES	-38.2152	-1.4077	Epithelium cells
	CCACGTTTCCCTCAAC_ES	-31.2575	3.4613	Smooth muscle cells
	CCACGTTTCGCATTAG_ES	-35.4206	1.61139	Smooth muscle cells
	CCACTTGGTTTGTGGT_ES	-32.0546	-2.04864	Smooth muscle cells
	CCCAACTGTTCTCCCA_ES	-36.6863	-5.66729	Epithelium cells
	CCCGAAGAGACCTCCG_ES	-35.2426	-6.84915	Epithelium cells
	CCCGAAGAGTTTCGGT_ES	-35.5592	8.20344	Smooth muscle cells
	CCCGAAGGTTACGATC_ES	-32.6181	3.47269	Smooth muscle cells
	CCCTAACAGACAACTA_ES	-33.8642	6.60783	Smooth muscle cells
	CCCTAACCATATTCGG_ES	-34.9028	6.80819	Smooth muscle cells
	CCCTAACTCCACGGAC_ES	-35.7126	5.15661	Smooth muscle cells
	CCCTCAATCATGGAGG_ES	-36.4525	5.64023	Smooth muscle cells
	CCCTCTCGTACGAGTG_ES	-33.278	15.5456	Smooth muscle cells
	CCCTGATGTTGGACCC_ES	-30.0812	1.83501	Smooth muscle cells
	CCCTGATTCGTGGCGT_ES	-34.408	7.0243	Smooth muscle cells
	CCCTTAGTCAGTCAGT_ES	-32.413	1.22703	Smooth muscle cells
	CCGAACGCATCCGGCA_ES	-33.2138	6.378	Smooth muscle cells
	CCGAACGGTCCTCCTA_ES	-33.82	-4.98155	Epithelium cells
	CCGATGGCAATCAAGA_ES	-37.7521	5.54354	Epithelium cells
	CCGATGGGTGATTCTG_ES	-34.3817	6.61954	Smooth muscle cells
	CCGCAAGAGGTCCAGA_ES	-29.6598	2.64939	Smooth muscle cells
	CCGGACACACCAGTAT_ES	-30.8159	2.76544	Smooth muscle cells
	CCGGGTACAAAGCGTG_ES	-32.2445	2.99833	Smooth muscle cells
	CCGGTAGAGGCGTTAG_ES	-37.1356	-6.72002	Epithelium cells
	CCGGTAGGTTACACAC_ES	-30.6977	1.83046	Smooth muscle cells
	CCGGTAGGTTTCACTT_ES	-29.8909	2.71426	Smooth muscle cells
	CCGGTGAAGGGTATAT_ES	-36.463	0.984502	Epithelium cells
	CCGGTGACATTGCAAC_ES	-37.9257	-1.44367	Epithelium cells
	CCGGTGAGTATGGGAC_ES	-33.1841	-3.49842	Epithelium cells
	CCGTAGGCAAGCCTGC_ES	-34.6958	4.62452	Smooth muscle cells
	CCGTGAGGTGGTCTAT_ES	-35.7421	-6.38067	Epithelium cells
	CCGTTCAGTCGTTGGC_ES	-33.674	3.88811	Smooth muscle cells
	CCTAACCCACAGAGCA_ES	-39.9587	-1.9455	Epithelium cells
	CCTAACCTCCCTCAAC_ES	-30.505	2.47009	Smooth muscle cells
	CCTAACCTCTCCCATG_ES	-36.8318	8.11841	Smooth muscle cells
	CCTAAGAAGGACACTG_ES	-36.0302	-1.87794	Epithelium cells
	CCTAAGACAATGGCAG_ES	-36.5919	6.98827	Smooth muscle cells
	CCTAAGACATGTCTAG_ES	-35.2013	7.92133	Smooth muscle cells
	CCTACGTAGTCTGTAC_ES	-33.7807	7.30602	Smooth muscle cells
	CCTACGTCAAGTGGAC_ES	-36.575	8.54558	Smooth muscle cells
	CCTACGTTCAGCGCGT_ES	-38.0139	-8.29341	Epithelium cells
	CCTATCGAGTGCACCC_ES	-36.2596	-1.50513	Epithelium cells
	CCTCAACCAACTGATC_ES	-30.8076	-1.99922	Smooth muscle cells
	CCTCAACTCCAACCGG_ES	-30.8906	4.54938	Smooth muscle cells
	CCTCAACTCTCCGAAA_ES	-33.5952	6.62824	Smooth muscle cells
	CCTCACACACGACGCT_ES	-33.9834	7.38505	Smooth muscle cells
	CCTCACACACTGGCGT_ES	-40.1307	-1.75019	Epithelium cells
	CCTCACACATAACCCA_ES	-32.4114	4.59629	Smooth muscle cells
	CCTCACATCACGAACT_ES	-29.6316	-1.06148	Smooth muscle cells
	CCTCAGTAGCAAACAT_ES	-29.7973	-0.240302	Smooth muscle cells
	CCTCAGTCAGGTGTTT_ES	-33.2118	4.23091	Smooth muscle cells
	CCTCAGTCAGTATACC_ES	-38.6628	-2.14967	Epithelium cells
	CCTCATGGTCCACACG_ES	-39.5498	-2.26778	Epithelium cells
	CCTCATGTCCCAAGCG_ES	-34.0869	7.8043	Smooth muscle cells
	CCTCCAAGTGAAGCGT_ES	-32.4518	2.73215	Smooth muscle cells
	CCTCCTCAGACCACGA_ES	-36.0418	1.71574	Epithelium cells
	CCTCCTCCAATAGTAG_ES	-36.5323	-6.67489	Epithelium cells
	CCTCCTCCACCCATAA_ES	-31.1039	-0.745831	Endothelial cells
	CCTCTAGCAAAGCACG_ES	-36.2519	-0.778022	Epithelium cells
	CCTCTAGCAGTCAGCC_ES	-35.8706	3.17994	Epithelium cells
	CCTCTAGCATCCTAAG_ES	-34.5916	-4.79139	Epithelium cells
	CCTCTAGGTACGATTC_ES	-35.6474	2.36394	Epithelium cells
	CCTCTAGTCGGTCGAC_ES	-31.7455	4.80298	Smooth muscle cells
	CCTCTAGTCTAGAGCT_ES	-31.9734	4.31102	Smooth muscle cells
	CCTCTCCAGGATTCCT_ES	-40.6762	-1.30467	Epithelium cells
	CCTCTCCGTGCCCACA_ES	-37.6921	-6.32402	Epithelium cells
	CCTCTCCTCGACATCA_ES	-35.5499	-1.47536	Smooth muscle cells
	CCTGCATTCCAATCCC_ES	-38.262	0.591731	Epithelium cells
	CCTGCATTCGTGGCTG_ES	-34.6273	-4.21334	Epithelium cells
	CCTGTTGCAAATCCCA_ES	-30.7749	0.066832	Smooth muscle cells
	CCTGTTGCAAGTTCCA_ES	-32.0051	4.34002	Smooth muscle cells
	CCTTCAGAGTCGAATA_ES	-34.313	2.79481	Smooth muscle cells
	CCTTTGGAGATTGCGG_ES	-37.5175	-7.84911	Epithelium cells
	CCTTTGGGTCTACAGT_ES	-32.2725	3.69886	Smooth muscle cells
	CCTTTGGTCTCACGAA_ES	-38.8624	-0.395893	Epithelium cells
	CGAAGGACACGGATCC_ES	-35.7362	-4.92561	Epithelium cells
	CGAATTGGTGCCTGAC_ES	-36.6177	-7.88701	Epithelium cells
	CGACAGCCATCCGATA_ES	-31.8329	0.811842	Smooth muscle cells
	CGACAGCGTTCAGCGC_ES	-36.0606	-3.48319	Epithelium cells
	CGAGAAGCATCCAATG_ES	-36.4752	-6.49299	Epithelium cells
	CGAGGAAGTAGCGCCT_ES	-30.906	1.29365	Smooth muscle cells
	CGAGGAAGTAGGGTAC_ES	-34.7462	-5.44823	Epithelium cells
	CGAGGCTAGGCTCCCA_ES	-35.3113	-8.24949	Epithelium cells
	CGAGGCTCAAAGTATG_ES	-33.9125	-3.08378	Epithelium cells
	CGAGGCTCAGGTGGAT_ES	-29.5713	-0.655248	Smooth muscle cells
	CGAGGCTCAGTCGAGA_ES	-42.586	-0.566984	Epithelium cells
	CGAGTGCAGAGTGTTA_ES	-36.1339	-0.98217	Epithelium cells
	CGAGTGCGTCGGAAAC_ES	-34.5816	4.61866	Smooth muscle cells
	CGAGTGCTCGCGATCG_ES	-31.9174	0.737251	Endothelial cells
	CGAGTTATCTTCGTGC_ES	-32.242	2.27284	Smooth muscle cells
	CGATCGGGTTGCTCCT_ES	-41.9881	0.143351	Epithelium cells
	CGATGCGCAATCCTTT_ES	-34.564	-5.05474	Epithelium cells
	CGATGGCAGGTTCAGG_ES	-37.1065	6.73524	Smooth muscle cells
	CGATGGCTCTGGACCG_ES	-33.3716	4.03743	Smooth muscle cells
	CGCAGGTAGAGGTTAT_ES	-37.0857	8.13108	Smooth muscle cells
	CGCAGGTCACTAGGCC_ES	-27.647	-8.23327	Epithelium cells
	CGCAGGTTCAGTCACA_ES	-32.7015	5.72746	Smooth muscle cells
	CGCATAACAATGCTCA_ES	-29.8837	2.70058	Smooth muscle cells
	CGCATAAGTGCAATAA_ES	-33.3186	4.17486	Smooth muscle cells
	CGCATAATCGTCGCTT_ES	-33.9785	-4.26973	Epithelium cells
	CGCATAATCTGCTCTG_ES	-30.0442	1.88694	Smooth muscle cells
	CGCATGGGTAGTTAGA_ES	-29.1017	-0.89624	Smooth muscle cells
	CGCATGGTCAGACCTA_ES	-32.4162	-0.294769	Smooth muscle cells
	CGCCAGAGTCAAAGCG_ES	-34.4835	-5.49821	Epithelium cells
	CGCCATTAGCCTCACG_ES	-35.1273	6.77834	Epithelium cells
	CGCCATTCAAAGAACT_ES	-37.7921	6.52382	Smooth muscle cells
	CGCCATTCATCCTCAC_ES	-36.6087	8.83802	Smooth muscle cells
	CGGAATTGTACCCGAC_ES	-32.6252	5.26075	Smooth muscle cells
	CGGACACAGGGACACT_ES	-30.5288	-2.29203	Epithelium cells
	CGGACACTCTCCCATG_ES	-31.6622	1.48569	Smooth muscle cells
	CGGAGAAAGTCTCTGA_ES	-31.889	-1.74909	Epithelium cells
	CGGCAGTAGACTTCCA_ES	-37.9015	-1.19236	Epithelium cells
	CGGCAGTCACGGGTAA_ES	-41.2619	-0.100546	Epithelium cells
	CGGGACTAGGATACAT_ES	-28.5483	-2.16311	Smooth muscle cells
	CGGGACTTCTACAGGT_ES	-30.0132	3.96835	Smooth muscle cells
	CGGGCATCAATTCTCT_ES	-36.2388	6.67316	Smooth muscle cells
	CGGGCATCACTATCCC_ES	-32.4999	-4.47617	Epithelium cells
	CGGGCATCACTTCAAG_ES	-29.7239	2.68817	Smooth muscle cells
	CGGGCATGTCGCGGTT_ES	-34.2887	5.89224	Smooth muscle cells
	CGGGCATGTTCAAACC_ES	-33.0281	5.13846	Smooth muscle cells
	CGGGCATTCTGGCCGA_ES	-30.547	-0.0217628	Smooth muscle cells
	CGGGTCATCACCTGTC_ES	-32.6745	6.23161	Smooth muscle cells
	CGGGTGTCACCATAAC_ES	-29.9896	-0.983829	Smooth muscle cells
	CGGGTGTTCCAAACCA_ES	-34.5594	6.69483	Smooth muscle cells
	CGGTCAGAGAGCATTA_ES	-30.0057	4.12374	Smooth muscle cells
	CGGTCAGGTTGGGACA_ES	-35.4703	-1.24609	Epithelium cells
	CGTAAGTAGACATAGT_ES	-32.1421	-3.44979	Epithelium cells
	CGTAAGTCAGTCGCAC_ES	-41.0869	-0.560345	Epithelium cells
	CGTAAGTTCCAAGCAT_ES	-34.5638	-4.70646	Epithelium cells
	CGTAGTACAGCATGCC_ES	-33.338	-4.91397	Epithelium cells
	CGTAGTAGTATCGATC_ES	-31.9033	-1.91687	Smooth muscle cells
	CGTCAAATCTAAGAAG_ES	-35.1263	6.4429	Smooth muscle cells
	CGTGAATCATAACTCG_ES	-32.9503	3.90978	Smooth muscle cells
	CGTGAATGTGAGTAGC_ES	-34.6754	6.31597	Smooth muscle cells
	CGTGATAAGATGCTTC_ES	-36.9536	0.0704935	Epithelium cells
	CGTGATAAGCGTCAAG_ES	-29.2677	0.50132	Smooth muscle cells
	CGTGATATCCGACATA_ES	-30.6205	3.39353	Smooth muscle cells
	CGTGCTTAGAGTCACG_ES	-34.7428	6.92539	Smooth muscle cells
	CGTGCTTCAAACTAGA_ES	-35.3793	-6.35123	Epithelium cells
	CGTTAGAAGACTGTTC_ES	-35.357	-5.7817	Epithelium cells
	CGTTAGAGTTTGACAC_ES	-32.0825	-4.9415	Epithelium cells
	CGTTCTGGTAAGGCCA_ES	-30.8614	4.41264	Smooth muscle cells
	CGTTCTGGTCGAGCAA_ES	-35.0344	5.52676	Smooth muscle cells
	CGTTCTGTCTCTTAAC_ES	-30.3182	2.81456	Smooth muscle cells
	CGTTGGGTCAACACGT_ES	-37.043	-7.61904	Epithelium cells
	CTAACCCAGCACGATG_ES	-41.7068	-1.44453	Epithelium cells
	CTAAGTGCAAAGGCTG_ES	-34.6554	-3.2386	Epithelium cells
	CTAAGTGTCACCTCAC_ES	-32.413	1.04245	Smooth muscle cells
	CTACAGAAGTCACTAC_ES	-41.6465	0.162497	Epithelium cells
	CTACAGAAGTTGCATC_ES	-30.6571	-2.60945	Endothelial cells
	CTACAGACAGCGACAA_ES	-35.6999	0.951313	Smooth muscle cells
	CTACAGACATCGTGGC_ES	-29.6657	2.67036	Smooth muscle cells
	CTACATTAGACGCTCC_ES	-39.7002	-0.147959	Epithelium cells
	CTACATTAGTTTCGAC_ES	-31.7999	-2.67367	Smooth muscle cells
	CTACATTGTCAAAGTA_ES	-28.9689	-2.16774	Smooth muscle cells
	CTACATTTCTCAGGCG_ES	-38.3084	-1.56081	Epithelium cells
	CTACCCACAAGTGATA_ES	-32.967	-2.3245	Epithelium cells
	CTACCCAGTCCGACGT_ES	-35.0579	8.03981	Smooth muscle cells
	CTACCCATCATGCCGG_ES	33.1811	-13.4644	Epithelium cells
	CTACCTGTCGACGAGA_ES	-32.0767	-4.24145	Smooth muscle cells
	CTACCTGTCTGCGTCT_ES	-37.541	-6.74226	Epithelium cells
	CTACGGGCATTCTGTT_ES	-36.1354	-5.96727	Epithelium cells
	CTACTATCATCCGGCA_ES	-39.2114	-2.41886	Epithelium cells
	CTACTATGTGGGTTGA_ES	-33.236	6.92778	Smooth muscle cells
	CTACTATTCACTGCTC_ES	-37.0634	-7.50846	Epithelium cells
	CTAGACAAGTATTGCC_ES	-35.4383	-7.35306	Epithelium cells
	CTAGACAAGTCAACAA_ES	-32.7641	6.42759	Smooth muscle cells
	CTAGACATCTCAACCC_ES	-30.3895	2.95277	Smooth muscle cells
	CTATCCGCAGAATTCC_ES	-35.8869	0.667669	Epithelium cells
	CTATCCGGTATGTCCA_ES	-35.3106	-5.47075	Epithelium cells
	CTATCCGTCCTATTTG_ES	-31.3416	3.15657	Smooth muscle cells
	CTATCCGTCTTGCAGA_ES	-33.5716	-4.1512	Epithelium cells
	CTCAACCAGCTAATCC_ES	-39.1019	-1.07161	Epithelium cells
	CTCAACCCACAACGAG_ES	-32.9082	-1.92294	Epithelium cells
	CTCAAGAAGGCATGGT_ES	-30.8059	4.23255	Smooth muscle cells
	CTCAAGAAGGGATCTG_ES	-34.9879	-8.18628	Epithelium cells
	CTCAAGACACATGAAA_ES	-36.3718	8.44826	Smooth muscle cells
	CTCAAGAGTCCAAATC_ES	-35.8412	6.86082	Smooth muscle cells
	CTCAATTTCGGTCTAA_ES	-37.2868	-2.231	Epithelium cells
	CTCACTGGTCCCTGAG_ES	-31.6356	5.09969	Smooth muscle cells
	CTCACTGTCCAGTTCC_ES	-31.1978	-1.28433	Epithelium cells
	CTCAGAAAGTCACGCC_ES	-36.529	-1.27196	Epithelium cells
	CTCAGAATCCGGGACT_ES	-30.3474	4.22173	Smooth muscle cells
	CTCAGGGAGCTAGTTC_ES	-36.2975	-5.03895	Epithelium cells
	CTCAGGGGTCCTATAG_ES	-40.6646	-1.45835	Epithelium cells
	CTCAGTCTCACGATCA_ES	-41.3809	0.44251	Epithelium cells
	CTCATCGCAGGTGTTT_ES	-30.0613	-4.49933	Endothelial cells
	CTCATGCGTGATCGTT_ES	-39.6176	-1.95182	Epithelium cells
	CTCATTATCTAACGGT_ES	-30.4723	2.69655	Smooth muscle cells
	CTCCAACTCACCACAA_ES	-29.3477	-3.84626	Smooth muscle cells
	CTCCACAAGGTGAGCT_ES	-32.65	4.67869	Smooth muscle cells
	CTCCACACACAGCTTA_ES	-35.2275	-6.7218	Epithelium cells
	CTCCACAGTCGCATTA_ES	-35.455	-3.91211	Epithelium cells
	CTCCACAGTTGCATAC_ES	-34.5776	6.11782	Smooth muscle cells
	CTCCACATCATTTCGT_ES	-34.7905	5.68733	Smooth muscle cells
	CTCCATGAGTTTCAGC_ES	-31.2754	-2.66981	Smooth muscle cells
	CTCCATGCAGGATCTT_ES	-36.0637	1.70967	Smooth muscle cells
	CTCCATGTCCACGTCT_ES	-29.8272	-3.47284	Smooth muscle cells
	CTCCCAAAGCGATGCA_ES	-37.6321	0.0240502	Epithelium cells
	CTCCCAAGTATCTTCT_ES	-36.4889	-4.93357	Epithelium cells
	CTCCCTCTCTCTCTAA_ES	-36.0378	-0.859281	Epithelium cells
	CTCCGATAGACCGCCT_ES	-29.979	-1.84381	Epithelium cells
	CTCCGATCAGGCGAAT_ES	-38.5421	-1.42715	Epithelium cells
	CTCCGATGTCTGTGCG_ES	-29.4974	-1.68317	Smooth muscle cells
	CTCCTCCAGTTAGTGA_ES	-32.3116	5.36938	Smooth muscle cells
	CTCCTCCTCACCATAG_ES	-32.2549	-4.91048	Epithelium cells
	CTCCTTTAGGAGTCTG_ES	-30.7815	-1.70108	Smooth muscle cells
	CTCCTTTCAGATAAAC_ES	-36.6371	-0.741678	Epithelium cells
	CTCCTTTTCACCTCTG_ES	-31.599	-1.19935	Epithelium cells
	CTCCTTTTCGTGCTCT_ES	-37.391	-8.17594	Epithelium cells
	CTCGAGGAGACCGCCT_ES	-29.587	3.11465	Smooth muscle cells
	CTCGAGGCAAGGACAC_ES	-37.7485	2.70659	Epithelium cells
	CTCGAGGTCTGAGCAT_ES	-39.2096	-0.527213	Epithelium cells
	CTCTCGACAAGGGTCA_ES	-42.3205	-1.13732	Epithelium cells
	CTCTCGACACTTCAAG_ES	-31.3235	4.88148	Smooth muscle cells
	CTCTCGAGTACTTGTG_ES	-36.5339	-2.92479	Epithelium cells
	CTCTCGAGTGTCTTAG_ES	-32.9402	-3.58263	Epithelium cells
	CTGAATGAGAAATTGC_ES	-30.5089	2.13066	Smooth muscle cells
	CTGAATGAGGTCCCTG_ES	-32.1647	2.03583	Smooth muscle cells
	CTGAATGGTGTTGCCG_ES	-29.0566	-4.05623	Smooth muscle cells
	CTGATCCAGGCCTGAA_ES	-38.4137	6.29894	Epithelium cells
	CTGATCCAGGTGCCTC_ES	-33.6253	-3.24563	Epithelium cells
	CTGATCCCACGTCTCT_ES	-32.2875	-3.51447	Epithelium cells
	CTGATCCTCTTCCACG_ES	-32.7861	3.4757	Smooth muscle cells
	CTGCAGGCAACACGTT_ES	-41.4281	-0.755559	Epithelium cells
	CTGCAGGTCTCATTTG_ES	-31.474	3.98308	Smooth muscle cells
	CTGCATCAGACATAGT_ES	-34.0299	-3.92736	Epithelium cells
	CTGCATCTCCTCTGCA_ES	-34.6722	-4.2213	Epithelium cells
	CTGCCATAGCTAGAGC_ES	-30.453	3.87413	Smooth muscle cells
	CTGCCATCACAACCGC_ES	-37.1746	-1.83163	Epithelium cells
	CTGCCATGTATCGTGT_ES	-33.7242	-1.53614	Epithelium cells
	CTGCCATTCAGACCCG_ES	-40.5691	-0.340897	Epithelium cells
	CTGCCATTCGCGCCAA_ES	-30	-2.31555	Epithelium cells
	CTGCCATTCGGCCAAC_ES	-34.9231	-0.919624	Epithelium cells
	CTGCCTAAGACGCTCC_ES	-37.6677	-5.34671	Epithelium cells
	CTGCCTAAGTCCTACA_ES	-31.3421	-3.32974	Smooth muscle cells
	CTGCTCAAGTTGGAAT_ES	-41.734	0.123527	Epithelium cells
	CTGCTCACAATACGCT_ES	-33.8649	2.02914	Epithelium cells
	CTGCTCACACATCCCT_ES	-30.6542	3.51357	Smooth muscle cells
	CTGCTCACAGTTTGGT_ES	-31.9923	4.96777	Smooth muscle cells
	CTGCTCACATGCGGTC_ES	-33.743	6.91454	Smooth muscle cells
	CTGCTCAGTATGGTTC_ES	-35.7739	2.75996	Smooth muscle cells
	CTGCTCAGTCTCGGAC_ES	-32.2153	4.40191	Smooth muscle cells
	CTGCTCATCGACCAAT_ES	-29.9269	0.715537	Smooth muscle cells
	CTGGCAGCACAGTGAG_ES	-32.8912	6.26601	Smooth muscle cells
	CTGGCAGCAGGTTTAC_ES	-30.7998	0.212741	Endothelial cells
	CTGGCAGCATTGCTGA_ES	-35.1658	7.13187	Smooth muscle cells
	CTGGCAGGTCATCGGC_ES	-35.9953	6.83256	Smooth muscle cells
	CTGGTCTCATACAGCT_ES	-34.2327	6.38105	Smooth muscle cells
	CTGGTCTGTAACATCC_ES	-29.9195	-4.70709	Smooth muscle cells
	CTGGTCTGTAATGTGA_ES	-32.9331	-1.59847	Epithelium cells
	CTGTACCCATCGTGGC_ES	-37.4431	-4.94396	Epithelium cells
	CTGTACCTCACACGAT_ES	-39.3384	-1.37312	Epithelium cells
	CTGTACCTCACATCAG_ES	-30.389	-1.33931	Smooth muscle cells
	CTGTAGAGTACTGGGA_ES	-34.3888	6.59744	Smooth muscle cells
	CTGTAGATCCGACAGC_ES	-38.3713	5.43855	Epithelium cells
	CTGTATTTCCAAGCAT_ES	-33.8665	-3.69843	Epithelium cells
	CTGTCGTCAATAGGGC_ES	-42.3672	-1.10938	Epithelium cells
	CTGTCGTCACCCTTAC_ES	-38.4704	-3.35353	Epithelium cells
	CTGTCGTGTGCAAGAC_ES	-42.6564	-0.543987	Epithelium cells
	CTGTGAACAGGCAATG_ES	-37.3784	1.15809	Epithelium cells
	CTGTGGGAGATGCTTC_ES	-32.7125	5.74779	Smooth muscle cells
	CTGTGGGGTTATTCCT_ES	-29.4367	3.05023	Smooth muscle cells
	CTTACCGAGGGCTAAC_ES	-34.4975	7.97597	Smooth muscle cells
	CTTACCGAGGTCCCTG_ES	-36.5954	-1.20122	Smooth muscle cells
	CTTACCGCATAAGCGG_ES	-31.5958	5.71176	Smooth muscle cells
	CTTACCGGTATGAGAT_ES	-30.9075	1.54536	Epithelium cells
	CTTACCGTCTATGTGG_ES	-33.88	4.70497	Smooth muscle cells
	CTTCAATAGACATAGT_ES	-33.5681	3.13338	Smooth muscle cells
	CTTCAATAGGCCATAG_ES	-36.7156	8.74985	Smooth muscle cells
	CTTCAATAGGGTCAAC_ES	-32.1856	4.07405	Epithelium cells
	CTTCAATCAGACAAAT_ES	-34.026	3.59458	Smooth muscle cells
	CTTCAATCATTCCTCG_ES	-29.2111	-0.300382	Smooth muscle cells
	CTTCAATTCCCTGGTT_ES	-38.2843	6.52569	Epithelium cells
	CTTCAATTCGAGTGGA_ES	-33.3285	-2.63348	Epithelium cells
	CTTCCGAAGAAGTCAT_ES	-34.6872	3.63363	Smooth muscle cells
	CTTCCGACAAGGTCGA_ES	-36.6802	-8.54347	Epithelium cells
	CTTCCGACAATGGCCC_ES	-28.943	-2.98307	Smooth muscle cells
	CTTCCGACATCAACCA_ES	-42.0073	0.105272	Epithelium cells
	CTTCCGATCCAACCAA_ES	-29.375	-2.4875	Smooth muscle cells
	CTTCCTTAGACTTCGT_ES	-35.3693	5.21238	Smooth muscle cells
	CTTCCTTAGGCCTGCT_ES	-29.5834	-4.81868	Smooth muscle cells
	CTTCCTTAGGGCTAAC_ES	-32.5814	-2.8042	Epithelium cells
	CTTCCTTCACTGAGGA_ES	-32.7274	6.58585	Smooth muscle cells
	CTTCCTTCATGACAGG_ES	-37.1435	-1.68208	Epithelium cells
	CTTCCTTTCAAGTAAG_ES	-40.1426	-1.582	Epithelium cells
	CTTCCTTTCACACCCT_ES	-32.1047	3.62084	Smooth muscle cells
	CTTCCTTTCATTCTTG_ES	-37.5274	6.36051	Smooth muscle cells
	CTTCCTTTCCCAATAG_ES	-33.8628	3.02377	Smooth muscle cells
	CTTCGGTAGGGAGGCA_ES	-37.7869	5.52765	Smooth muscle cells
	CTTCGGTTCGTTCTGC_ES	-33.1618	-1.38577	Epithelium cells
	CTTCGGTTCTGTCCCA_ES	-35.2531	-5.37425	Epithelium cells
	CTTCTAACACTGAGTT_ES	-33.367	-3.9222	Epithelium cells
	CTTCTAACAGTGGTGA_ES	-34.0985	4.04267	Epithelium cells
	CTTGAGAAGCTTGTGT_ES	-36.8859	-6.83895	Epithelium cells
	CTTGAGACAATCGCAT_ES	-36.4798	-0.88425	Epithelium cells
	CTTGAGAGTGATTCTG_ES	-36.7779	-3.93406	Epithelium cells
	CTTGATTCAACACACT_ES	-29.3443	2.04606	Smooth muscle cells
	CTTTCAAAGCACTTTG_ES	-37.1422	-8.07028	Epithelium cells
	CTTTCAACAGTCTTCC_ES	-36.6975	-4.04246	Epithelium cells
	CTTTCAATCAAGCCGC_ES	-35.0402	-3.87743	Epithelium cells
	CTTTCGGTCGCCTATC_ES	-29.4714	1.93155	Smooth muscle cells
	GAAACCTAGAAATGGG_ES	-33.2528	-2.81321	Epithelium cells
	GAAACCTAGAACAAGG_ES	-36.8761	-7.2823	Epithelium cells
	GAAACCTAGCTTACGT_ES	-29.9843	-0.346298	Endothelial cells
	GAAACCTAGGTATCTC_ES	-31.67	-1.09945	Smooth muscle cells
	GAAACCTGTCCTCATC_ES	-39.0554	-1.99245	Epithelium cells
	GAAACCTGTGTCATTG_ES	-33.0223	5.50856	Smooth muscle cells
	GAAATGACACGCGGTT_ES	-39.6857	-0.786794	Epithelium cells
	GAAATGAGTCATCACA_ES	-33.6692	2.23177	Smooth muscle cells
	GAAATGATCTTCACAT_ES	-38.6897	1.52093	Epithelium cells
	GAACACTCAAGGTACG_ES	-36.8235	8.46078	Smooth muscle cells
	GAACACTCATGACAAA_ES	-33.5434	-2.75887	Epithelium cells
	GAACGTTCATATTCGG_ES	-37.5334	-7.6003	Epithelium cells
	GAACTGTCAGACACCC_ES	-35.7153	8.42907	Smooth muscle cells
	GAACTGTCAGACTGCC_ES	-35.1099	-7.56374	Epithelium cells
	GAACTGTGTGGAATGC_ES	-34.7669	-3.13948	Epithelium cells
	GAAGAATCACATATCG_ES	-31.2293	4.47032	Smooth muscle cells
	GAAGCCCAGTCTTGGT_ES	-34.7129	6.23555	Smooth muscle cells
	GAAGCCCCAATGACCT_ES	-31.6882	4.54832	Smooth muscle cells
	GAAGCCCGTATTTCCT_ES	-29.8318	0.0104051	Smooth muscle cells
	GAAGCGAAGACTTCCA_ES	-29.53	-1.64332	Smooth muscle cells
	GAAGCGAAGATTCGAA_ES	-31.7379	2.83654	Smooth muscle cells
	GAAGGACAGAATCGAT_ES	-32.3717	-2.25265	Epithelium cells
	GAAGGACCATGAAGGC_ES	-39.175	-2.25135	Epithelium cells
	GAAGGACTCGACACTA_ES	-38.8089	0.743903	Epithelium cells
	GAAGGACTCTGACCCT_ES	-30.1398	-1.17202	Smooth muscle cells
	GAAGTAACAGCCCACA_ES	-31.9445	3.25889	Smooth muscle cells
	GAATAGAAGCCGCACT_ES	-33.2678	-4.2343	Epithelium cells
	GAATAGACACGGTGCT_ES	-32.2617	2.91437	Smooth muscle cells
	GAATAGATCTCGCCTA_ES	-35.3081	3.24882	Smooth muscle cells
	GAATCACAGGGACTGT_ES	-29.6379	-6.29651	Smooth muscle cells
	GAATCGTAGAGAGGTA_ES	-30.3058	-2.74559	Endothelial cells
	GAATCGTCAACCGTGC_ES	-32.0967	2.84546	Smooth muscle cells
	GAATCGTCAGGGACTA_ES	-29.7292	0.447612	Smooth muscle cells
	GACACGCAGGATCATA_ES	-42.1978	-1.51775	Epithelium cells
	GACACGCCAACATACC_ES	-36.1909	7.70962	Smooth muscle cells
	GACACGCTCGACGTCG_ES	-29.4856	-3.47947	Smooth muscle cells
	GACACGCTCTTGGTGA_ES	-33.9998	6.62496	Smooth muscle cells
	GACAGCCCAAGATCCT_ES	-29.2881	-2.79923	Smooth muscle cells
	GACAGCCCAATGTCTG_ES	-39.6251	-2.23916	Epithelium cells
	GACAGCCGTGTACGCC_ES	-33.8052	7.00041	Smooth muscle cells
	GACATCACAGAGTGAC_ES	-34.2682	4.18005	Smooth muscle cells
	GACATCACATCGAACT_ES	-36.468	-6.72592	Epithelium cells
	GACATCAGTCCTCCAT_ES	-32.2595	2.55425	Smooth muscle cells
	GACATCAGTTTGGCTA_ES	-30.6649	-6.14493	Epithelium cells
	GACATCATCGGAATTC_ES	-42.1259	-1.39805	Epithelium cells
	GACCAATTCTTAGCAG_ES	-32.0121	3.76087	Smooth muscle cells
	GACCCAGAGTAGACCG_ES	-30.0581	-3.21502	Epithelium cells
	GACCCAGGTGCCTTCT_ES	-35.851	6.16489	Smooth muscle cells
	GACCCAGTCTTCTGTA_ES	-30.1055	-0.286956	Endothelial cells
	GACCCTTAGGAAACGA_ES	-34.8454	-6.84307	Epithelium cells
	GACCCTTTCGGCCAAC_ES	-29.6358	-6.26545	Smooth muscle cells
	GACCGTGAGCGCAATG_ES	-35.3609	1.50695	Epithelium cells
	GACCGTGCACCTGATA_ES	-33.216	-4.33244	Epithelium cells
	GACCGTGTCTCATAGG_ES	-42.2348	-1.18675	Epithelium cells
	GACGCTGAGTACAGCG_ES	-40.1981	-1.50997	Epithelium cells
	GACGTTAAGACCACGA_ES	-31.4108	4.0123	Smooth muscle cells
	GACGTTACAAGACAAT_ES	-38.6758	-1.20693	Epithelium cells
	GACGTTACAGCTGTAT_ES	-29.6505	-4.6356	Smooth muscle cells
	GACGTTATCTGCTCTG_ES	-42.081	0.0614011	Epithelium cells
	GACGTTATCTTCCGTG_ES	-37.8827	0.714042	Epithelium cells
	GACTATGAGTCACGCC_ES	-34.9373	4.56147	Smooth muscle cells
	GACTATGCAAATCCCA_ES	-29.497	-5.75896	Smooth muscle cells
	GACTATGCATCGAACT_ES	-32.4675	-3.44965	Endothelial cells
	GACTATGGTGGTTCTA_ES	-40.7145	-1.45188	Epithelium cells
	GACTCAACATACCGTA_ES	-30.16	2.07684	Smooth muscle cells
	GACTCAACATTCAGGT_ES	-31.4867	3.0279	Smooth muscle cells
	GACTCTCTCCCGTGAG_ES	-37.0283	-7.85449	Epithelium cells
	GACTCTCTCTGGAAGG_ES	-40.0742	-0.797635	Epithelium cells
	GACTGATAGTAATCCC_ES	-34.6718	-3.61445	Epithelium cells
	GACTTCCCAACAAAGT_ES	-30.4616	2.82119	Smooth muscle cells
	GACTTCCCAGATCACT_ES	-36.4218	-4.42959	Epithelium cells
	GAGACCCCACTCAAGT_ES	-33.3504	6.13855	Smooth muscle cells
	GAGACCCCATTGCTGA_ES	-32.9801	-4.72503	Epithelium cells
	GAGACCCTCGCTAGCG_ES	-35.4977	-6.48752	Epithelium cells
	GAGACTTAGTAAGAGG_ES	-35.8764	7.37954	Smooth muscle cells
	GAGAGGTCAGAGGGTT_ES	-29.8785	2.50404	Smooth muscle cells
	GAGAGGTTCAACGCTA_ES	-34.3779	6.21297	Smooth muscle cells
	GAGATGGAGTACAGCG_ES	-29.8458	1.57838	Smooth muscle cells
	GAGATGGAGTTAGAAC_ES	-29.4916	0.763991	Epithelium cells
	GAGATGGCACATTGTG_ES	-37.6331	-7.79204	Epithelium cells
	GAGATGGCATGGGTCC_ES	-33.0725	-0.754977	Smooth muscle cells
	GAGCCTGCAGGCGAAT_ES	-37.621	-7.27946	Epithelium cells
	GAGCTGCCAAAGCGTG_ES	-30.5465	-1.87415	Smooth muscle cells
	GAGCTGCGTGTTTCTT_ES	-34.6972	5.90808	Smooth muscle cells
	GAGGCAAAGTGGATTA_ES	-29.8473	2.05496	Smooth muscle cells
	GAGGCAACATGAAAGT_ES	-33.5208	-6.00097	Epithelium cells
	GAGGCAACATGACAAA_ES	-32.763	-3.56032	Epithelium cells
	GAGGCCTAGCGTGAAC_ES	-38.1528	-7.21801	Epithelium cells
	GAGGCCTAGTACCATC_ES	-31.6594	2.65061	Smooth muscle cells
	GAGGCCTAGTCATGCT_ES	-29.2771	-0.955371	Epithelium cells
	GAGGCCTTCACTCTTA_ES	-33.3451	-4.08044	Epithelium cells
	GAGGGTACAGAGGGTT_ES	-30.1066	1.10524	Epithelium cells
	GAGGGTAGTCGAGCAA_ES	-38.3647	-1.52319	Epithelium cells
	GAGGGTATCAACTCTT_ES	-37.1774	-7.53562	Epithelium cells
	GAGGGTATCCAAGGGA_ES	-35.1986	-1.0294	Epithelium cells
	GAGTCATGTATCGTAC_ES	-34.0509	7.00854	Smooth muscle cells
	GAGTCTACAAATCCCA_ES	-34.1997	-6.15626	Epithelium cells
	GAGTCTATCACTTTGT_ES	-29.5826	-5.34551	Smooth muscle cells
	GAGTGAGAGAAACCAT_ES	-36.5651	-6.95013	Epithelium cells
	GAGTGAGAGGTGAGCT_ES	-30.8983	-3.55461	Epithelium cells
	GAGTGTTCAAATTGCC_ES	-33.5764	7.44272	Smooth muscle cells
	GAGTGTTGTAAGGTCG_ES	-31.1586	-1.08308	Endothelial cells
	GAGTGTTGTGCCCAGT_ES	-29.3184	2.29994	Smooth muscle cells
	GAGTTACCAATCGCCG_ES	-29.7413	-6.9511	Epithelium cells
	GAGTTTGCAAGACAAT_ES	-38.9138	0.658663	Epithelium cells
	GAGTTTGTCGGTCATA_ES	-35.2475	7.73496	Smooth muscle cells
	GATAGAAAGGGTGAGG_ES	-33.5194	4.82067	Smooth muscle cells
	GATAGAATCTCGACCT_ES	-35.7872	8.61952	Smooth muscle cells
	GATAGCTAGGTAAACT_ES	-30.0893	1.8141	Smooth muscle cells
	GATCACATCTTCCCAG_ES	-37.5756	-6.55634	Epithelium cells
	GATCAGTAGACGGTCA_ES	-31.703	5.01348	Smooth muscle cells
	GATCAGTCAGGTTCGC_ES	-40.1906	-1.37172	Epithelium cells
	GATCATGAGACTTCCA_ES	-36.2729	-5.27763	Endothelial cells
	GATCATGAGGGTCAAC_ES	-35.3365	7.25058	Smooth muscle cells
	GATCATGCACTGGAAG_ES	-33.6973	-5.07584	Epithelium cells
	GATCATGCAGTATGAA_ES	-36.4804	-3.70253	Epithelium cells
	GATCATGCATAGGTAA_ES	-32.4362	-1.70476	Epithelium cells
	GATCCCTAGAGGCTGT_ES	-38.9302	-1.55852	Epithelium cells
	GATCCCTCAATTTCCT_ES	-29.9602	-3.63931	Smooth muscle cells
	GATCCCTCAGCCGTCA_ES	-37.1539	-7.53194	Epithelium cells
	GATCCCTCATAGGAGC_ES	-31.8557	4.95994	Smooth muscle cells
	GATCGTAAGTGCACAG_ES	-35.0939	7.54235	Smooth muscle cells
	GATGACTTCAGTCATG_ES	-31.1606	-1.29942	Smooth muscle cells
	GATGACTTCTCTTAAC_ES	-41.6245	0.314497	Epithelium cells
	GATGAGGAGCGAGGAG_ES	-17.2628	22.2225	Smooth muscle cells
	GATGAGGCAATGAAAC_ES	-41.4433	-1.0923	Epithelium cells
	GATGATCGTAGTCCTA_ES	-36.1482	-6.65299	Epithelium cells
	GATGATCTCTTGTTAC_ES	-11.5135	27.6221	Endothelial cells
	GATGCTATCGGCTGAC_ES	-34.1622	-7.23476	Epithelium cells
	GATGGAGGTTGGCCGT_ES	-32.1058	-3.40645	Epithelium cells
	GATGGAGTCATTACTC_ES	-38.6832	-0.734464	Epithelium cells
	GATGTTGAGACCTTTG_ES	-35.3176	6.60124	Smooth muscle cells
	GATGTTGTCTTACCAT_ES	-35.2543	-1.44764	Smooth muscle cells
	GATTCGAGTTATTCCT_ES	-33.2036	-5.2175	Epithelium cells
	GATTCGATCCGCTAGG_ES	-33.0164	1.23855	Smooth muscle cells
	GATTCGATCCTCCACA_ES	-34.7147	5.78195	Smooth muscle cells
	GATTCGATCTAGCATG_ES	-32.8388	5.60027	Smooth muscle cells
	GATTCTTGTGGTAACG_ES	-39.4203	0.108569	Epithelium cells
	GATTGGTCACGAAAGC_ES	-30.0115	-4.18817	Epithelium cells
	GATTGGTGTCGTATTG_ES	-29.7627	3.77383	Smooth muscle cells
	GATTGGTTCAAGTCTG_ES	-32.1163	5.43984	Smooth muscle cells
	GATTTCTAGAGTAACT_ES	-35.4612	-5.68722	Epithelium cells
	GATTTCTAGGAAGAAC_ES	-28.8925	-0.576063	Smooth muscle cells
	GATTTCTTCACCACAA_ES	-40.0446	1.16792	Epithelium cells
	GCAACATCAACTCCCT_ES	-32.8529	3.45034	Smooth muscle cells
	GCAACATGTCGCGTTG_ES	-32.0575	2.63603	Smooth muscle cells
	GCAACCGAGACCTGGA_ES	-35.0053	7.06462	Smooth muscle cells
	GCAACCGGTGCGGCTT_ES	-36.128	-5.87727	Epithelium cells
	GCACATATCACCTTAT_ES	-35.9878	-4.19714	Epithelium cells
	GCACATATCGATACAC_ES	-35.6846	-1.34362	Epithelium cells
	GCACGGTAGTTGTAGA_ES	-37.7325	0.658808	Epithelium cells
	GCACGTGAGTAAGACT_ES	-39.2084	-1.42836	Epithelium cells
	GCACGTGAGTTCATGC_ES	-11.2617	27.7969	Endothelial cells
	GCACGTGCATGTTCGA_ES	-35.2931	8.05593	Smooth muscle cells
	GCACTAAGTGTGTACT_ES	-40.8486	-0.777277	Epithelium cells
	GCAGCCAAGGTCCTGC_ES	-35.9177	4.69837	Epithelium cells
	GCAGCCACAGCGTGAA_ES	-33.0071	5.02556	Smooth muscle cells
	GCAGCTGCAGACAATA_ES	-39.358	-0.140424	Epithelium cells
	GCAGGCTAGTTTGCTG_ES	-35.7298	-6.8556	Epithelium cells
	GCAGGCTCAACGATTC_ES	-31.917	5.80292	Smooth muscle cells
	GCAGGCTCAGGATTCT_ES	-38.3378	0.883807	Epithelium cells
	GCAGGCTCAGTCAGCC_ES	-37.2488	-7.22707	Epithelium cells
	GCAGGCTGTATAATGG_ES	-29.4089	-1.19729	Smooth muscle cells
	GCAGGCTTCTCGGCTT_ES	-40.8655	-1.244	Epithelium cells
	GCAGTTACATCCGTTC_ES	-32.047	1.47883	Smooth muscle cells
	GCAGTTATCGTTACCC_ES	-30.7155	3.75136	Smooth muscle cells
	GCATCTCAGCTGACAG_ES	-35.7486	8.27621	Smooth muscle cells
	GCATCTCAGGTGATCG_ES	-29.5437	-4.74875	Smooth muscle cells
	GCATCTCGTAGCGATG_ES	-29.7984	-3.05805	Smooth muscle cells
	GCATCTCTCGCTGTCT_ES	-31.7394	-2.17482	Endothelial cells
	GCATGATTCAGGAAAT_ES	-35.5714	8.32477	Smooth muscle cells
	GCATTAGAGTGTTCCA_ES	-34.7238	-4.74465	Epithelium cells
	GCATTAGGTTGCTAGT_ES	-35.5287	-5.78686	Epithelium cells
	GCCAGCATCCTTTAGT_ES	-35.1136	-6.97316	Epithelium cells
	GCCAGCATCTGGCTGG_ES	-31.9186	2.08782	Smooth muscle cells
	GCCAGGTAGATTAGAC_ES	-37.7091	-8.18697	Epithelium cells
	GCCAGTGAGAGCATAT_ES	-37.9014	5.39914	Smooth muscle cells
	GCCAGTGAGTAATTGG_ES	-38.9587	-1.97919	Epithelium cells
	GCCAGTGCAAATGCTC_ES	-36.7681	-5.86772	Epithelium cells
	GCCAGTGCAGCAGAAC_ES	-37.0698	8.53404	Smooth muscle cells
	GCCAGTGGTAGCGTTT_ES	-31.0462	-2.42446	Epithelium cells
	GCCATTCAGCAGGTCA_ES	-36.4276	2.56321	Epithelium cells
	GCCCAGAGTAGGCAAC_ES	-29.8635	-0.448085	Smooth muscle cells
	GCCCAGATCGCCTTTG_ES	-35.25	-5.31786	Epithelium cells
	GCCGATGAGGCACAAC_ES	-37.4994	7.65061	Smooth muscle cells
	GCCGTGAAGCACGGAT_ES	-34.4534	8.04714	Smooth muscle cells
	GCCGTGATCAGCCTTC_ES	-30.2321	2.068	Smooth muscle cells
	GCCTGTTCAAGGTTGG_ES	-31.162	-2.94534	Epithelium cells
	GCCTGTTGTTCAAACC_ES	-36.9265	-4.52392	Epithelium cells
	GCGAGAACAGAACCGA_ES	-32.5012	5.18254	Smooth muscle cells
	GCGAGAATCCCTTGTG_ES	-34.2127	6.44666	Smooth muscle cells
	GCGGAAAAGCAGCAGT_ES	-29.8515	-1.22167	Smooth muscle cells
	GCGGAAACAATCGTCA_ES	-30.3057	-2.45658	Epithelium cells
	GCGGAAAGTGCTCTTC_ES	-42.142	-1.45805	Epithelium cells
	GCGTGCAAGAGAACCC_ES	-31.4128	2.7959	Smooth muscle cells
	GCGTGCACAACTGCCG_ES	-33.5262	-2.89156	Epithelium cells
	GCGTTTCTCTTTGCAT_ES	-39.4751	-2.61278	Epithelium cells
	GCTACAAAGGTAATCA_ES	-35.9214	4.73216	Smooth muscle cells
	GCTACAAGTGCCGTTG_ES	-34.8942	-3.95208	Epithelium cells
	GCTACAATCGAACTCA_ES	-36.8006	-7.46493	Epithelium cells
	GCTACCTAGCAACTCT_ES	-32.1021	5.3889	Smooth muscle cells
	GCTACCTCACAATCTG_ES	-34.5621	-1.47857	Epithelium cells
	GCTACCTGTAAGATTG_ES	-28.8764	1.45171	Smooth muscle cells
	GCTACCTGTGCGACAA_ES	-36.0245	-6.05685	Epithelium cells
	GCTACCTGTTTCGGCG_ES	-35.7445	8.34492	Smooth muscle cells
	GCTACCTTCGAACACT_ES	-42.2997	-1.05712	Epithelium cells
	GCTCAAAAGATACATG_ES	-29.7074	-2.7265	Smooth muscle cells
	GCTGAATTCTGAGTCA_ES	-32.7597	-3.84985	Epithelium cells
	GCTGCAGCAGTGTGGA_ES	-41.81	-1.42157	Epithelium cells
	GCTGCAGGTCGCTTAA_ES	-37.2384	-1.81879	Epithelium cells
	GCTGCAGGTTGTGTTG_ES	-32.888	-3.31552	Epithelium cells
	GCTGCAGTCCAGTGCG_ES	-30.4642	-1.18945	Endothelial cells
	GCTGGGTAGTACCCTA_ES	-32.948	-2.03798	Epithelium cells
	GCTGGGTCACAACGTT_ES	-31.9393	5.03431	Smooth muscle cells
	GCTTCACGTACCATAC_ES	-35.6714	-1.83234	Epithelium cells
	GCTTCACGTCCACACG_ES	-34.4897	-6.77755	Epithelium cells
	GCTTCACTCGACACTA_ES	-42.1218	-0.740754	Epithelium cells
	GCTTGGGCATAAGATG_ES	-33.479	6.68114	Smooth muscle cells
	GCTTTCGCACAACGTT_ES	-34.9275	8.3934	Smooth muscle cells
	GGAACCCAGTGCGCTC_ES	-34.3672	7.49763	Smooth muscle cells
	GGAAGTGCACGCTGTG_ES	-35.5835	-5.29349	Epithelium cells
	GGAAGTGCATGACCCG_ES	-35.2853	8.18628	Smooth muscle cells
	GGAATCTAGCCACAAG_ES	-35.1045	7.3666	Smooth muscle cells
	GGAATCTCAAACTCTG_ES	-34.3634	-4.59718	Epithelium cells
	GGAATGGGTTGGGACA_ES	-37.9775	5.63777	Epithelium cells
	GGACGTCGTACGTTCA_ES	-34.9584	-6.52455	Epithelium cells
	GGACGTCGTTGAGAGC_ES	-33.203	5.19968	Smooth muscle cells
	GGACGTCTCTGTCGCT_ES	-38.2429	5.59278	Smooth muscle cells
	GGAGATGGTCGACGCT_ES	-40.7863	-1.00438	Epithelium cells
	GGAGCAAAGAAGCCTG_ES	-35.3077	-8.2605	Epithelium cells
	GGAGCAACAGCATGCC_ES	-41.0401	-0.451202	Epithelium cells
	GGAGCAATCTGAGGCC_ES	-41.2893	-1.4916	Epithelium cells
	GGAGGATTCATTTACC_ES	-31.06	-1.39601	Epithelium cells
	GGAGGTAAGCACTAAA_ES	-29.6659	-1.643	Smooth muscle cells
	GGATCTACATCCGAGC_ES	-33.2686	6.54567	Smooth muscle cells
	GGATCTAGTAGAGACC_ES	-37.1932	-1.73691	Epithelium cells
	GGCAGTCTCACCCTTG_ES	-32.2103	-1.66628	Epithelium cells
	GGCGTCAAGAATAGTC_ES	-32.0446	1.09301	Epithelium cells
	GGCGTCAGTTTCCAAG_ES	-41.9739	-1.40321	Epithelium cells
	GGCTGTGAGTATAACG_ES	-30.2426	-2.74066	Epithelium cells
	GGCTTGGAGTTGAAAC_ES	-41.5639	-1.1282	Epithelium cells
	GGCTTGGCAGTAGATA_ES	-31.9057	4.45554	Smooth muscle cells
	GGCTTTCGTAGGTGCA_ES	-32.6071	7.08003	Smooth muscle cells
	GGGAAGTTCGTGGACC_ES	-27.672	-7.99485	Epithelium cells
	GGGACAAAGTAAACAC_ES	-34.2278	3.33532	Smooth muscle cells
	GGGACCTAGACCTCAT_ES	-29.1974	-0.954094	Smooth muscle cells
	GGGACCTTCCACGTCT_ES	-28.705	-1.22741	Epithelium cells
	GGGACTCGTATGTCCA_ES	-36.9862	-3.61329	Epithelium cells
	GGGAGTAAGAATGTTG_ES	-33.8786	-4.2621	Epithelium cells
	GGGAGTAAGACCAACG_ES	-32.3792	-2.0112	Epithelium cells
	GGGAGTAAGGCTTAGG_ES	-36.1323	8.39781	Smooth muscle cells
	GGGATCCAGTACAGCG_ES	-37.3178	-1.42019	Epithelium cells
	GGGATCCCACAAAGCG_ES	-36.5239	-4.94932	Epithelium cells
	GGGATCCTCAATCGGT_ES	-31.7443	3.65333	Smooth muscle cells
	GGGATCCTCAGGTGTT_ES	-29.6594	-1.10614	Smooth muscle cells
	GGGATGACACAGCTTA_ES	-31.5671	-1.87214	Endothelial cells
	GGGATGACATCTATCT_ES	-34.0116	6.52464	Smooth muscle cells
	GGGATGATCCACAGGC_ES	-36.083	-6.06142	Epithelium cells
	GGGCCATAGCTGTTAC_ES	-29.5554	-0.699178	Smooth muscle cells
	GGGCTACGTCTAATCG_ES	-34.8275	-3.42675	Epithelium cells
	GGGCTCAAGGTAAGGA_ES	-29.2074	-2.45932	Smooth muscle cells
	GGGCTCAGTCCAAAGG_ES	-30.014	-3.17582	Smooth muscle cells
	GGGTAGATCTCCTGCA_ES	-35.3594	7.79132	Smooth muscle cells
	GGGTCACAGTCCCGGT_ES	-35.4956	8.24529	Smooth muscle cells
	GGGTCACGTCAAAGAT_ES	-27.6893	-7.76966	Epithelium cells
	GGGTCTGAGACGCCAA_ES	-32.6488	-4.56303	Epithelium cells
	GGGTCTGCACCGCTAG_ES	-30.4074	-5.09372	Smooth muscle cells
	GGGTCTGGTTCCTACC_ES	-30.2097	-0.0411428	Smooth muscle cells
	GGGTCTGTCGGTTGTA_ES	-32.2116	-3.48473	Epithelium cells
	GGGTGAACACCATAAC_ES	-29.0226	1.75193	Smooth muscle cells
	GGGTGAATCTCCGATC_ES	-32.1241	5.83086	Smooth muscle cells
	GGGTGTCCAACTGCCG_ES	-34.4553	-5.97381	Epithelium cells
	GGGTTATTCTCGGGAC_ES	-35.8556	-2.57779	Epithelium cells
	GGGTTATTCTTCGCTG_ES	-34.6151	-7.35867	Epithelium cells
	GGGTTTACAATCTCTT_ES	-33.6703	6.39466	Smooth muscle cells
	GGTAACTAGGATCACG_ES	-30.1044	3.44425	Smooth muscle cells
	GGTAACTCAGGGAATC_ES	-32.068	-2.13398	Epithelium cells
	GGTAATCAGGCGAAGG_ES	-40.781	-1.41974	Epithelium cells
	GGTAATCCATAATGCC_ES	-34.3037	7.68319	Smooth muscle cells
	GGTAGAGCAGACAATA_ES	-37.5119	-8.32117	Epithelium cells
	GGTAGAGCATAACCCA_ES	-33.0325	-5.50718	Epithelium cells
	GGTCACGCAACTTCTT_ES	-41.6902	0.0525043	Epithelium cells
	GGTCACGTCTCGGTAA_ES	-39.0683	0.0535283	Epithelium cells
	GGTCTGGCACGAGGAT_ES	-37.7542	-8.16365	Epithelium cells
	GGTCTGGGTCGTGTTA_ES	-29.9315	3.34724	Smooth muscle cells
	GGTGAAGTCGTTGCCT_ES	-30.2683	-2.67105	Epithelium cells
	GGTGATTGTATAGCTC_ES	-35.7449	-5.7151	Epithelium cells
	GGTGTCGAGTGTCATC_ES	-30.169	1.23319	Smooth muscle cells
	GGTGTCGCACAGTGTT_ES	-36.071	-1.2108	Epithelium cells
	GGTTAACAGCTGGTGA_ES	-38.3022	0.293927	Epithelium cells
	GGTTAACCAAGGTACG_ES	-41.8205	0.103122	Epithelium cells
	GGTTCTCAGCCTCAGC_ES	-33.6109	2.88024	Epithelium cells
	GGTTCTCTCCGCTGTT_ES	-36.1442	1.89098	Epithelium cells
	GGTTCTCTCGAAGCCC_ES	-36.4981	7.08722	Smooth muscle cells
	GGTTCTCTCTGCTTTA_ES	-30.5967	-1.00768	Smooth muscle cells
	GGTTGTAAGGCACCAA_ES	-36.1726	8.65243	Smooth muscle cells
	GTAACACCACTATCGA_ES	-35.86	5.83405	Smooth muscle cells
	GTAACCATCACGAACT_ES	-34.5467	-3.40636	Epithelium cells
	GTAACCATCCCGTGAG_ES	-28.9866	0.876962	Smooth muscle cells
	GTAAGTCTCTCGAGTA_ES	-33.3234	6.75641	Smooth muscle cells
	GTAAGTCTCTTAGCAG_ES	-32.6303	-1.80197	Epithelium cells
	GTAATGCAGCACCTGC_ES	-35.8333	8.39246	Smooth muscle cells
	GTAATGCGTGCATTAC_ES	-39.7998	-0.729858	Epithelium cells
	GTAATGCTCGACATCA_ES	-37.0951	7.13164	Smooth muscle cells
	GTAATGCTCTGCGTCT_ES	-32.0579	-3.46219	Epithelium cells
	GTAGAAAAGACCTCCG_ES	-32.4339	4.50634	Smooth muscle cells
	GTAGAGGAGCCACAAG_ES	-37.2415	-7.39829	Epithelium cells
	GTAGAGGTCCATGAGT_ES	-42.3701	-1.11436	Epithelium cells
	GTAGATCCAGCCCACA_ES	-40.5732	-1.24058	Epithelium cells
	GTAGCTATCATGACAC_ES	-32.5694	3.11237	Smooth muscle cells
	GTAGGAGCAGGTATGG_ES	-30.8907	1.2307	Epithelium cells
	GTAGGAGGTCACAATC_ES	-32.3996	-3.90997	Epithelium cells
	GTAGGTTAGAAGGGAT_ES	-31.5664	1.70251	Epithelium cells
	GTAGGTTAGGTCGTCC_ES	-35.7355	-1.3985	Epithelium cells
	GTAGGTTCACTGCGAC_ES	-30.3514	-0.760022	Epithelium cells
	GTAGGTTGTTGTCTAG_ES	-37.5477	-8.31331	Epithelium cells
	GTAGTACAGTAGTCCT_ES	-35.1093	-5.22971	Epithelium cells
	GTATTGGAGTATTGCC_ES	-35.7544	-5.14886	Epithelium cells
	GTATTGGGTCTTTCAT_ES	-30.8015	-2.71169	Smooth muscle cells
	GTATTTCTCAAACCCA_ES	-29.8545	-2.68842	Smooth muscle cells
	GTCAAACTCAAGGACG_ES	-37.5985	-6.54208	Epithelium cells
	GTCAAGTCAAACCATC_ES	-35.2448	-6.88389	Epithelium cells
	GTCAAGTCACTGGATT_ES	-37.3523	-7.43382	Epithelium cells
	GTCAAGTCAGGAATAT_ES	-30.764	1.83518	Smooth muscle cells
	GTCAAGTGTTTGGGTT_ES	-33.2781	-1.05013	Epithelium cells
	GTCAAGTTCATTTCCA_ES	-35.5927	-6.22936	Epithelium cells
	GTCACGGTCTTAGTTC_ES	-30.2141	1.86338	Epithelium cells
	GTCACTCCACTGGACC_ES	-29.6828	-1.00405	Smooth muscle cells
	GTCACTCTCACCCTGT_ES	-36.5349	7.73892	Smooth muscle cells
	GTCACTCTCATGCCCT_ES	-36.0547	-3.80634	Epithelium cells
	GTCAGCGAGCATCTTG_ES	-35.9701	-1.74238	Epithelium cells
	GTCAGCGGTGACACGA_ES	-34.5991	5.87465	Smooth muscle cells
	GTCATCCCACGGGCTT_ES	-35.4145	-5.4445	Epithelium cells
	GTCATCCCAGACACCC_ES	-36.5746	-4.70187	Epithelium cells
	GTCATCCTCTGTGTGA_ES	-41.9145	0.192878	Epithelium cells
	GTCATGATCGGATTAC_ES	-40.5834	-1.82478	Epithelium cells
	GTCATTTAGACTCTTG_ES	-30.9954	4.35843	Smooth muscle cells
	GTCATTTCACAAACGG_ES	-30.3999	3.53538	Smooth muscle cells
	GTCATTTCAGGTGAGT_ES	-36.8959	-7.2758	Epithelium cells
	GTCATTTGTCGCCTAG_ES	-37.9237	5.34235	Epithelium cells
	GTCCACTAGATAACGT_ES	-34.6811	-5.39652	Epithelium cells
	GTCCACTAGCAATTCC_ES	-30.9119	-5.251	Epithelium cells
	GTCCACTCAACCCTCT_ES	-35.6376	0.145823	Epithelium cells
	GTCCCATAGGTTCCGC_ES	-36.7416	-1.04573	Epithelium cells
	GTCCCATCAACAAGAT_ES	-29.6451	1.69055	Smooth muscle cells
	GTCCCATCAGACAAGC_ES	-37.8936	-5.94147	Epithelium cells
	GTCCCATCAGACACCC_ES	-34.7586	-4.00067	Epithelium cells
	GTCCTCAAGTGAGCCA_ES	-30.6281	-1.28729	Epithelium cells
	GTCCTCACAATGCTCA_ES	-36.2058	-6.39839	Epithelium cells
	GTCCTCACAGGACGAT_ES	-35.5574	-1.06087	Epithelium cells
	GTCCTCAGTTCTAAGC_ES	-33.2144	-4.881	Epithelium cells
	GTCCTCATCGTAGCCG_ES	-42.2753	-1.37162	Epithelium cells
	GTCGAATCACCAGTTA_ES	-33.3815	2.43537	Smooth muscle cells
	GTCGAATGTGCCTGCA_ES	-36.196	7.94873	Smooth muscle cells
	GTCGAATTCAGTGTTG_ES	-39.8984	-1.25209	Epithelium cells
	GTCGCGAAGTAAACGT_ES	-32.7002	5.54839	Smooth muscle cells
	GTCGCGACAAAGGCGT_ES	-34.5079	7.57541	Smooth muscle cells
	GTCGCGATCACCTACC_ES	-29.8866	0.655094	Smooth muscle cells
	GTCGTAATCTCGTCAC_ES	-30.0748	1.70199	Smooth muscle cells
	GTCGTTCGTTGGAGGT_ES	-32.9163	7.11526	Smooth muscle cells
	GTCTACCCATGTGTCA_ES	-29.9984	-1.01321	Smooth muscle cells
	GTCTACCGTCCTCAGG_ES	-37.5805	-5.05132	Epithelium cells
	GTCTACCTCCGGACTG_ES	-30.3574	1.12261	Smooth muscle cells
	GTCTAGACACTACCGG_ES	-36.6723	8.72634	Smooth muscle cells
	GTCTAGATCTCGCTCA_ES	-30.4654	-5.09078	Epithelium cells
	GTCTCACAGTCAAGCG_ES	-30.4667	-3.20259	Epithelium cells
	GTCTCACCAAAGACGC_ES	-29.7512	1.30305	Smooth muscle cells
	GTCTCACCACATGTTG_ES	-30.4871	-3.7056	Smooth muscle cells
	GTCTCACGTGTTCAGT_ES	-31.5697	3.51727	Smooth muscle cells
	GTCTGTCCAAGGGTCA_ES	-30.5112	-2.39105	Smooth muscle cells
	GTCTGTCTCACAGTGT_ES	-28.9416	-1.39607	Epithelium cells
	GTCTGTCTCAGACAAA_ES	-41.9243	-1.71108	Epithelium cells
	GTGACGCAGCCGATTT_ES	-33.9981	7.11912	Smooth muscle cells
	GTGAGCCTCATGTCAG_ES	-32.3753	-4.59197	Epithelium cells
	GTGAGCCTCTGCCCTA_ES	-29.4909	-3.80853	Smooth muscle cells
	GTGAGGAGTGCACAAG_ES	-29.6899	-3.91822	Smooth muscle cells
	GTGATGTAGAAGAACG_ES	-33.6627	6.92271	Smooth muscle cells
	GTGATGTGTTACCGTA_ES	-33.4474	4.0116	Smooth muscle cells
	GTGCACGTCAGGAGAC_ES	-31.6675	-2.00998	Epithelium cells
	GTGCAGCAGATGGCAC_ES	-36.1613	0.205575	Epithelium cells
	GTGCAGCAGGTTCAGG_ES	-42.4687	-1.12123	Epithelium cells
	GTGCTGGAGTGTACCT_ES	-30.2852	-2.94127	Smooth muscle cells
	GTGCTGGCACAGAGAC_ES	-31.1376	-1.88004	Epithelium cells
[truncated: 29,622 more rows]

## Sheet: Fig 1c
	Fig 1c tSNE plot showing single cell atlas of tiger
	Cell Barcodes	tSNE_1	tSNE_2	Celltype
	AAACCCAAGAGCGACT_HT	1.80574	6.28821	Cardiomyocytes
	AAACCCAAGAGGCTGT_HT	0.792623	9.83271	Macrophages
	AAACCCAAGCGTTACT_HT	15.3372	-2.83392	Cardiomyocytes
	AAACCCAAGCTAGAGC_HT	-5.18697	16.8767	Endothelial cells
	AAACCCAAGGCCATAG_HT	19.4645	-5.1504	Cardiomyocytes
	AAACCCAAGGTCATCT_HT	5.94712	17.3704	Cardiomyocytes
	AAACCCAAGTTATGGA_HT	9.87195	12.9216	Cardiomyocytes
	AAACCCACACAGAGCA_HT	26.8936	11.2787	Cardiomyocytes
	AAACCCACACCTCTGT_HT	0.819745	9.60473	Macrophages
	AAACCCACACTCTCGT_HT	18.3521	-4.90359	Cardiomyocytes
	AAACCCACAGACTGCC_HT	20.012	-8.42579	Cardiomyocytes
	AAACCCAGTAGGAGGG_HT	12.0404	26.2865	Cardiomyocytes
	AAACCCAGTCTAGGCC_HT	11.5253	22.5945	Cardiomyocytes
	AAACCCAGTGCGGATA_HT	-5.14802	19.4109	Endothelial cells
	AAACCCATCACCGGTG_HT	18.8791	16.1144	Fibroblasts
	AAACCCATCATTATCC_HT	18.1532	-6.75568	Cardiomyocytes
	AAACCCATCCAAGCTA_HT	-3.22916	14.7062	Endothelial cells
	AAACCCATCCGTGTCT_HT	27.884	12.4354	Cardiomyocytes
	AAACCCATCTCGTGAA_HT	4.41903	17.1014	Cardiomyocytes
	AAACCCATCTGTAAGC_HT	21.0524	-7.80299	Epicardial cells
	AAACCCATCTTTCTAG_HT	4.63104	15.7217	Cardiomyocytes
	AAACGAAAGACATACA_HT	8.86311	13.7393	Cardiomyocytes
	AAACGAAAGAGAACCC_HT	10.076	25.3946	Cardiomyocytes
	AAACGAAAGCATCGAG_HT	20.6708	-1.97059	Cardiomyocytes
	AAACGAAAGCCGTAAG_HT	27.3463	11.2112	Cardiomyocytes
	AAACGAAAGTCGGGAT_HT	20.3977	-3.97499	Cardiomyocytes
	AAACGAAAGTGAGGTC_HT	13.6484	14.2238	Fibroblasts
	AAACGAAAGTGCAGCA_HT	19.9086	20.0492	Fibroblasts
	AAACGAAAGTGTTCAC_HT	4.28007	21.8492	Cardiomyocytes
	AAACGAAAGTTTCTTC_HT	15.2542	-6.2864	Cardiomyocytes
	AAACGAACAAACTCTG_HT	22.6758	9.26072	Fibroblasts
	AAACGAACAACCAACT_HT	19.4589	-8.56079	Cardiomyocytes
	AAACGAACAAGTACCT_HT	28.6029	11.7595	Cardiomyocytes
	AAACGAACAATACGCT_HT	25.5096	13.1041	Cardiomyocytes
	AAACGAACAGCGCTTG_HT	1.02856	10.0396	Macrophages
	AAACGAAGTGACCTGC_HT	3.53674	22.8935	Fibroblasts
	AAACGAAGTTGTACGT_HT	8.66707	31.5752	Pericytes
	AAACGAAGTTGTGTAC_HT	18.942	13.25	Fibroblasts
	AAACGAATCATGAGAA_HT	18.4295	18.6193	Fibroblasts
	AAACGAATCCCTCGAT_HT	10.268	20.9994	Cardiomyocytes
	AAACGAATCCGTAGGC_HT	1.85487	14.2852	Fibroblasts
	AAACGAATCGAACCAT_HT	0.779964	9.60137	Macrophages
	AAACGAATCGATACGT_HT	20.9858	16.6532	Fibroblasts
	AAACGAATCGCACGAC_HT	16.8476	10.3284	Cardiomyocytes
	AAACGCTAGAAGCGCT_HT	27.4417	11.2275	Cardiomyocytes
	AAACGCTAGAAGCTCG_HT	6.64255	14.1838	Cardiomyocytes
	AAACGCTAGAATGTTG_HT	15.648	-2.89428	Cardiomyocytes
	AAACGCTAGGATTCAA_HT	8.95416	22.026	Cardiomyocytes
	AAACGCTAGGTTGTTC_HT	2.85593	20.6195	Cardiomyocytes
	AAACGCTAGTGGAATT_HT	4.81263	24.156	Fibroblasts
	AAACGCTAGTGGTTAA_HT	8.68649	24.6287	Cardiomyocytes
	AAACGCTCAAAGGGCT_HT	18.1339	-7.15074	Cardiomyocytes
	AAACGCTCAACACAGG_HT	17.5064	19.3443	Fibroblasts
	AAACGCTCAACTGCCG_HT	1.94066	20.3946	Cardiomyocytes
	AAACGCTCACCCAATA_HT	17.5735	-3.69895	Cardiomyocytes
	AAACGCTCACGCCACA_HT	8.67817	31.4388	Pericytes
	AAACGCTCACTGCTTC_HT	1.31924	10.1012	Macrophages
	AAACGCTCACTTCATT_HT	18.8939	12.8416	Fibroblasts
	AAACGCTCAGCCCACA_HT	9.54089	25.0753	Cardiomyocytes
	AAACGCTCAGCGACAA_HT	8.5672	30.6004	Pericytes
	AAACGCTCAGCTTCCT_HT	17.374	9.10728	Cardiomyocytes
	AAACGCTCAGGGACTA_HT	11.1431	20.1184	Cardiomyocytes
	AAACGCTCAGGTCTCG_HT	19.6905	-4.6577	Cardiomyocytes
	AAACGCTCAGTTAGAA_HT	0.534478	13.6017	Fibroblasts
	AAACGCTCAGTTTCAG_HT	15.6685	-1.77159	Cardiomyocytes
	AAACGCTCATTAGGAA_HT	4.86997	14.5127	Cardiomyocytes
	AAACGCTGTAAGCGGT_HT	17.4251	-10.0479	Cardiomyocytes
	AAACGCTGTCATCAGT_HT	25.4434	13.7459	Cardiomyocytes
	AAACGCTGTGACCTGC_HT	13.2288	26.6864	Cardiomyocytes
	AAACGCTGTTAGGCCC_HT	21.1429	-2.07888	Cardiomyocytes
	AAACGCTGTTCCCAAA_HT	0.611496	14.098	Fibroblasts
	AAACGCTGTTCCTTGC_HT	7.74865	12.3276	Cardiomyocytes
	AAACGCTGTTTAGAGA_HT	25.0247	12.2164	Cardiomyocytes
	AAACGCTTCACGAACT_HT	10.2547	24.9538	Cardiomyocytes
	AAACGCTTCCAAGGGA_HT	18.0165	14.9252	Fibroblasts
	AAACGCTTCCGGGACT_HT	16.8184	10.3619	Cardiomyocytes
	AAACGCTTCCGTAATG_HT	-4.35186	14.8906	Endothelial cells
	AAAGAACAGACCTCCG_HT	19.3684	-4.9326	Cardiomyocytes
	AAAGAACAGAGTTGCG_HT	5.49872	16.8735	Cardiomyocytes
	AAAGAACAGCAAATCA_HT	3.55863	10.8873	Macrophages
	AAAGAACAGCCTCGTG_HT	7.34211	29.4928	Pericytes
	AAAGAACAGCCTGTGC_HT	18.5944	13.794	Fibroblasts
	AAAGAACAGCTAAGTA_HT	26.2467	9.10631	Cardiomyocytes
	AAAGAACAGGCCCAAA_HT	17.851	5.81047	Fibroblasts
	AAAGAACCAAGCGAGT_HT	3.47119	16.6863	Cardiomyocytes
	AAAGAACCACGAGGAT_HT	20.5729	22.3528	Fibroblasts
	AAAGAACCACGGCGTT_HT	4.3659	21.8746	Endothelial cells
	AAAGAACCATCAGCGC_HT	17.9589	-7.74836	Cardiomyocytes
	AAAGAACGTCGTATTG_HT	-3.12559	17.8748	Endothelial cells
	AAAGAACGTGCACGCT_HT	18.5791	-7.59711	Cardiomyocytes
	AAAGAACTCATCTGTT_HT	6.15057	17.1837	Cardiomyocytes
	AAAGAACTCCGAAGGA_HT	21.3912	16.2893	Fibroblasts
	AAAGAACTCGCAGATT_HT	25.9016	8.2185	Cardiomyocytes
	AAAGAACTCGCTTAAG_HT	-5.49351	16.5214	Endothelial cells
	AAAGAACTCTCTATGT_HT	19.0782	-7.38027	Cardiomyocytes
	AAAGGATAGAGCACTG_HT	8.27557	14.4626	Cardiomyocytes
	AAAGGATAGCTCCCTT_HT	19.7254	-7.43666	Cardiomyocytes
	AAAGGATAGGAATGTT_HT	16.8801	-8.22042	Cardiomyocytes
	AAAGGATAGGGAGTGG_HT	19.3491	-1.54944	Cardiomyocytes
	AAAGGATAGGTAGATT_HT	8.43266	12.1576	Cardiomyocytes
	AAAGGATAGTATGTAG_HT	11.2628	25.1494	Cardiomyocytes
	AAAGGATAGTCGAAAT_HT	27.5835	8.93533	Cardiomyocytes
	AAAGGATAGTGAGGTC_HT	7.71685	24.7259	Cardiomyocytes
	AAAGGATCAACTCGTA_HT	25.7141	11.6766	Cardiomyocytes
	AAAGGATCAATGGGTG_HT	9.97907	13.7633	Cardiomyocytes
	AAAGGATCACAAGGTG_HT	28.3471	11.1023	Cardiomyocytes
	AAAGGATCAGAGGACT_HT	20.1656	22.4875	Fibroblasts
	AAAGGATGTACCCGAC_HT	17.0185	-9.15171	Cardiomyocytes
	AAAGGATGTACCCGCA_HT	9.16322	16.2525	Pericytes
	AAAGGATGTCATCAGT_HT	20.0748	7.63289	Fibroblasts
	AAAGGATGTGAGTAGC_HT	20.7531	-2.25985	Cardiomyocytes
	AAAGGATGTGTTTCTT_HT	0.184376	16.4521	Fibroblasts
	AAAGGATGTTTCGTAG_HT	15.7491	20.0671	Fibroblasts
	AAAGGATTCACACCCT_HT	-0.484909	14.968	Fibroblasts
	AAAGGATTCCGCTAGG_HT	22.299	19.0042	Fibroblasts
	AAAGGATTCCGGACTG_HT	16.129	-5.64765	Cardiomyocytes
	AAAGGATTCGATACGT_HT	13.1324	25.648	Cardiomyocytes
	AAAGGATTCGGCTTGG_HT	1.90711	10.6751	Macrophages
	AAAGGGCAGACATCCT_HT	15.8694	20.7628	Fibroblasts
	AAAGGGCAGCAACAGC_HT	-3.24579	15.9473	Endothelial cells
	AAAGGGCAGGCATGCA_HT	21.8548	16.6783	Fibroblasts
	AAAGGGCAGGCATTTC_HT	14.9349	13.2899	Fibroblasts
	AAAGGGCAGGTGCGAT_HT	5.75564	14.5472	Cardiomyocytes
	AAAGGGCAGGTTAGTA_HT	27.8171	12.9457	Cardiomyocytes
	AAAGGGCCAAATGCGG_HT	-3.57695	17.8907	Endothelial cells
	AAAGGGCCAGGGATAC_HT	20.0785	8.01857	Fibroblasts
	AAAGGGCCATCACGGC_HT	15.6881	22.4047	Fibroblasts
	AAAGGGCCATTCACCC_HT	4.47889	19.8901	Cardiomyocytes
	AAAGGGCGTAGGGAGG_HT	5.39498	16.6699	Cardiomyocytes
	AAAGGGCGTCCTACAA_HT	17.8389	8.66574	Cardiomyocytes
	AAAGGGCGTGCCTGAC_HT	1.6522	20.8148	Cardiomyocytes
	AAAGGGCGTGTCCACG_HT	10.178	25.669	Cardiomyocytes
	AAAGGGCGTTAAGACA_HT	20.4871	14.1996	Fibroblasts
	AAAGGGCTCATCTATC_HT	21.5556	21.6527	Fibroblasts
	AAAGGTAAGCAAGGAA_HT	18.1985	-7.40575	Cardiomyocytes
	AAAGGTAAGTCACGAG_HT	3.81287	20.8235	Cardiomyocytes
	AAAGGTAAGTGATGGC_HT	19.2485	-6.25964	Cardiomyocytes
	AAAGGTACAAGTACCT_HT	8.43059	30.881	Pericytes
	AAAGGTAGTGAAGCGT_HT	17.6155	-7.35436	Cardiomyocytes
	AAAGGTAGTGTAGTGG_HT	3.58168	20.1161	Cardiomyocytes
	AAAGGTAGTGTTGAGG_HT	16.6951	-1.27348	Cardiomyocytes
	AAAGGTATCCTTACCG_HT	16.5008	-6.19625	Cardiomyocytes
	AAAGGTATCGGTAGAG_HT	19.0366	-1.36585	Cardiomyocytes
	AAAGGTATCGGTTAGT_HT	25.2134	12.0472	Cardiomyocytes
	AAAGGTATCTGAGGCC_HT	0.789335	22.2656	Macrophages
	AAAGTCCAGCACGATG_HT	15.9618	11.4687	Macrophages
	AAAGTCCAGCGTGTCC_HT	9.0024	11.9967	Cardiomyocytes
	AAAGTCCAGCTAAACA_HT	16.999	18.0641	Fibroblasts
	AAAGTCCAGGCTGTAG_HT	19.7535	12.6924	Fibroblasts
	AAAGTCCAGGGACAGG_HT	6.16696	22.5613	Cardiomyocytes
	AAAGTCCAGTTATGGA_HT	21.8879	21.9106	Fibroblasts
	AAAGTCCAGTTCTACG_HT	19.3676	-7.56972	Cardiomyocytes
	AAAGTCCCAACGATCT_HT	4.82826	16.696	Cardiomyocytes
	AAAGTCCCAATGTCAC_HT	22.6354	19.9543	Fibroblasts
	AAAGTCCCACGCGTCA_HT	23.0786	8.37011	Macrophages
	AAAGTCCCAGGTAGTG_HT	1.69653	20.771	Macrophages
	AAAGTCCCAGTGAGCA_HT	13.6288	17.0569	Fibroblasts
	AAAGTCCCATAGGTAA_HT	16.8851	-8.5736	Cardiomyocytes
	AAAGTCCCATCCAATG_HT	7.12287	19.5113	Endothelial cells
	AAAGTCCCATGAATCC_HT	17.3456	-5.35057	Cardiomyocytes
	AAAGTCCGTACTCAAC_HT	19.7575	11.8851	Fibroblasts
	AAAGTCCGTATGGAGC_HT	6.78852	14.2161	Cardiomyocytes
	AAAGTCCGTCCACACG_HT	26.9886	12.9875	Cardiomyocytes
	AAAGTCCTCCATGCAA_HT	7.48034	29.7139	Pericytes
	AAAGTCCTCCCAGGAC_HT	19.1521	18.8812	Fibroblasts
	AAAGTCCTCCTTCACG_HT	9.10957	12.6045	Cardiomyocytes
	AAAGTGAAGCGGTAAC_HT	-4.22174	29.3221	Endothelial cells
	AAAGTGAAGGACAGCT_HT	18.4704	18.5486	Fibroblasts
	AAAGTGAAGGCGTTGA_HT	7.7088	29.9933	Pericytes
	AAAGTGAAGTAAACGT_HT	-3.3805	15.8486	Endothelial cells
	AAAGTGACAATTGCAC_HT	22.7053	18.2015	Endothelial cells
	AAAGTGACAGCAGGAT_HT	6.89916	14.8351	Cardiomyocytes
	AAAGTGACATGGAACG_HT	25.9704	14.0538	Cardiomyocytes
	AAAGTGAGTACAGTAA_HT	20.8184	-5.21193	Cardiomyocytes
	AAAGTGAGTAGACTGG_HT	20.3273	16.5143	Fibroblasts
	AAAGTGAGTAGATTAG_HT	19.2869	19.8237	Fibroblasts
	AAAGTGAGTCCTATAG_HT	17.5033	-6.83235	Cardiomyocytes
	AAAGTGATCGACCAAT_HT	-1.90049	19.4421	Endothelial cells
	AAAGTGATCGCTGATA_HT	5.6959	15.803	Cardiomyocytes
	AAAGTGATCTAGCATG_HT	20.2418	12.459	Fibroblasts
	AAAGTGATCTTCGGTC_HT	6.17505	15.307	Cardiomyocytes
	AAATGGAAGACCAAGC_HT	10.6313	13.7378	Cardiomyocytes
	AAATGGAAGACTGGGT_HT	23.2332	8.42471	Macrophages
	AAATGGAAGCACACAG_HT	8.677	31.5379	Pericytes
	AAATGGAAGGTCACTT_HT	17.1043	21.7515	Fibroblasts
	AAATGGAAGTAAGCAT_HT	17.0476	18.4743	Fibroblasts
	AAATGGAAGTGCTACT_HT	22.5325	8.0638	Macrophages
	AAATGGAAGTGTTGTC_HT	26.6578	9.01224	Cardiomyocytes
	AAATGGACAACATACC_HT	6.4117	17.032	Cardiomyocytes
	AAATGGACAACCTATG_HT	8.80751	31.7022	Pericytes
	AAATGGACACAGAGCA_HT	7.6406	14.3487	Cardiomyocytes
	AAATGGACACTGGCGT_HT	7.93047	30.5636	Pericytes
	AAATGGACATCTGGGC_HT	0.9527	9.71041	Macrophages
	AAATGGAGTGCACGCT_HT	22.1409	20.9752	Fibroblasts
	AAATGGAGTGCATTAC_HT	19.4348	-4.67505	Cardiomyocytes
	AAATGGAGTGCCCTTT_HT	15.437	-1.2245	Cardiomyocytes
	AAATGGAGTGCCGTTG_HT	18.0968	-5.65699	Cardiomyocytes
	AAATGGAGTGGGCTCT_HT	12.3742	25.6532	Cardiomyocytes
	AAATGGAGTTCTTGCC_HT	26.4263	8.40528	Cardiomyocytes
	AAATGGATCATCACCC_HT	17.4805	2.88266	Macrophages
	AAATGGATCATTACTC_HT	19.5177	18.5567	Fibroblasts
	AAATGGATCCACCTGT_HT	11.8664	25.3797	Cardiomyocytes
	AAATGGATCGATAACC_HT	5.00761	22.2497	Cardiomyocytes
	AAATGGATCGCTCCTA_HT	19.8425	12.9516	Fibroblasts
	AAATGGATCGGCTGTG_HT	15.5175	23.2256	Fibroblasts
	AACAAAGAGAACAAGG_HT	20.7218	22.3335	Fibroblasts
	AACAAAGAGCATATGA_HT	15.194	-6.01627	Cardiomyocytes
	AACAAAGAGGCTAACG_HT	25.6978	6.78995	Cardiomyocytes
	AACAAAGAGTACCGGA_HT	16.8981	15.3118	Fibroblasts
	AACAAAGAGTCCCAGC_HT	17.8628	19.3233	Fibroblasts
	AACAAAGCAAAGGCTG_HT	13.0871	17.262	Cardiomyocytes
	AACAAAGCAATCAAGA_HT	27.5736	11.4043	Cardiomyocytes
	AACAAAGCAGGTTCGC_HT	21.8557	-1.28925	Cardiomyocytes
	AACAAAGGTCGAAGCA_HT	7.14877	23.9768	Cardiomyocytes
	AACAAAGGTCTGTAGT_HT	-6.05077	15.3417	Endothelial cells
	AACAAAGGTGTTACAC_HT	7.85549	22.7422	Cardiomyocytes
	AACAAAGTCCAGTGTA_HT	1.76909	6.28621	Cardiomyocytes
	AACAAAGTCCCAGGCA_HT	3.54819	17.5206	Cardiomyocytes
	AACAAAGTCCCGAAAT_HT	10.3178	13.2742	Cardiomyocytes
	AACAAAGTCGACTCCT_HT	13.4716	17.6128	Fibroblasts
	AACAAAGTCGTGGACC_HT	-4.13042	17.1412	Endothelial cells
	AACAAAGTCTCGTTTA_HT	13.9117	17.0944	Fibroblasts
	AACAAAGTCTCTTAAC_HT	4.17046	21.2634	Cardiomyocytes
	AACAAAGTCTTCGATT_HT	4.65287	20.7544	Cardiomyocytes
	AACAACCAGAAACTAC_HT	18.3891	17.1718	Fibroblasts
	AACAACCAGGCAATGC_HT	15.9521	22.5679	Fibroblasts
	AACAACCAGGCATCTT_HT	16.6939	18.7531	Fibroblasts
	AACAACCAGTCACTCA_HT	16.0156	-8.76646	Cardiomyocytes
	AACAACCCAACACGAG_HT	3.96876	22.7631	Fibroblasts
	AACAACCCAAGCGGAT_HT	14.1353	20.4402	Pericytes
	AACAACCCACGCCACA_HT	3.33103	18.0718	Cardiomyocytes
	AACAACCCACGCCAGT_HT	24.7825	8.45032	Cardiomyocytes
	AACAACCCAGATGCGA_HT	8.01269	24.6492	Cardiomyocytes
	AACAACCCATCATCCC_HT	-2.49189	18.3876	Endothelial cells
	AACAACCCATGCGTGC_HT	15.7632	19.756	Fibroblasts
	AACAACCCATGGCTGC_HT	-5.20664	19.4221	Endothelial cells
	AACAACCGTAACCCGC_HT	3.85461	16.5479	Cardiomyocytes
	AACAACCGTAGGCTCC_HT	17.6183	15.9269	Fibroblasts
	AACAACCGTCGGCACT_HT	19.0403	20.3136	Fibroblasts
	AACAACCGTCTAATCG_HT	17.5573	-5.35172	Cardiomyocytes
	AACAACCGTCTGTAAC_HT	21.8773	18.3767	Fibroblasts
	AACAACCGTTAGGGAC_HT	6.87745	21.1232	Cardiomyocytes
	AACAACCGTTCGGTAT_HT	17.4165	9.00593	Cardiomyocytes
	AACAACCTCATTCCTA_HT	9.05788	22.5381	Cardiomyocytes
	AACAACCTCCAACCGG_HT	6.34665	14.4684	Cardiomyocytes
	AACAACCTCCGTAATG_HT	18.2834	-7.56116	Cardiomyocytes
	AACAACCTCGAAGTGG_HT	17.2438	20.9193	Fibroblasts
	AACAACCTCGAATGCT_HT	0.889298	18.7737	Endothelial cells
	AACAACCTCGCCTCTA_HT	10.5875	24.247	Cardiomyocytes
	AACAACCTCGGTAACT_HT	5.5564	22.7539	Cardiomyocytes
	AACAAGAAGGGTATAT_HT	18.8676	-5.24189	Cardiomyocytes
	AACAAGAAGTTTAGGA_HT	17.3731	9.11088	Cardiomyocytes
	AACAAGACAAGCGAAC_HT	6.46499	22.3551	Cardiomyocytes
	AACAAGACACCTAAAC_HT	13.7499	26.5991	Cardiomyocytes
	AACAAGACACGAAAGC_HT	20.2918	22.3386	Fibroblasts
	AACAAGACAGGGACTA_HT	5.28643	9.88589	Macrophages
	AACAAGACAGTTGTTG_HT	20.7715	-1.4788	Cardiomyocytes
	AACAAGACATAGGTTC_HT	4.45013	16.8072	Cardiomyocytes
	AACAAGAGTAGACTGG_HT	19.9805	9.36016	Fibroblasts
	AACAAGAGTCCGAAAG_HT	18.0734	18.2225	Fibroblasts
	AACAAGAGTTATGGTC_HT	19.7258	18.0198	Fibroblasts
	AACAAGAGTTCGGCCA_HT	-5.19081	19.4442	Endothelial cells
	AACAAGAGTTGGCCGT_HT	6.76094	24.179	Cardiomyocytes
	AACAAGATCCAAGCTA_HT	26.9724	10.8445	Cardiomyocytes
	AACAAGATCCTTATCA_HT	16.8332	-9.23904	Cardiomyocytes
	AACACACAGAAGAACG_HT	17.4593	17.0235	Fibroblasts
	AACACACAGGAGGGTG_HT	15.6058	18.521	Fibroblasts
	AACACACAGTCATCGT_HT	-4.53757	17.1262	Endothelial cells
	AACACACAGTGAGTTA_HT	4.05921	19.5435	Cardiomyocytes
	AACACACCAGGCTACC_HT	19.3281	18.855	Fibroblasts
	AACACACCAGTCGCTG_HT	3.72387	20.6047	Fibroblasts
	AACACACCATCCGAAT_HT	18.8273	14.5349	Fibroblasts
	AACACACGTATTCTCT_HT	20.7354	-5.97124	Cardiomyocytes
	AACACACGTCATCGGC_HT	13.3193	26.7427	Cardiomyocytes
	AACACACGTCTGCGCA_HT	-4.09055	13.0833	Endothelial cells
	AACACACGTGAATTGA_HT	7.00624	16.0245	Cardiomyocytes
	AACACACGTGACTGTT_HT	18.382	-4.06853	Cardiomyocytes
	AACACACGTTAAGGGC_HT	20.5254	7.30463	Fibroblasts
	AACACACGTTGGGAAC_HT	19.6073	19.5865	Fibroblasts
	AACACACTCAAACCCA_HT	6.69997	22.2403	Cardiomyocytes
	AACACACTCATTGGTG_HT	25.623	7.57838	Cardiomyocytes
	AACACACTCCTTCTAA_HT	-26.6078	-2.09921	Epicardial cells
	AACACACTCGTGCTCT_HT	25.7969	7.92142	Cardiomyocytes
	AACACACTCTCAGTCC_HT	5.20893	19.3956	Cardiomyocytes
	AACACACTCTTTCTAG_HT	-0.964019	14.9057	Fibroblasts
	AACAGGGAGAGATTCA_HT	19.8993	-2.63951	Cardiomyocytes
	AACAGGGAGCCGCTTG_HT	3.55217	10.8494	Macrophages
	AACAGGGAGCGCTTCG_HT	5.3191	17.1353	Cardiomyocytes
	AACAGGGAGCGTGAAC_HT	11.6127	26.7052	Cardiomyocytes
	AACAGGGAGCGTGTTT_HT	-6.17413	17.0942	Endothelial cells
	AACAGGGAGGACCCAA_HT	11.7212	19.794	Cardiomyocytes
	AACAGGGAGTAAGACT_HT	0.0602167	15.9217	Fibroblasts
	AACAGGGAGTCGCCCA_HT	6.69432	16.6509	Cardiomyocytes
	AACAGGGCAAAGCTAA_HT	6.70258	13.0153	Cardiomyocytes
	AACAGGGCAACGTAAA_HT	18.667	-2.94491	Cardiomyocytes
	AACAGGGCACATTCTT_HT	25.2689	6.56909	Cardiomyocytes
	AACAGGGCACTCAGAT_HT	9.76634	23.6974	Cardiomyocytes
	AACAGGGCATGAAGCG_HT	5.74298	18.2927	Cardiomyocytes
	AACAGGGCATGAGAAT_HT	26.1329	7.87489	Cardiomyocytes
	AACAGGGCATGGCTAT_HT	-0.0702409	15.5693	Fibroblasts
	AACAGGGCATTGGATC_HT	7.52805	13.9873	Cardiomyocytes
	AACAGGGGTAACAAGT_HT	18.2076	-6.59328	Cardiomyocytes
	AACAGGGGTATTGCCA_HT	21.3176	22.532	Fibroblasts
	AACAGGGGTCTCGGGT_HT	20.5444	-3.12283	Cardiomyocytes
	AACAGGGGTGAGAACC_HT	-5.02346	16.4842	Endothelial cells
	AACAGGGGTTCCACGG_HT	-4.11515	13.1807	Endothelial cells
	AACAGGGTCAAAGACA_HT	18.6689	-7.47523	Cardiomyocytes
	AACAGGGTCACCATAG_HT	20.1385	-5.46728	Cardiomyocytes
	AACAGGGTCACTTTGT_HT	17.1172	-1.89101	Cardiomyocytes
	AACAGGGTCAGAGTTC_HT	13.0267	17.5909	Fibroblasts
	AACCAACAGAAACTCA_HT	11.5778	25.5835	Cardiomyocytes
	AACCAACAGCGGCTCT_HT	17.9469	16.8921	Fibroblasts
	AACCAACAGGTTACCT_HT	4.14902	21.243	Cardiomyocytes
	AACCAACAGTCACTAC_HT	19.5061	-3.85896	Cardiomyocytes
	AACCAACCAAACAGGC_HT	14.2434	13.8747	Fibroblasts
	AACCAACCAAGTGTCT_HT	17.3706	-3.14853	Cardiomyocytes
	AACCAACCACACCAGC_HT	20.0653	8.22172	Fibroblasts
	AACCAACCACCGGTCA_HT	19.7176	12.8525	Fibroblasts
	AACCAACCAGCAGGAT_HT	17.4166	1.42771	Endothelial cells
	AACCAACCAGGACTTT_HT	7.91736	19.1049	Cardiomyocytes
	AACCAACCAGGTGGAT_HT	20.3199	8.51121	Fibroblasts
	AACCAACGTAACATAG_HT	19.46	-8.74566	Cardiomyocytes
	AACCAACGTAACCCTA_HT	16.2825	11.453	Macrophages
	AACCAACGTAGAATAC_HT	-4.80881	15.2157	Endothelial cells
	AACCAACGTGGTACAG_HT	13.8491	17.1561	Fibroblasts
	AACCAACTCTGATGGT_HT	27.007	10.1498	Cardiomyocytes
	AACCACAAGAAGCGAA_HT	9.02921	16.7825	Cardiomyocytes
	AACCACAAGAGAGGGC_HT	-5.61154	16.2287	Endothelial cells
	AACCACAAGAGTCAAT_HT	17.3266	1.47292	Endothelial cells
	AACCACAAGCCTGCCA_HT	5.92202	19.5845	Cardiomyocytes
	AACCACAAGGGTTAAT_HT	21.918	19.6573	Fibroblasts
	AACCACAAGTCATTGC_HT	21.6778	19.3952	Fibroblasts
	AACCACAAGTCGCGAA_HT	17.9541	13.8956	Fibroblasts
	AACCACAAGTGGACTG_HT	2.45428	17.5483	Cardiomyocytes
	AACCACACAAGGCAAC_HT	18.8096	15.6473	Fibroblasts
	AACCACACAAGTATCC_HT	25.5804	7.45715	Cardiomyocytes
	AACCACACAGGTACGA_HT	15.3237	23.1175	Fibroblasts
	AACCACACATGGGATG_HT	8.38652	22.7435	Cardiomyocytes
	AACCACAGTAAGGTCG_HT	20.707	8.69769	Fibroblasts
	AACCACAGTCGTGTTA_HT	3.83323	23.0767	Endothelial cells
	AACCACAGTTCTCCCA_HT	19.6945	-7.08448	Cardiomyocytes
	AACCACATCCTTATAC_HT	15.8022	15.5038	Fibroblasts
	AACCACATCCTTGACC_HT	7.99093	17.4987	Endothelial cells
	AACCACATCGAATGCT_HT	9.33889	11.9492	Cardiomyocytes
	AACCACATCGCTCTCA_HT	15.5926	19.5942	Fibroblasts
	AACCACATCGTGCATA_HT	8.71027	12.0086	Cardiomyocytes
	AACCATGAGCACTCAT_HT	4.84077	22.5404	Cardiomyocytes
	AACCATGAGCCGCTTG_HT	24.8388	10.4414	Cardiomyocytes
	AACCATGAGCTCGAAG_HT	5.20609	9.89871	Macrophages
	AACCATGAGGCTAGCA_HT	14.8193	13.5829	Fibroblasts
	AACCATGAGGTAGACC_HT	-0.130532	12.4647	Fibroblasts
	AACCATGAGTTTCAGC_HT	26.0569	7.24256	Cardiomyocytes
	AACCATGCAACTGAAA_HT	25.6952	12.8037	Cardiomyocytes
	AACCATGCAATAGTAG_HT	2.25551	17.4287	Cardiomyocytes
	AACCATGCACCGCTGA_HT	12.4496	25.5279	Cardiomyocytes
	AACCATGCACGGGTAA_HT	2.09384	19.3935	Cardiomyocytes
	AACCATGCACGTACAT_HT	8.98347	13.2971	Cardiomyocytes
	AACCATGCACTGTCGG_HT	-5.84372	15.8038	Endothelial cells
	AACCATGCAGACAAAT_HT	7.94656	14.5987	Cardiomyocytes
	AACCATGCATAATGAG_HT	13.8228	26.9769	Cardiomyocytes
	AACCATGGTACTGCCG_HT	1.99945	18.329	Endothelial cells
	AACCATGGTAGGACTG_HT	8.53148	12.7313	Cardiomyocytes
	AACCATGGTATCCCTC_HT	26.4949	7.46508	Cardiomyocytes
	AACCATGGTGTGAATA_HT	0.402497	19.8738	Endothelial cells
	AACCATGGTTATTCCT_HT	20.0348	11.8435	Fibroblasts
	AACCATGGTTCTCACC_HT	6.94184	20.8517	Cardiomyocytes
	AACCATGGTTGATGTC_HT	1.5839	8.2713	Macrophages
	AACCATGTCATCACAG_HT	7.75739	23.8818	Cardiomyocytes
	AACCATGTCCCGATCT_HT	8.24318	16.8342	Endothelial cells
	AACCATGTCGAGCTGC_HT	1.77028	6.28487	Cardiomyocytes
	AACCATGTCTCCACTG_HT	7.13654	19.5232	Cardiomyocytes
	AACCATGTCTCGGTAA_HT	-0.839529	13.3671	Fibroblasts
	AACCCAAAGCCTCACG_HT	24.7949	8.72503	Cardiomyocytes
	AACCCAAAGCCTTTGA_HT	8.35423	16.0821	Cardiomyocytes
	AACCCAAAGGTCGACA_HT	9.93705	25.3871	Cardiomyocytes
	AACCCAAAGTTCTACG_HT	20.6065	14.4931	Fibroblasts
	AACCCAACACATGAAA_HT	0.984475	13.8434	Fibroblasts
	AACCCAACAGACCGCT_HT	9.052	18.5364	Cardiomyocytes
	AACCCAACAGCAGTAG_HT	-3.09192	15.9783	Endothelial cells
	AACCCAACAGGAATAT_HT	3.46711	20.6293	Fibroblasts
	AACCCAACATCCGCGA_HT	15.4672	-4.48601	Cardiomyocytes
	AACCCAAGTCATAAAG_HT	6.30125	23.0313	Cardiomyocytes
	AACCCAAGTGCACGCT_HT	-1.07425	19.7631	Endothelial cells
	AACCCAATCACCCTCA_HT	23.1314	19.6272	Fibroblasts
	AACCCAATCATCCTGC_HT	16.8186	17.4894	Fibroblasts
	AACCCAATCCGTGTAA_HT	0.740908	13.4629	Fibroblasts
	AACCCAATCGCAGTGC_HT	18.2327	15.1091	Fibroblasts
	AACCCAATCGGTAACT_HT	9.17012	15.6614	Fibroblasts
	AACCCAATCTAGGCAT_HT	21.021	-1.2772	Cardiomyocytes
	AACCTGAAGTCTAGAA_HT	9.13536	13.01	Cardiomyocytes
	AACCTGAAGTGGTGGT_HT	4.47829	19.4931	Cardiomyocytes
	AACCTGACAAAGCGTG_HT	19.5762	-4.3857	Cardiomyocytes
	AACCTGACAAGAGTAT_HT	5.94157	23.2417	Cardiomyocytes
	AACCTGACAATTCTTC_HT	18.7841	-8.68259	Cardiomyocytes
	AACCTGACACGTCATA_HT	7.01928	21.0359	Cardiomyocytes
	AACCTGACAGATCCTA_HT	20.595	8.06167	Fibroblasts
	AACCTGACATGGCACC_HT	12.8647	16.8588	Fibroblasts
	AACCTGAGTAAGACCG_HT	20.5778	19.0424	Fibroblasts
	AACCTGAGTCCGGCAT_HT	15.9097	-5.59654	Cardiomyocytes
	AACCTGAGTGAGTAAT_HT	8.55481	24.632	Cardiomyocytes
	AACCTGAGTTTCACAG_HT	17.2543	16.1517	Pericytes
	AACCTGATCCACAGGC_HT	-5.00463	16.6664	Endothelial cells
	AACCTGATCGACGCGT_HT	17.2445	-3.59625	Cardiomyocytes
	AACCTGATCGCTGTTC_HT	-3.08754	14.5627	Endothelial cells
	AACCTGATCTCATTTG_HT	0.14467	15.9483	Fibroblasts
	AACCTTTAGAAATGGG_HT	2.86274	17.4206	Cardiomyocytes
	AACCTTTAGCAATTCC_HT	8.61072	31.2933	Pericytes
	AACCTTTAGGCCTTCG_HT	7.49148	23.2873	Cardiomyocytes
	AACCTTTAGTAAACTG_HT	20.716	-1.71506	Cardiomyocytes
	AACCTTTAGTAGGAAG_HT	18.7061	15.08	Fibroblasts
	AACCTTTCAGCACACC_HT	3.9414	15.5317	Cardiomyocytes
	AACCTTTCAGCTTTCC_HT	8.73294	18.743	Cardiomyocytes
	AACCTTTCAGGGTTGA_HT	6.45611	17.081	Cardiomyocytes
	AACCTTTCAGGTTACT_HT	0.424954	13.5146	Fibroblasts
	AACCTTTGTACCACGC_HT	5.45081	16.1108	Cardiomyocytes
	AACCTTTGTGAGGATC_HT	9.24654	11.6874	Cardiomyocytes
	AACCTTTTCACTTCTA_HT	19.7584	11.9116	Fibroblasts
	AACCTTTTCGAGAGCA_HT	9.06447	13.0639	Cardiomyocytes
	AACCTTTTCGTTCATT_HT	19.7605	17.3518	Fibroblasts
	AACCTTTTCTCCTGTG_HT	13.6329	26.3847	Cardiomyocytes
	AACCTTTTCTTGGATG_HT	5.04386	17.1344	Cardiomyocytes
	AACGAAAAGCACCCAC_HT	19.9901	8.02349	Fibroblasts
	AACGAAAAGCTGAAGC_HT	18.6993	12.7638	Fibroblasts
	AACGAAAAGTATGAGT_HT	11.0954	20.6154	Cardiomyocytes
	AACGAAACATTATGCG_HT	26.3785	11.2568	Cardiomyocytes
	AACGAAAGTTTCGATG_HT	15.5319	18.0576	Fibroblasts
	AACGAAATCATCACTT_HT	2.31619	16.7272	Fibroblasts
	AACGAAATCTGGGCCA_HT	9.28223	20.4479	Cardiomyocytes
	AACGGGAAGGTGGTTG_HT	24.9503	11.7004	Cardiomyocytes
	AACGGGAAGGTTGGTG_HT	20.5808	20.3731	Fibroblasts
	AACGGGACAAGACAAT_HT	18.9129	-2.97117	Cardiomyocytes
	AACGGGACACAAGCCC_HT	20.9883	-2.19664	Cardiomyocytes
	AACGGGACAGCTATTG_HT	-4.47441	18.9244	Fibroblasts
	AACGGGACATACCGTA_HT	0.62726	13.6955	Cardiomyocytes
	AACGGGAGTCCAGCAC_HT	26.2766	9.11911	Cardiomyocytes
	AACGGGAGTTAACAGA_HT	9.67979	24.8527	Cardiomyocytes
	AACGGGATCGTACACA_HT	17.9492	-3.92493	Cardiomyocytes
	AACGGGATCTGAGGCC_HT	7.97128	23.3697	Cardiomyocytes
	AACGTCAAGAGCCTGA_HT	-26.4069	-1.48519	Epicardial cells
	AACGTCAAGCTCTTCC_HT	15.725	19.6273	Fibroblasts
	AACGTCACAAAGGATT_HT	0.185345	15.3647	Fibroblasts
	AACGTCACACAACATC_HT	9.93704	20.4598	Cardiomyocytes
	AACGTCACAGAACTTC_HT	11.7445	21.2685	Cardiomyocytes
	AACGTCACAGAGTCAG_HT	-0.000645718	12.6614	Fibroblasts
	AACGTCAGTAAGCAAT_HT	17.2229	18.0941	Fibroblasts
	AACGTCAGTATGAAAC_HT	19.8909	17.0956	Fibroblasts
	AACGTCAGTCGCCTAG_HT	19.3528	17.9129	Fibroblasts
	AACGTCAGTGTGATGG_HT	1.8472	10.5332	Macrophages
	AACGTCATCCATATGG_HT	3.34475	17.8943	Cardiomyocytes
	AACGTCATCCGTAATG_HT	20.5799	15.8057	Fibroblasts
	AACGTCATCCTGGGTG_HT	5.53843	19.8261	Cardiomyocytes
	AACGTCATCGAAATCC_HT	25.8845	8.10515	Cardiomyocytes
	AACGTCATCGCACGAC_HT	7.26797	29.4803	Pericytes
	AACGTCATCGGCATTA_HT	13.7973	13.9874	Fibroblasts
	AACGTCATCTTCGACC_HT	21.1041	21.7613	Fibroblasts
	AACTTCTAGCTCCCTT_HT	15.5397	19.8739	Fibroblasts
	AACTTCTAGTGATAAC_HT	13.0799	27.182	Cardiomyocytes
	AACTTCTCAGCTATTG_HT	-3.02519	18.0289	Endothelial cells
	AACTTCTGTCCAACGC_HT	7.83479	22.8966	Cardiomyocytes
	AACTTCTGTCGGTAAG_HT	13.2661	17.1675	Fibroblasts
	AACTTCTGTGAGCCAA_HT	0.657704	16.2098	Fibroblasts
	AACTTCTGTGTAGGAC_HT	4.56747	21.7207	Endothelial cells
	AACTTCTTCAAGGAGC_HT	0.685194	9.47847	Macrophages
	AACTTCTTCATTTGGG_HT	9.05831	14.8433	Cardiomyocytes
	AACTTCTTCCACTGAA_HT	22.066	-1.33703	Cardiomyocytes
	AACTTCTTCCGTGTAA_HT	4.3075	19.962	Cardiomyocytes
	AACTTCTTCCTAGCCT_HT	18.1056	13.3632	Fibroblasts
	AACTTCTTCGCACTCT_HT	7.64539	13.8493	Cardiomyocytes
	AACTTCTTCGCTTAAG_HT	18.0338	18.0555	Fibroblasts
	AACTTCTTCTCGGTAA_HT	27.2728	8.74427	Cardiomyocytes
	AAGAACAAGCTATCTG_HT	19.7177	17.1822	Fibroblasts
	AAGAACAAGGAATCGC_HT	13.081	26.5485	Cardiomyocytes
	AAGAACAAGGAGTATT_HT	5.07826	17.5581	Cardiomyocytes
	AAGAACAAGTTACGAA_HT	25.035	10.8736	Cardiomyocytes
	AAGAACACAATATCCG_HT	20.4658	7.40486	Fibroblasts
	AAGAACACACCGGAAA_HT	-7.08402	17.8534	Endothelial cells
	AAGAACAGTAGTCGTT_HT	15.8858	19.2943	Fibroblasts
	AAGAACAGTCGCGTTG_HT	14.957	17.8819	Fibroblasts
	AAGAACAGTTTCGTGA_HT	21.7418	18.9231	Fibroblasts
	AAGAACATCACCCTCA_HT	7.49797	12.5594	Cardiomyocytes
	AAGAACATCCATCTAT_HT	19.3633	12.2822	Fibroblasts
	AAGAACATCCCTTGTG_HT	8.49784	30.8641	Pericytes
	AAGAACATCGATTTCT_HT	10.4013	24.6161	Cardiomyocytes
	AAGAACATCGCGTCGA_HT	-6.22922	17.5914	Endothelial cells
	AAGAACATCGCTGTTC_HT	20.2034	21.0492	Fibroblasts
	AAGACAACAAGGTCGA_HT	16.6889	-4.14743	Cardiomyocytes
	AAGACAACACCAACAT_HT	15.9046	22.064	Fibroblasts
	AAGACAACACCTTCGT_HT	19.8283	-4.18265	Cardiomyocytes
	AAGACAAGTCCTGGTG_HT	17.338	13.9813	Fibroblasts
	AAGACAATCATCCTGC_HT	17.478	8.94588	Cardiomyocytes
	AAGACAATCCAACTGA_HT	15.8108	22.4212	Fibroblasts
	AAGACAATCTATCGTT_HT	-3.72388	17.6538	Endothelial cells
	AAGACTCAGAGGACTC_HT	3.91722	15.4591	Cardiomyocytes
	AAGACTCAGCCACTCG_HT	20.683	-6.34096	Cardiomyocytes
	AAGACTCAGGGTCTTT_HT	-1.38109	18.3201	Endothelial cells
	AAGACTCCACGGCGTT_HT	6.70846	28.8656	Pericytes
	AAGACTCCACGGGCTT_HT	18.7211	-8.12761	Cardiomyocytes
	AAGACTCCAGCCGTTG_HT	16.2948	19.5649	Fibroblasts
	AAGACTCCAGCGTATT_HT	3.58998	15.9111	Cardiomyocytes
	AAGACTCCAGGTAGTG_HT	5.86734	22.9607	Cardiomyocytes
	AAGACTCCAGTGACCC_HT	-0.131067	15.9634	Fibroblasts
	AAGACTCCATCTAACG_HT	3.28166	16.4675	Cardiomyocytes
	AAGACTCCATGTGACT_HT	18.9096	13.2411	Fibroblasts
	AAGACTCGTCCTACAA_HT	3.57878	16.7541	Cardiomyocytes
	AAGACTCGTCGGTACC_HT	16.0203	-4.08686	Cardiomyocytes
	AAGACTCGTTGTAAAG_HT	15.8683	22.2514	Fibroblasts
	AAGACTCTCCATTCGC_HT	15.0726	17.1874	Fibroblasts
	AAGACTCTCCGAGAAG_HT	16.1235	-2.04175	Cardiomyocytes
	AAGACTCTCTACAGGT_HT	21.1607	18.8519	Fibroblasts
	AAGATAGAGAGCTTTC_HT	4.2287	15.7552	Cardiomyocytes
	AAGATAGAGCAATTAG_HT	5.73447	20.1755	Cardiomyocytes
	AAGATAGAGCCAACCC_HT	-5.81715	15.7074	Endothelial cells
	AAGATAGAGCGGTAAC_HT	21.6285	-5.22779	Cardiomyocytes
	AAGATAGAGTGGGAAA_HT	6.97296	15.3214	Cardiomyocytes
	AAGATAGAGTTCCAGT_HT	17.8021	6.16084	Fibroblasts
	AAGATAGCAAACTAAG_HT	0.512798	15.9931	Fibroblasts
	AAGATAGCACAAATAG_HT	15.2368	19.6137	Fibroblasts
	AAGATAGCAGGCTCTG_HT	9.37303	20.6179	Cardiomyocytes
	AAGATAGCATGTAACC_HT	26.0065	7.71284	Cardiomyocytes
	AAGATAGCATGTTTGG_HT	13.8261	17.4824	Fibroblasts
	AAGATAGGTTAGAGTA_HT	0.828193	9.64421	Macrophages
	AAGATAGGTTGTGCAT_HT	-6.23315	15.5683	Endothelial cells
	AAGATAGTCCAAACCA_HT	27.5176	9.53611	Cardiomyocytes
	AAGATAGTCCCGTAAA_HT	4.59298	16.9219	Cardiomyocytes
	AAGATAGTCCGCGAGT_HT	6.29328	20.1842	Cardiomyocytes
	AAGATAGTCGCGCTGA_HT	1.8071	18.3547	Fibroblasts
	AAGATAGTCGTGGCTG_HT	17.8238	-3.69885	Cardiomyocytes
	AAGATAGTCTGTCGCT_HT	18.8499	16.2777	Fibroblasts
	AAGCATCAGAGCTGAC_HT	20.4763	-6.10753	Cardiomyocytes
	AAGCATCAGGAATCGC_HT	11.0659	19.2116	Cardiomyocytes
	AAGCATCCAAACTCGT_HT	18.502	-9.50397	Cardiomyocytes
	AAGCATCCAAGAGGCT_HT	9.53385	14.1603	Cardiomyocytes
	AAGCATCCATGCAGCC_HT	20.0256	-5.36661	Cardiomyocytes
	AAGCATCGTTCCACGG_HT	-0.894966	19.3992	Endothelial cells
	AAGCATCGTTGGCCTG_HT	2.75544	17.6554	Cardiomyocytes
	AAGCATCTCAAGCTGT_HT	7.30613	29.5224	Pericytes
	AAGCATCTCAAGTCTG_HT	13.5963	13.9764	Fibroblasts
	AAGCATCTCACGTCCT_HT	26.6836	8.54949	Cardiomyocytes
	AAGCATCTCCCGTGTT_HT	4.5682	16.1197	Cardiomyocytes
	AAGCATCTCGTTGTTT_HT	26.2834	12.4331	Cardiomyocytes
	AAGCATCTCTTAATCC_HT	20.8783	19.0596	Fibroblasts
	AAGCATCTCTTGTTAC_HT	4.57423	17.2029	Cardiomyocytes
	AAGCCATAGACGCCCT_HT	6.71115	20.9735	Cardiomyocytes
	AAGCCATAGAGTATAC_HT	21.7792	18.4198	Fibroblasts
	AAGCCATAGCGGTAGT_HT	16.3237	-7.39356	Cardiomyocytes
	AAGCCATAGGATACAT_HT	17.4572	2.90945	Macrophages
	AAGCCATAGTAATCCC_HT	19.1922	-9.05034	Cardiomyocytes
	AAGCCATAGTGAGGTC_HT	9.89496	12.7953	Cardiomyocytes
	AAGCCATAGTGTACCT_HT	17.7843	16.2159	Fibroblasts
	AAGCCATCACGGTGCT_HT	0.763422	9.68168	Macrophages
	AAGCCATCAGGTATGG_HT	16.5073	-7.25447	Cardiomyocytes
	AAGCCATCAGGTGTGA_HT	21.1078	-4.33538	Cardiomyocytes
	AAGCCATCAGTCCGTG_HT	16.7872	-4.65155	Cardiomyocytes
	AAGCCATGTAACATAG_HT	6.81055	29.0261	Endothelial cells
	AAGCCATGTAGGCAGT_HT	13.8439	13.9135	Fibroblasts
	AAGCCATGTATCGAGG_HT	7.19212	13.7007	Cardiomyocytes
	AAGCCATGTCTCGGAC_HT	20.3334	21.9915	Fibroblasts
	AAGCCATGTGTACATC_HT	-1.73435	14.5308	Fibroblasts
	AAGCCATTCAGAGTTC_HT	20.7448	7.27549	Fibroblasts
	AAGCCATTCCGTAGGC_HT	-5.56446	17.5532	Endothelial cells
	AAGCCATTCGCTACAA_HT	11.297	26.6424	Cardiomyocytes
	AAGCCATTCGTACACA_HT	17.7974	6.18396	Fibroblasts
	AAGCCATTCTACCCAC_HT	0.416094	13.2193	Fibroblasts
	AAGCCATTCTTCGGTC_HT	21.6578	21.6417	Fibroblasts
	AAGCGAGAGAGTTCGG_HT	1.38573	8.96624	Macrophages
	AAGCGAGAGTCTCTGA_HT	22.65	9.60554	Fibroblasts
	AAGCGAGAGTTCATGC_HT	16.244	22.5835	Macrophages
	AAGCGAGCACAATTCG_HT	21.9019	21.5675	Fibroblasts
	AAGCGAGCAGCGGATA_HT	16.7362	-4.10503	Cardiomyocytes
	AAGCGAGCAGTAGTGG_HT	8.02438	16.0753	Cardiomyocytes
	AAGCGAGCATCCGGCA_HT	-1.81486	14.1178	Fibroblasts
	AAGCGAGGTAAGTTGA_HT	17.6772	8.82879	Cardiomyocytes
	AAGCGAGGTAGCGTCC_HT	18.469	19.6444	Fibroblasts
	AAGCGAGGTCACTCGG_HT	3.85815	14.9724	Cardiomyocytes
	AAGCGAGGTCCACGCA_HT	7.36454	24.3669	Cardiomyocytes
	AAGCGAGGTTAAGGGC_HT	6.09252	28.2676	Pericytes
	AAGCGAGTCACCATCC_HT	16.525	-8.56608	Cardiomyocytes
	AAGCGAGTCCCAGTGG_HT	9.67395	13.3256	Cardiomyocytes
	AAGCGAGTCCGGCAGT_HT	19.6854	-7.69965	Cardiomyocytes
	AAGCGAGTCGCCCAGA_HT	20.7808	18.7403	Fibroblasts
	AAGCGAGTCTGGTCAA_HT	-4.96237	16.8665	Endothelial cells
	AAGCGTTAGCAATTCC_HT	20.8766	20.9441	Fibroblasts
	AAGCGTTAGCCGCTTG_HT	16.4182	-4.26587	Cardiomyocytes
	AAGCGTTAGGTTAAAC_HT	4.58715	23.8733	Cardiomyocytes
	AAGCGTTCACAATTCG_HT	16.929	22.6714	Fibroblasts
	AAGCGTTCACGACCTG_HT	0.765947	19.5836	Endothelial cells
	AAGCGTTCAGAGCTAG_HT	18.5058	-1.41528	Cardiomyocytes
	AAGCGTTGTACATTGC_HT	18.2787	14.4025	Fibroblasts
	AAGCGTTGTCCCTCAT_HT	-4.08577	13.7237	Endothelial cells
	AAGCGTTGTGCCCACA_HT	25.5383	12.8949	Cardiomyocytes
	AAGCGTTTCCTATGGA_HT	7.67452	12.7951	Cardiomyocytes
	AAGCGTTTCGAGAAGC_HT	-1.50293	19.0583	Endothelial cells
	AAGGAATAGCATCCTA_HT	10.3157	20.4993	Cardiomyocytes
	AAGGAATAGTCAGGGT_HT	8.1745	14.365	Cardiomyocytes
	AAGGAATAGTGAACAT_HT	18.4295	-8.30148	Cardiomyocytes
	AAGGAATAGTTTAGGA_HT	-1.23184	14.8957	Fibroblasts
	AAGGAATCAACAACAA_HT	25.8103	10.844	Cardiomyocytes
	AAGGAATCACACTGGC_HT	17.2754	-1.93474	Cardiomyocytes
	AAGGAATCACAGTCGC_HT	-0.646503	14.314	Fibroblasts
	AAGGAATCAGGCTATT_HT	20.3752	22.1358	Fibroblasts
	AAGGAATCATGGCCCA_HT	23.476	7.04193	Endothelial cells
	AAGGAATGTACACGTT_HT	18.6019	-1.50116	Cardiomyocytes
	AAGGAATGTATACCTG_HT	-4.09818	13.1151	Endothelial cells
	AAGGAATGTCAGTTTG_HT	19.9951	12.8501	Fibroblasts
	AAGGAATGTGGACCAA_HT	-4.99689	16.8867	Endothelial cells
	AAGGAATGTTACCCAA_HT	22.8165	8.12426	Macrophages
	AAGGAATGTTCAGCGC_HT	15.9322	-5.50862	Cardiomyocytes
	AAGGAATTCTAGCAAC_HT	3.63313	18.2382	Cardiomyocytes
	AAGGAATTCTCGTGGG_HT	14.8183	17.9609	Fibroblasts
	AAGGTAAAGACGAAGA_HT	15.7527	22.6087	Fibroblasts
	AAGGTAAAGACTCTTG_HT	17.4562	-8.16022	Cardiomyocytes
	AAGGTAAAGCGCTGCT_HT	10.2293	16.4314	Cardiomyocytes
	AAGGTAAAGGCGATAC_HT	16.3923	-1.23284	Cardiomyocytes
	AAGGTAAAGTTAACGA_HT	0.178058	14.1447	Fibroblasts
	AAGGTAACAAATAAGC_HT	21.3299	19.0103	Fibroblasts
	AAGGTAACATGACGTT_HT	16.7397	-0.870657	Cardiomyocytes
	AAGGTAACATTCCTCG_HT	2.90687	16.7812	Cardiomyocytes
	AAGGTAACATTCTGTT_HT	18.9778	-2.2446	Cardiomyocytes
	AAGGTAAGTATGGGAC_HT	1.18204	22.1714	Cardiomyocytes
	AAGGTAAGTTTACTGG_HT	19.2918	19.2362	Fibroblasts
	AAGGTAATCATGACAC_HT	19.2355	19.7399	Fibroblasts
	AAGGTAATCGAGTGGA_HT	26.3649	11.5854	Cardiomyocytes
	AAGGTAATCGGTAGGA_HT	9.011	15.8618	Cardiomyocytes
	AAGTACCAGCTACTGT_HT	12.1053	25.2417	Cardiomyocytes
	AAGTACCAGGAGAATG_HT	-4.22629	15.6127	Endothelial cells
	AAGTACCAGGCGAAGG_HT	16.778	-4.50131	Cardiomyocytes
	AAGTACCAGTATGGCG_HT	19.491	17.7537	Fibroblasts
	AAGTACCAGTCATACC_HT	22.0351	-2.62281	Cardiomyocytes
	AAGTACCAGTTACGGG_HT	26.9717	9.7072	Cardiomyocytes
	AAGTACCCACGTCGTG_HT	6.13087	15.5696	Cardiomyocytes
	AAGTACCCAGCATCTA_HT	27.3225	7.39866	Cardiomyocytes
	AAGTACCCAGGTACGA_HT	1.59369	20.0926	Fibroblasts
	AAGTACCGTCAGCGTC_HT	1.84853	6.31171	Cardiomyocytes
	AAGTACCGTCCACATA_HT	11.9995	20.1474	Cardiomyocytes
	AAGTACCGTCGTCTCT_HT	3.98152	21.0994	Pericytes
	AAGTACCTCCTGGGAC_HT	18.4771	-6.15604	Cardiomyocytes
	AAGTACCTCGCAGTGC_HT	22.1676	18.574	Fibroblasts
	AAGTACCTCTCTCCGA_HT	18.4766	-1.17937	Cardiomyocytes
	AAGTCGTAGATCACCT_HT	20.2685	7.12108	Fibroblasts
	AAGTCGTAGCGTCTGC_HT	19.1857	21.5422	Fibroblasts
	AAGTCGTAGCTAGCCC_HT	15.883	22.5331	Fibroblasts
	AAGTCGTAGGTAAGGA_HT	-3.47382	18.4303	Endothelial cells
	AAGTCGTAGGTTATAG_HT	27.0681	8.69365	Cardiomyocytes
	AAGTCGTAGTAGGCCA_HT	15.9772	-4.29995	Cardiomyocytes
	AAGTCGTCAAAGGTTA_HT	4.27096	19.095	Cardiomyocytes
	AAGTCGTCAAGTGTCT_HT	20.3707	20.0315	Fibroblasts
	AAGTCGTCACACGGAA_HT	9.1168	12.5415	Cardiomyocytes
	AAGTCGTCAGGCATTT_HT	25.4041	8.61862	Cardiomyocytes
	AAGTCGTGTGGTTCTA_HT	14.7631	16.1543	Fibroblasts
	AAGTCGTGTTTGGCTA_HT	16.717	-3.17151	Cardiomyocytes
	AAGTCGTTCTGGTTGA_HT	-0.295431	14.9411	Fibroblasts
	AAGTGAAAGAAATTGC_HT	1.63481	17.2497	Cardiomyocytes
	AAGTGAAAGATCGCTT_HT	-0.169147	12.0365	Fibroblasts
	AAGTGAAAGATTTGCC_HT	15.9156	-7.129	Cardiomyocytes
	AAGTGAAAGCACCAGA_HT	-0.637376	12.9111	Fibroblasts
	AAGTGAAAGCAGCCCT_HT	7.87289	30.0119	Pericytes
	AAGTGAAAGCGGGTAT_HT	1.75626	6.2937	Cardiomyocytes
	AAGTGAAAGGCACGAT_HT	21.1801	7.56045	Fibroblasts
	AAGTGAAAGGGTGAGG_HT	14.8836	13.3408	Fibroblasts
	AAGTGAAAGTCGAAGC_HT	18.1575	19.6137	Fibroblasts
	AAGTGAACAAGAAACT_HT	3.94702	18.4584	Cardiomyocytes
	AAGTGAACAGATCCAT_HT	6.92089	22.2788	Cardiomyocytes
	AAGTGAAGTACCGGAA_HT	0.073285	14.5632	Fibroblasts
	AAGTGAAGTCAGACGA_HT	26.0728	9.8523	Cardiomyocytes
	AAGTGAAGTCCTCCTA_HT	18.9609	21.3156	Fibroblasts
	AAGTGAATCAACCGAT_HT	5.30628	21.5226	Endothelial cells
	AAGTGAATCCAAAGGG_HT	26.6508	8.01561	Cardiomyocytes
	AAGTGAATCGATCCCT_HT	0.845708	22.2864	Macrophages
	AAGTGAATCGGAAACG_HT	16.746	18.5399	Fibroblasts
	AAGTGAATCGGACGTC_HT	4.31329	18.4155	Cardiomyocytes
	AAGTGAATCTATGTGG_HT	1.12711	14.1825	Fibroblasts
	AAGTGAATCTGGTCAA_HT	6.74671	14.3985	Cardiomyocytes
	AAGTTCGAGAGGTATT_HT	14.2798	22.0779	Fibroblasts
	AAGTTCGAGATGAATC_HT	16.437	-8.79182	Cardiomyocytes
	AAGTTCGAGCACTAGG_HT	7.63423	24.3104	Cardiomyocytes
	AAGTTCGAGCTTTCTT_HT	21.9356	-4.33411	Cardiomyocytes
	AAGTTCGAGGAGTACC_HT	-4.04916	13.7622	Endothelial cells
	AAGTTCGCAAATCCCA_HT	6.398	14.0511	Cardiomyocytes
	AAGTTCGCAACCAATC_HT	17.7992	-0.570911	Cardiomyocytes
	AAGTTCGCACAAACGG_HT	25.6862	12.2361	Cardiomyocytes
	AAGTTCGCACGCGCAT_HT	26.621	8.26615	Cardiomyocytes
	AAGTTCGCACGGCCAT_HT	4.6197	14.7108	Cardiomyocytes
	AAGTTCGCAGAGACTG_HT	19.1964	12.5058	Fibroblasts
	AAGTTCGCATTCTCCG_HT	0.716406	9.5088	Macrophages
	AAGTTCGGTACTGACT_HT	9.85162	20.3685	Cardiomyocytes
	AAGTTCGGTACTGGGA_HT	9.8288	16.7307	Cardiomyocytes
	AAGTTCGGTAGTATAG_HT	9.35685	12.9847	Cardiomyocytes
	AAGTTCGGTCCAGCCA_HT	13.1437	26.1231	Cardiomyocytes
	AAGTTCGGTCGTCGGT_HT	16.2135	-7.88953	Cardiomyocytes
	AAGTTCGGTGAATGAT_HT	19.4769	20.3955	Fibroblasts
	AAGTTCGGTGCCGTTG_HT	17.9869	-5.45984	Cardiomyocytes
	AAGTTCGGTGGTCCGT_HT	16.0681	19.4845	Fibroblasts
	AAGTTCGTCACTTTGT_HT	13.0666	26.3177	Cardiomyocytes
	AAGTTCGTCATGGATC_HT	18.6986	16.6245	Fibroblasts
	AAGTTCGTCGCATGAT_HT	21.9929	20.2083	Fibroblasts
	AATAGAGAGATTGGGC_HT	4.70671	17.983	Endothelial cells
	AATAGAGAGCCATTCA_HT	15.398	-1.95236	Cardiomyocytes
	AATAGAGCAAGGCAAC_HT	25.4189	8.99871	Cardiomyocytes
	AATAGAGCAATAACCC_HT	16.6602	18.3328	Fibroblasts
	AATAGAGCACAGACGA_HT	5.08815	11.7119	Cardiomyocytes
	AATAGAGCACTTGTGA_HT	7.16604	13.4942	Cardiomyocytes
	AATAGAGCAGAAACCG_HT	16.6633	18.1822	Fibroblasts
	AATAGAGCAGCATACT_HT	20.2119	18.8327	Fibroblasts
	AATAGAGGTAACCCTA_HT	20.4302	-7.64641	Cardiomyocytes
	AATAGAGGTATGAGAT_HT	17.3793	19.5436	Fibroblasts
	AATAGAGGTCACCCTT_HT	-5.96679	15.534	Endothelial cells
	AATAGAGGTGATATAG_HT	24.7702	13.7132	Cardiomyocytes
	AATAGAGTCAGCCTCT_HT	19.4764	-5.32036	Cardiomyocytes
	AATAGAGTCATACAGC_HT	19.5528	-4.66101	Cardiomyocytes
	AATAGAGTCCACTGAA_HT	17.4617	1.33509	Endothelial cells
	AATAGAGTCCGTATGA_HT	10.2853	25.1528	Cardiomyocytes
	AATCACGAGCGGACAT_HT	17.6373	-4.3984	Cardiomyocytes
	AATCACGAGCTCCATA_HT	15.4144	-3.85409	Cardiomyocytes
	AATCACGAGGGCCTCT_HT	15.6356	19.9094	Fibroblasts
	AATCACGAGTCAATCC_HT	3.74089	17.8236	Cardiomyocytes
	AATCACGAGTCATGGG_HT	19.4441	7.64535	Fibroblasts
	AATCACGAGTTGTCGT_HT	12.2882	25.8257	Cardiomyocytes
	AATCACGCACAATCTG_HT	21.8838	-3.73746	Cardiomyocytes
	AATCACGCACATCCCT_HT	3.96572	20.1539	Fibroblasts
	AATCACGCACGATAGG_HT	-1.75216	13.9698	Fibroblasts
	AATCACGCAGCACCCA_HT	5.56576	23.1443	Cardiomyocytes
	AATCACGCATAATCCG_HT	13.6701	14.1704	Fibroblasts
	AATCACGCATAGGAGC_HT	18.2874	-6.53473	Cardiomyocytes
	AATCACGGTACAGGTG_HT	20.2601	-2.62505	Cardiomyocytes
	AATCACGGTAGAATAC_HT	13.2624	27.5178	Cardiomyocytes
	AATCACGGTAGACAGC_HT	7.76514	30.234	Pericytes
	AATCACGGTAGGCTCC_HT	16.3325	-8.44031	Cardiomyocytes
	AATCACGGTCGAAGCA_HT	19.6104	12.4764	Fibroblasts
	AATCACGGTGTGTACT_HT	19.1876	21.5048	Fibroblasts
	AATCACGGTTCAGGTT_HT	11.7513	26.9305	Cardiomyocytes
	AATCACGGTTGAATCC_HT	6.70907	16.2522	Cardiomyocytes
	AATCACGTCCTTCGAC_HT	24.5757	13.388	Cardiomyocytes
	AATCACGTCGCAACAT_HT	-0.599802	13.6958	Fibroblasts
	AATCGACAGAGCGACT_HT	18.242	-1.84003	Cardiomyocytes
	AATCGACAGCACACCC_HT	15.2159	-1.97014	Cardiomyocytes
	AATCGACAGCGGCTCT_HT	25.5428	11.4541	Cardiomyocytes
	AATCGACAGGGCGAGA_HT	21.048	21.9999	Fibroblasts
	AATCGACAGTTCTCTT_HT	14.7963	17.0149	Fibroblasts
	AATCGACCACAGGATG_HT	18.8773	21.4403	Fibroblasts
	AATCGACCACCAAAGG_HT	3.17402	17.6287	Cardiomyocytes
	AATCGACCACTGTTCC_HT	28.0686	12.3647	Cardiomyocytes
	AATCGACCAGAGGACT_HT	20.4963	7.1807	Fibroblasts
	AATCGACCAGTGTATC_HT	0.344954	18.8254	Endothelial cells
	AATCGACGTGCGTCGT_HT	25.8195	10.9843	Cardiomyocytes
	AATCGACGTTGCAAGG_HT	21.28	22.3115	Fibroblasts
	AATCGACTCCTCAGGG_HT	-3.50735	14.7149	Endothelial cells
	AATCGTGAGGGCAGTT_HT	6.52361	23.6087	Cardiomyocytes
	AATCGTGAGTCGAAGC_HT	17.0346	-0.60235	Cardiomyocytes
	AATCGTGCAAGGCCTC_HT	18.9769	20.0108	Fibroblasts
	AATCGTGCAATTGCAC_HT	16.1873	19.9304	Fibroblasts
	AATCGTGCACCCTATC_HT	26.2386	9.87543	Cardiomyocytes
	AATCGTGCATCGTGCG_HT	-1.51904	19.4129	Endothelial cells
	AATCGTGCATGAATCC_HT	17.7632	16.3313	Fibroblasts
	AATCGTGCATGCAGCC_HT	4.63243	17.5752	Fibroblasts
	AATCGTGGTCCCGTGA_HT	17.4565	-3.52597	Cardiomyocytes
	AATCGTGGTCGTTTCC_HT	6.38692	15.678	Cardiomyocytes
	AATCGTGGTGACAACG_HT	16.849	-9.08071	Cardiomyocytes
	AATCGTGGTTCAGCTA_HT	1.82249	10.6172	Macrophages
	AATCGTGTCACACCGG_HT	6.46746	17.0669	Cardiomyocytes
	AATCGTGTCCAAGCAT_HT	-6.02496	15.6525	Endothelial cells
	AATCGTGTCCGCCTAT_HT	9.54638	20.6258	Cardiomyocytes
	AATCGTGTCGCCACTT_HT	1.04458	14.5102	Fibroblasts
	AATCGTGTCGCTATTT_HT	19.5682	18.9685	Fibroblasts
	AATCGTGTCGCTCTAC_HT	14.7291	16.3192	Fibroblasts
	AATCGTGTCGGAGTAG_HT	20.8846	6.87822	Fibroblasts
	AATGAAGAGATTACCC_HT	20.3595	14.8742	Fibroblasts
	AATGAAGCACCTTCGT_HT	3.70487	21.9527	Cardiomyocytes
	AATGAAGCACTCAGAT_HT	16.2331	-2.66174	Cardiomyocytes
	AATGAAGCATCATCTT_HT	2.20787	17.2771	Cardiomyocytes
	AATGAAGCATTACTCT_HT	22.1726	-3.86229	Cardiomyocytes
	AATGAAGGTAAGATTG_HT	13.8335	14.0346	Fibroblasts
	AATGAAGGTACAAACA_HT	-2.83744	18.2077	Endothelial cells
	AATGAAGGTAGATCCT_HT	5.05563	19.5239	Cardiomyocytes
	AATGAAGGTCAACGCC_HT	-2.48045	18.3821	Endothelial cells
	AATGAAGGTTAGGCCC_HT	8.00341	30.2008	Pericytes
	AATGAAGTCCACGAAT_HT	9.15033	23.8581	Cardiomyocytes
	AATGAAGTCCCGTTCA_HT	16.7916	-3.91719	Cardiomyocytes
	AATGAAGTCTACACAG_HT	15.2222	14.6841	Fibroblasts
	AATGAAGTCTCACTCG_HT	19.0576	-4.34608	Cardiomyocytes
	AATGACCAGTGTTGTC_HT	5.21078	16.6869	Cardiomyocytes
	AATGACCCAAAGGAGA_HT	18.2475	13.0091	Fibroblasts
	AATGACCCAAGACTGG_HT	-1.80714	19.7276	Endothelial cells
	AATGACCCAATTGTGC_HT	19.906	12.1364	Fibroblasts
	AATGACCCACAAGCTT_HT	19.8302	13.1772	Fibroblasts
	AATGACCCACCCAATA_HT	22.1384	18.7389	Fibroblasts
	AATGACCCAGACCATT_HT	8.51361	31.1759	Pericytes
	AATGACCCATACAGCT_HT	6.36277	13.8481	Cardiomyocytes
	AATGACCCATCACAGT_HT	12.6106	25.6761	Cardiomyocytes
	AATGACCGTATGGGAC_HT	12.8142	17.8634	Fibroblasts
	AATGACCGTCACTCAA_HT	18.808	18.9666	Fibroblasts
	AATGACCGTCCCTGAG_HT	16.8704	-9.02224	Cardiomyocytes
	AATGACCGTGACCGAA_HT	7.09989	14.2243	Cardiomyocytes
	AATGACCGTTGACTGT_HT	18.5343	-5.68133	Cardiomyocytes
	AATGACCTCAAAGCCT_HT	2.32728	15.8343	Cardiomyocytes
	AATGACCTCACGAACT_HT	7.32392	21.4827	Cardiomyocytes
	AATGACCTCAGACAAA_HT	19.0812	21.3641	Fibroblasts
	AATGACCTCGAGAAGC_HT	17.4503	18.7965	Fibroblasts
	AATGACCTCGCTTGAA_HT	19.9028	15.7811	Fibroblasts
	AATGACCTCGGTAACT_HT	0.850886	22.2542	Macrophages
	AATGCCAAGCGAAACC_HT	26.2396	11.5802	Cardiomyocytes
	AATGCCAAGCGCACAA_HT	22.6838	20.507	Fibroblasts
	AATGCCAAGGCACGAT_HT	21.3716	-5.76568	Cardiomyocytes
	AATGCCAAGGTAATCA_HT	22.5932	21.049	Fibroblasts
	AATGCCAAGTGCGCTC_HT	8.02913	19.1366	Cardiomyocytes
	AATGCCACAGAGCCCT_HT	28.6333	10.7576	Cardiomyocytes
	AATGCCAGTTACGATC_HT	-4.39443	15.2666	Endothelial cells
	AATGCCATCACATCAG_HT	3.54864	16.5527	Cardiomyocytes
	AATGCCATCATTTCGT_HT	2.93851	20.5797	Cardiomyocytes
	AATGCCATCCCTATTA_HT	20.0563	7.19166	Fibroblasts
	AATGCCATCGACCAAT_HT	6.05903	23.4444	Cardiomyocytes
	AATGCCATCGTGGGTC_HT	1.47821	17.784	Endothelial cells
	AATGCCATCTCACTCG_HT	20.6322	14.3802	Fibroblasts
	AATGCCATCTCTCTTC_HT	-5.93805	15.4632	Endothelial cells
	AATGCCATCTTTGCGC_HT	-7.08999	17.8502	Endothelial cells
	AATGGAAAGCACCGTC_HT	12.4603	27.5832	Cardiomyocytes
	AATGGAAAGCCTGTGC_HT	0.18558	14.0821	Fibroblasts
	AATGGAAAGGTCCCTG_HT	19.564	-5.97189	Cardiomyocytes
	AATGGAAAGTTCCATG_HT	6.69312	13.8957	Cardiomyocytes
	AATGGAAAGTTGCGCC_HT	19.9906	-3.53735	Cardiomyocytes
	AATGGAACAAGACCTT_HT	18.7055	13.4813	Fibroblasts
	AATGGAACAATCAAGA_HT	-4.27079	14.8835	Endothelial cells
	AATGGAACAGGTTCCG_HT	0.625428	9.47314	Macrophages
	AATGGAACAGTACTAC_HT	9.97423	13.109	Cardiomyocytes
	AATGGAACATGACTAC_HT	18.0877	17.6172	Fibroblasts
	AATGGAAGTAAGTTGA_HT	17.2828	-2.86955	Cardiomyocytes
	AATGGAAGTTCAGTAC_HT	-5.17644	19.3542	Endothelial cells
	AATGGAAGTTGTATGC_HT	-2.02236	18.9817	Endothelial cells
	AATGGAATCAACCCGG_HT	20.0176	11.9821	Fibroblasts
	AATGGAATCCTACACC_HT	8.31263	24.9985	Cardiomyocytes
	AATGGAATCGCTAATG_HT	20.3236	-2.40666	Cardiomyocytes
	AATGGAATCTATTCGT_HT	2.75655	17.4224	Fibroblasts
	AATGGCTAGACCTCCG_HT	7.8469	24.0789	Cardiomyocytes
	AATGGCTAGCCAGACA_HT	21.6212	22.1023	Fibroblasts
	AATGGCTCACATGTTG_HT	3.48014	10.664	Macrophages
	AATGGCTCACCAGACC_HT	21.4885	18.8828	Fibroblasts
	AATGGCTCAGTAGATA_HT	17.8805	-1.1281	Cardiomyocytes
	AATGGCTGTACCACGC_HT	20.2331	7.01324	Fibroblasts
	AATGGCTGTAGCGCCT_HT	7.68381	24.2768	Cardiomyocytes
	AATGGCTGTAGTCACT_HT	19.1341	-5.43428	Cardiomyocytes
	AATGGCTGTGTGGTCC_HT	9.93473	19.3366	Cardiomyocytes
	AATGGCTGTTTCGTGA_HT	7.45307	24.0235	Cardiomyocytes
	AATGGCTGTTTGGAGG_HT	10.501	14.3172	Cardiomyocytes
	AATGGCTTCGTGTGGC_HT	12.6596	27.7615	Cardiomyocytes
	AATGGCTTCTCTGGTC_HT	5.42234	22.5209	Cardiomyocytes
	AATGGCTTCTGGACCG_HT	-4.62812	15.8366	Endothelial cells
	AATTCCTAGAAGCCTG_HT	21.7818	-5.78046	Cardiomyocytes
	AATTCCTAGAATCGAT_HT	0.214558	10.1611	Macrophages
	AATTCCTAGGCCTTGC_HT	6.12977	17.3187	Cardiomyocytes
	AATTCCTAGTAGACCG_HT	9.26071	12.564	Cardiomyocytes
	AATTCCTCAAAGGAGA_HT	19.3945	-5.62392	Cardiomyocytes
	AATTCCTCAACTCCAA_HT	19.2396	-8.47154	Cardiomyocytes
	AATTCCTCAGAGATGC_HT	5.54685	14.5134	Cardiomyocytes
	AATTCCTCAGCCTACG_HT	12.0399	20.1262	Cardiomyocytes
	AATTCCTCATGACAAA_HT	8.31882	30.5756	Pericytes
	AATTCCTGTCAAAGAT_HT	14.7791	17.5225	Fibroblasts
	AATTCCTGTGTGTGGA_HT	20.8543	18.9802	Fibroblasts
	AATTCCTGTTACAGCT_HT	19.6546	-6.87583	Cardiomyocytes
	AATTCCTTCCCTTGTG_HT	13.7974	27.0579	Cardiomyocytes
	AATTCCTTCCTAACAG_HT	9.27076	24.6515	Cardiomyocytes
	AATTCCTTCCTGTTAT_HT	5.11169	20.9269	Cardiomyocytes
	AATTCCTTCTAGACAC_HT	20.8815	17.8356	Fibroblasts
	AATTCCTTCTGCTAGA_HT	12.4575	17.5972	Fibroblasts
	AATTTCCAGAATTTGG_HT	16.6181	17.0978	Fibroblasts
	AATTTCCAGAGGGTCT_HT	13.9093	18.3746	Endothelial cells
	AATTTCCAGCGTTCCG_HT	5.45374	17.5808	Cardiomyocytes
	AATTTCCCACTATGTG_HT	4.20686	24.3233	Fibroblasts
	AATTTCCCAGGACTAG_HT	4.11453	15.0142	Cardiomyocytes
	AATTTCCCAGGTCTCG_HT	-4.26581	17.9416	Endothelial cells
	AATTTCCGTACTCAAC_HT	6.51402	23.1152	Cardiomyocytes
	AATTTCCGTCTGCAAT_HT	12.2867	27.5692	Cardiomyocytes
	AATTTCCGTTCCGCGA_HT	26.5067	9.78268	Cardiomyocytes
	AATTTCCTCAAGGAGC_HT	10.1636	12.162	Cardiomyocytes
	AATTTCCTCATGCATG_HT	18.9407	16.3154	Fibroblasts
	AATTTCCTCGACATAC_HT	16.4047	-5.07755	Cardiomyocytes
	ACAAAGAAGGACAACC_HT	25.4049	10.6848	Cardiomyocytes
	ACAAAGAAGGATTTAG_HT	2.00185	19.5163	Cardiomyocytes
	ACAAAGACAAATGATG_HT	-1.77719	18.3352	Endothelial cells
	ACAAAGACACAAGCCC_HT	5.8597	23.6911	Endothelial cells
	ACAAAGAGTCGACTGC_HT	-0.335406	12.1302	Fibroblasts
	ACAAAGAGTGCTCTTC_HT	27.4353	12.7861	Cardiomyocytes
	ACAAAGAGTTAGGGTG_HT	16.9136	10.2367	Cardiomyocytes
	ACAAAGATCATGACAC_HT	10.7991	26.0045	Cardiomyocytes
	ACAAAGATCCCAGGCA_HT	16.6002	-6.03742	Cardiomyocytes
	ACAAAGATCGATCCCT_HT	19.6533	17.4598	Fibroblasts
	ACAAAGATCTTCTGGC_HT	14.5755	17.5242	Fibroblasts
	ACAACCAAGACATAGT_HT	3.42394	16.4826	Cardiomyocytes
	ACAACCAAGGCACTAG_HT	19.0617	-4.35015	Cardiomyocytes
	ACAACCAAGGCAGTCA_HT	18.1786	18.0416	Fibroblasts
	ACAACCAAGGGACAGG_HT	18.2221	-7.03319	Cardiomyocytes
	ACAACCAAGTAACAGT_HT	13.7764	13.9886	Fibroblasts
	ACAACCACAAGTTGGG_HT	9.17174	30.4841	Endothelial cells
	ACAACCACACACCGCA_HT	-0.599035	19.9961	Endothelial cells
	ACAACCACACATATGC_HT	21.5544	-3.13453	Cardiomyocytes
	ACAACCACACTGCATA_HT	19.887	13.0811	Fibroblasts
	ACAACCACACTTCATT_HT	0.361429	14.1581	Fibroblasts
	ACAACCACACTTGAAC_HT	4.82111	17.0969	Cardiomyocytes
	ACAACCACAGAGAATT_HT	18.473	13.3777	Fibroblasts
	ACAACCAGTAAGTTGA_HT	6.27022	15.8529	Cardiomyocytes
	ACAACCAGTCGTGGTC_HT	8.06008	12.9441	Cardiomyocytes
	ACAACCAGTGAACTAA_HT	20.9	-3.81097	Cardiomyocytes
	ACAACCAGTGAGGCAT_HT	17.0545	17.1209	Fibroblasts
	ACAACCAGTTCTTGCC_HT	12.693	16.3912	Fibroblasts
	ACAACCAGTTTCACTT_HT	27.4204	10.0811	Cardiomyocytes
	ACAACCATCACTCACC_HT	1.68182	7.98012	Macrophages
	ACAACCATCTCATGGA_HT	11.6278	25.2617	Cardiomyocytes
	ACAACCATCTCCCTAG_HT	21.5263	21.2713	Fibroblasts
	ACAAGCTAGACGACTG_HT	-0.343684	15.0063	Fibroblasts
	ACAAGCTAGTTAACAG_HT	4.79111	18.6818	Cardiomyocytes
	ACAAGCTCAAACAGGC_HT	22.7318	20.5347	Fibroblasts
	ACAAGCTCACAACCGC_HT	19.0762	7.50544	Macrophages
	ACAAGCTGTAAGGTCG_HT	18.4047	18.2764	Fibroblasts
	ACAAGCTGTCATGGCC_HT	18.5723	-2.7496	Cardiomyocytes
	ACAAGCTGTGAGTTGG_HT	-6.46261	17.3492	Endothelial cells
	ACAAGCTGTTAGAAAC_HT	5.85384	22.7831	Cardiomyocytes
	ACAAGCTGTTAGGGTG_HT	11.9522	20.1135	Cardiomyocytes
	ACAAGCTGTTCTTGTT_HT	0.281904	19.5452	Endothelial cells
	ACAAGCTTCCCGAATA_HT	8.83868	29.0988	Pericytes
	ACAAGCTTCCGTGGCA_HT	12.3256	27.2052	Cardiomyocytes
	ACAAGCTTCGCCTAGG_HT	20.9926	16.0592	Fibroblasts
	ACACAGTAGTGCAACG_HT	21.4869	18.5977	Fibroblasts
	ACACAGTCAACACACT_HT	-0.244939	11.9538	Fibroblasts
	ACACAGTCACTACACA_HT	0.779431	21.9589	Cardiomyocytes
	ACACAGTCACTCAGAT_HT	9.73793	25.0713	Cardiomyocytes
	ACACAGTGTATAGGGC_HT	15.013	13.2665	Fibroblasts
	ACACAGTGTTATTCCT_HT	17.7634	-5.56319	Fibroblasts
	ACACAGTGTTTGAACC_HT	21.6331	21.4721	Fibroblasts
	ACACAGTTCATGCTAG_HT	6.20467	28.373	Pericytes
	ACACAGTTCATTCGTT_HT	18.7652	-8.68924	Cardiomyocytes
	ACACAGTTCCATTGTT_HT	22.0272	19.5925	Fibroblasts
	ACACAGTTCCCTCAAC_HT	-0.241382	11.8562	Fibroblasts
	ACACAGTTCTACACAG_HT	0.223827	14.7312	Fibroblasts
	ACACCAAAGGTAGACC_HT	5.86129	22.9714	Cardiomyocytes
	ACACCAACAAGGCAAC_HT	25.9866	7.56942	Cardiomyocytes
	ACACCAACAATAAGGT_HT	18.0239	15.2112	Fibroblasts
	ACACCAACACAGTCGC_HT	7.29733	23.6601	Cardiomyocytes
	ACACCAACACTGGACC_HT	22.1306	-3.21112	Cardiomyocytes
	ACACCAACATCGGTTA_HT	24.153	8.82137	Macrophages
	ACACCAACATGTGCTA_HT	2.13394	18.1499	Fibroblasts
	ACACCAAGTAATGCGG_HT	-3.65146	17.5959	Endothelial cells
	ACACCAAGTCAGGTAG_HT	6.3101	15.5092	Cardiomyocytes
	ACACCAAGTCTAACTG_HT	6.72011	20.9504	Cardiomyocytes
	ACACCAATCAGGCGAA_HT	19.7193	16.9133	Fibroblasts
	ACACCAATCCAATCTT_HT	19.8559	18.5267	Fibroblasts
	ACACGCGAGATCGCTT_HT	27.1791	9.0588	Cardiomyocytes
	ACACGCGAGCAAGTCG_HT	26.4545	8.79949	Cardiomyocytes
	ACACGCGAGCGGTAGT_HT	7.56601	24.3196	Cardiomyocytes
	ACACGCGAGGAAGTCC_HT	7.04907	21.8782	Cardiomyocytes
	ACACGCGAGGGTTGCA_HT	20.8108	8.23037	Endothelial cells
	ACACGCGAGTCACGCC_HT	5.68658	17.3431	Cardiomyocytes
	ACACGCGAGTCGAATA_HT	13.7056	14.895	Fibroblasts
	ACACGCGCAAATGCGG_HT	-6.37524	17.4873	Endothelial cells
	ACACGCGCAAGTCGTT_HT	22.2055	18.7059	Fibroblasts
	ACACGCGCACCCTGAG_HT	2.63473	17.3297	Endothelial cells
	ACACGCGCACTACAGT_HT	16.4502	-2.46112	Cardiomyocytes
	ACACGCGCAGAACCGA_HT	26.6487	8.76542	Cardiomyocytes
	ACACGCGCAGAAGCGT_HT	6.8138	29.0526	Pericytes
	ACACGCGGTACCGCGT_HT	7.45046	14.4103	Cardiomyocytes
	ACACGCGGTAGTGGCA_HT	27.5182	12.9814	Cardiomyocytes
	ACACGCGGTATTGGCT_HT	13.8395	17.168	Fibroblasts
	ACACGCGGTGAGATTA_HT	8.25476	31.0182	Pericytes
	ACACGCGGTGAGTAAT_HT	7.15868	29.0075	Pericytes
	ACACGCGGTGTTAAAG_HT	3.95737	15.3555	Cardiomyocytes
	ACACGCGGTTCCTAGA_HT	11.9291	26.0739	Cardiomyocytes
	ACACGCGTCCGGACGT_HT	17.3481	-4.61618	Cardiomyocytes
	ACACGCGTCCTACTGC_HT	19.886	12.5663	Fibroblasts
	ACACGCGTCGCCGTGA_HT	-6.06975	15.66	Endothelial cells
	ACACGCGTCTTAGCCC_HT	17.8628	-1.43387	Cardiomyocytes
	ACACTGAAGATTGCGG_HT	-1.72381	14.5035	Fibroblasts
	ACACTGAAGCAGCGAT_HT	19.1696	-1.91188	Cardiomyocytes
	ACACTGAAGCCAGAGT_HT	9.32436	13.1633	Cardiomyocytes
	ACACTGAAGCGTATGG_HT	5.70451	18.4041	Cardiomyocytes
	ACACTGAAGGTGCTAG_HT	12.7769	26.7752	Cardiomyocytes
	ACACTGACAACCTATG_HT	17.0569	9.85606	Cardiomyocytes
	ACACTGACATCTGCGG_HT	11.7296	26.4436	Cardiomyocytes
	ACACTGACATCTTAGG_HT	25.3742	8.62516	Cardiomyocytes
	ACACTGACATGTAACC_HT	-3.47568	17.6902	Endothelial cells
	ACACTGAGTATCCTCC_HT	17.6642	-6.56921	Cardiomyocytes
	ACACTGAGTCAGGTAG_HT	5.88352	14.7496	Cardiomyocytes
	ACACTGAGTCCTCCAT_HT	26.8702	9.34746	Cardiomyocytes
	ACACTGATCATCGTAG_HT	13.5406	14.3797	Fibroblasts
	ACACTGATCCAATGCA_HT	17.8097	-7.44126	Cardiomyocytes
	ACACTGATCTAGAACC_HT	16.2637	-8.46897	Cardiomyocytes
	ACACTGATCTATCACT_HT	16.526	22.7095	Fibroblasts
	ACAGAAAAGAAGCGCT_HT	24.8442	7.58689	Cardiomyocytes
	ACAGAAAAGCACCAGA_HT	19.143	19.9894	Fibroblasts
	ACAGAAAAGCACCGAA_HT	19.0591	16.7861	Fibroblasts
	ACAGAAAAGGTTGGAC_HT	20.3618	7.4323	Fibroblasts
	ACAGAAACAATAAGGT_HT	6.21209	22.8415	Cardiomyocytes
	ACAGAAACATCATGAC_HT	9.20139	12.2015	Cardiomyocytes
	ACAGAAAGTCTGTGTA_HT	6.76359	22.3758	Cardiomyocytes
	ACAGAAAGTTGCCGCA_HT	18.2553	-3.51146	Cardiomyocytes
	ACAGAAATCCTATGGA_HT	17.2036	21.9043	Fibroblasts
	ACAGAAATCCTGTAAG_HT	-25.8914	-4.33787	Epicardial cells
	ACAGAAATCGTTGTGA_HT	5.87038	27.9453	Pericytes
	ACAGCCGAGACCTGGA_HT	20.6997	20.6983	Fibroblasts
	ACAGCCGAGTCGAATA_HT	-3.21036	17.5211	Endothelial cells
	ACAGCCGAGTTCTACG_HT	5.73066	21.0529	Cardiomyocytes
	ACAGCCGCAAATCCCA_HT	11.5277	25.2179	Cardiomyocytes
	ACAGCCGCACACGGTC_HT	17.5502	-9.55351	Cardiomyocytes
	ACAGCCGCACATGACT_HT	16.845	10.331	Cardiomyocytes
	ACAGCCGCACTGCGAC_HT	11.2114	26.2063	Cardiomyocytes
	ACAGCCGCACTTTATC_HT	9.81532	16.7386	Cardiomyocytes
	ACAGCCGCAGTCCCGA_HT	0.421945	13.0647	Fibroblasts
	ACAGCCGCATCGAACT_HT	3.56197	10.9715	Macrophages
	ACAGCCGCATTGACCA_HT	10.6383	26.1632	Cardiomyocytes
	ACAGCCGGTACGGATG_HT	1.22149	16.9393	Fibroblasts
	ACAGCCGGTCACCGAC_HT	-1.27456	18.2775	Endothelial cells
	ACAGCCGGTGTCTCCT_HT	5.91486	18.5024	Cardiomyocytes
	ACAGCCGGTTTCCAAG_HT	15.6654	22.1444	Fibroblasts
	ACAGCCGTCAGCGGAA_HT	19.0371	-1.8898	Cardiomyocytes
	ACAGCCGTCATGCATG_HT	11.9466	26.3731	Cardiomyocytes
	ACAGCCGTCCACGTCT_HT	-5.11504	19.4266	Endothelial cells
	ACAGGGAAGGGAACAA_HT	-5.14782	14.9549	Endothelial cells
	ACAGGGACACCAATTG_HT	13.5095	18.3075	Fibroblasts
	ACAGGGACACCTGATA_HT	6.11386	16.9788	Cardiomyocytes
	ACAGGGACACTTCAGA_HT	21.9744	9.65149	Fibroblasts
	ACAGGGACACTTCTCG_HT	13.0807	27.4283	Cardiomyocytes
	ACAGGGACATTCTGTT_HT	13.3835	26.5869	Cardiomyocytes
	ACAGGGAGTACGAGTG_HT	18.9148	-5.88842	Cardiomyocytes
	ACAGGGAGTGGTCCCA_HT	9.24085	13.2891	Cardiomyocytes
	ACAGGGATCAAGGCTT_HT	17.2661	-4.17125	Cardiomyocytes
	ACAGGGATCACCTCTG_HT	21.6197	19.5221	Fibroblasts
	ACAGGGATCCCAGTGG_HT	17.1587	19.8113	Fibroblasts
	ACAGGGATCGAAACAA_HT	12.3235	25.4276	Cardiomyocytes
	ACATCCCAGGATGGCT_HT	0.844444	21.6542	Macrophages
	ACATCCCAGGGATGTC_HT	16.769	-7.83339	Cardiomyocytes
	ACATCCCAGTTTGTCG_HT	14.7307	14.1245	Fibroblasts
	ACATCCCCAACCCGCA_HT	2.01023	8.71905	Macrophages
	ACATCCCCAAGCGCTC_HT	18.7752	-2.12394	Cardiomyocytes
	ACATCCCCACACAGCC_HT	17.9208	-8.04283	Cardiomyocytes
	ACATCCCCACACCGCA_HT	14.9327	13.2666	Fibroblasts
	ACATCCCCATATCTCT_HT	22.9767	19.6325	Fibroblasts
	ACATCCCCATCCTCAC_HT	8.47256	31.4411	Pericytes
	ACATCCCCATGTGCCG_HT	-5.76686	15.3429	Endothelial cells
	ACATCCCGTAGACTGG_HT	19.1984	-4.62057	Cardiomyocytes
	ACATCCCGTATCGCAT_HT	14.8464	22.0944	Fibroblasts
	ACATCCCGTGAACTAA_HT	20.544	7.20674	Fibroblasts
	ACATCCCGTGACTCTA_HT	6.28941	16.7741	Cardiomyocytes
	ACATCCCGTGTTTGCA_HT	19.6314	18.5212	Fibroblasts
	ACATCCCGTTGCGTAT_HT	7.25458	28.884	Pericytes
	ACATCCCTCATTCGTT_HT	8.61039	31.237	Pericytes
	ACATCCCTCCCAACTC_HT	8.83293	12.403	Cardiomyocytes
	ACATCCCTCTTCCTAA_HT	21.4018	15.2674	Fibroblasts
	ACATCCCTCTTCTTCC_HT	1.24413	8.86321	Macrophages
	ACATCGAAGACGAGCT_HT	18.1097	-1.83868	Cardiomyocytes
	ACATCGAAGCATGTTC_HT	6.35518	16.4721	Cardiomyocytes
	ACATCGAAGCCGTTAT_HT	19.1321	-2.37669	Cardiomyocytes
	ACATCGAAGGACTATA_HT	15.7349	20.506	Fibroblasts
	ACATCGAAGGCATCAG_HT	22.2356	17.6798	Fibroblasts
	ACATCGAAGGTAGGCT_HT	-3.04278	17.977	Endothelial cells
	ACATCGACAAAGCTCT_HT	6.29994	23.3652	Cardiomyocytes
	ACATCGACAACTCATG_HT	8.62095	31.4338	Pericytes
	ACATCGACAAGCGCTC_HT	22.098	21.4334	Fibroblasts
	ACATCGACACAAGTGG_HT	15.5367	-1.5731	Cardiomyocytes
	ACATCGACACGGCTAC_HT	15.9567	-7.85047	Cardiomyocytes
	ACATCGACACTCCTTG_HT	-5.44777	14.8144	Endothelial cells
	ACATCGACAGACTCTA_HT	10.767	23.2752	Cardiomyocytes
	ACATCGACAGGTCAAG_HT	20.1066	6.9247	Fibroblasts
	ACATCGACATAGACTC_HT	9.01545	20.8526	Cardiomyocytes
	ACATCGACATCCTAAG_HT	-0.752473	13.6471	Fibroblasts
	ACATCGAGTAAGTAGT_HT	15.9067	-4.29783	Cardiomyocytes
	ACATCGAGTAATCAAG_HT	-26.6016	-1.73255	Epicardial cells
	ACATCGAGTACTCGTA_HT	26.0072	8.06801	Cardiomyocytes
	ACATCGAGTTCGGCGT_HT	21.8523	-1.27881	Cardiomyocytes
	ACATCGATCAGATTGC_HT	3.16218	21.8753	Fibroblasts
	ACATCGATCCTCACCA_HT	5.86423	19.9795	Cardiomyocytes
	ACATCGATCGAATGCT_HT	0.439892	14.6747	Fibroblasts
	ACATCGATCTGATGGT_HT	15.9121	22.5575	Fibroblasts
	ACATGCAAGATTACCC_HT	21.618	20.1446	Fibroblasts
	ACATGCAAGCGTTAGG_HT	13.916	13.9415	Fibroblasts
	ACATGCAAGTCAAGCG_HT	21.5792	20.817	Fibroblasts
	ACATGCAAGTGCACTT_HT	16.0601	-4.32534	Cardiomyocytes
	ACATGCACAACACGTT_HT	21.5114	19.4108	Fibroblasts
	ACATGCACACAAATAG_HT	9.98694	13.4712	Cardiomyocytes
	ACATGCACACATTCTT_HT	9.18076	25.0312	Cardiomyocytes
	ACATGCACAGACGATG_HT	17.5064	-6.91975	Cardiomyocytes
	ACATGCACAGCCTATA_HT	18.7816	22.826	Fibroblasts
	ACATGCACATCCGTTC_HT	5.87892	22.9292	Cardiomyocytes
	ACATGCAGTCCAGCCA_HT	19.5438	-4.22322	Cardiomyocytes
	ACATGCAGTGACTATC_HT	15.6215	23.2332	Fibroblasts
	ACATGCAGTGCGTGCT_HT	-0.372564	19.5085	Endothelial cells
	ACATGCAGTGGTCCCA_HT	1.76575	10.5401	Macrophages
	ACATGCAGTTCCGCTT_HT	17.409	9.03465	Cardiomyocytes
	ACATGCAGTTGTTGAC_HT	9.96743	19.3442	Cardiomyocytes
	ACATGCATCCATATGG_HT	7.99659	24.4224	Cardiomyocytes
	ACATGCATCCGAGAAG_HT	9.92532	20.8824	Cardiomyocytes
	ACATGCATCGACCAAT_HT	9.53725	30.3372	Pericytes
	ACATGCATCTCGGCTT_HT	1.81864	18.2879	Cardiomyocytes
	ACATGCATCTGTAACG_HT	20.1268	6.93396	Fibroblasts
	ACATTTCAGAAACCAT_HT	7.45089	24.3004	Cardiomyocytes
	ACATTTCAGAAGCTGC_HT	6.88178	14.8723	Cardiomyocytes
	ACATTTCAGACTAGAT_HT	4.52783	19.7678	Cardiomyocytes
	ACATTTCAGCGTGTCC_HT	5.89905	13.7451	Cardiomyocytes
	ACATTTCAGGGATCAC_HT	7.75026	17.6024	Endothelial cells
	ACATTTCAGTAGATCA_HT	14.3463	17.4719	Fibroblasts
	ACATTTCCAGGTTACT_HT	4.47325	19.0727	Cardiomyocytes
	ACATTTCGTCCCTCAT_HT	-0.180243	12.2672	Fibroblasts
	ACATTTCGTCGGTAAG_HT	-4.94567	15.1881	Endothelial cells
	ACATTTCGTGTTCGAT_HT	19.7064	18.3424	Fibroblasts
	ACATTTCGTTCTTAGG_HT	24.9212	12.4625	Cardiomyocytes
	ACATTTCTCAAGCGTT_HT	17.3758	-4.72423	Cardiomyocytes
	ACATTTCTCATTTGTC_HT	21.517	-4.62235	Cardiomyocytes
	ACATTTCTCCGACATA_HT	1.83747	18.0362	Fibroblasts
	ACATTTCTCCTTCAGC_HT	4.20883	17.3853	Cardiomyocytes
	ACATTTCTCGACGCTG_HT	19.9207	17.0572	Fibroblasts
	ACATTTCTCGCGTGCA_HT	16.4412	-1.24539	Cardiomyocytes
	ACCAAACAGCAGTCTT_HT	20.248	11.0564	Fibroblasts
	ACCAAACAGTACAACA_HT	16.7813	10.4644	Cardiomyocytes
	ACCAAACCAATCAAGA_HT	0.288446	13.1477	Fibroblasts
	ACCAAACCACATTACG_HT	6.91543	15.1608	Cardiomyocytes
	ACCAAACCAGTCGGTC_HT	19.3028	19.0226	Fibroblasts
	ACCAAACCAGTCTTCC_HT	17.7531	16.5285	Fibroblasts
	ACCAAACCATATAGCC_HT	14.9853	14.2852	Fibroblasts
	ACCAAACGTACGCTTA_HT	19.0041	15.3438	Fibroblasts
	ACCAAACGTAGAGTTA_HT	21.1182	-6.34062	Cardiomyocytes
	ACCAAACGTCCAAAGG_HT	-4.85679	19.4868	Endothelial cells
	ACCAAACGTCGACTGC_HT	22.139	22.099	Fibroblasts
	ACCAAACGTTCCTAAG_HT	3.76947	15.5816	Cardiomyocytes
	ACCAAACTCACAACCA_HT	9.16174	20.8085	Cardiomyocytes
	ACCAAACTCATTACGG_HT	0.194184	14.4309	Fibroblasts
	ACCAAACTCCAGTACA_HT	13.8168	17.8667	Fibroblasts
	ACCAAACTCCATTGGA_HT	4.63321	16.2248	Cardiomyocytes
	ACCAAACTCGCTACAA_HT	22.8232	8.36599	Macrophages
	ACCAAACTCGTGCATA_HT	6.6312	18.0708	Cardiomyocytes
	ACCAACAAGAGGATCC_HT	18.7273	-2.47235	Cardiomyocytes
	ACCAACAAGCAAGCCA_HT	9.85395	20.4161	Endothelial cells
	ACCAACAAGCACCTGC_HT	26.5761	10.2641	Cardiomyocytes
	ACCAACAAGCCATCCG_HT	6.0864	16.0555	Cardiomyocytes
	ACCAACAAGGATCACG_HT	18.6197	22.8229	Fibroblasts
	ACCAACAAGTAGACCG_HT	18.6517	15.219	Fibroblasts
	ACCAACAAGTATTAGG_HT	20.267	7.49454	Fibroblasts
	ACCAACACAATGGCCC_HT	11.1268	25.7624	Cardiomyocytes
	ACCAACACACAATCTG_HT	-4.31135	15.4429	Endothelial cells
	ACCAACACAGCCATTA_HT	15.8583	22.9917	Fibroblasts
	ACCAACACAGCTGTCG_HT	8.61463	31.2063	Pericytes
	ACCAACACAGGGATAC_HT	18.9634	20.0237	Fibroblasts
	ACCAACACATATCGGT_HT	-0.838467	19.177	Endothelial cells
	ACCAACAGTAACAAGT_HT	4.37127	24.2303	Fibroblasts
	ACCAACAGTCAAGCGA_HT	-1.98575	18.4918	Endothelial cells
	ACCAACAGTGAGTTTC_HT	14.6617	21.5933	Fibroblasts
	ACCAACAGTTCCACAA_HT	15.3013	19.795	Fibroblasts
	ACCAACAGTTCGGGTC_HT	6.93544	13.5205	Cardiomyocytes
	ACCAACATCACCTCAC_HT	17.18	1.6891	Endothelial cells
	ACCAACATCCTATGGA_HT	-0.923639	12.9416	Fibroblasts
	ACCAACATCGACCATA_HT	19.1343	-1.85989	Cardiomyocytes
	ACCAACATCGGCACTG_HT	15.5065	19.9386	Fibroblasts
	ACCAACATCTAGTCAG_HT	6.97773	29.123	Pericytes
	ACCACAAAGATGATTG_HT	18.5611	-4.83568	Cardiomyocytes
	ACCACAAAGATGGCGT_HT	20.3392	-5.03665	Cardiomyocytes
	ACCACAAAGCTAGATA_HT	-0.14835	12.4527	Fibroblasts
	ACCACAAAGGCTAACG_HT	16.8873	-7.26129	Cardiomyocytes
	ACCACAACAACGTTAC_HT	17.1143	19.321	Fibroblasts
	ACCACAACAAGCTCTA_HT	22.0379	19.8232	Fibroblasts
	ACCACAACACACCGAC_HT	16.0292	19.3311	Fibroblasts
	ACCACAACACCCAACG_HT	7.77345	11.9927	Cardiomyocytes
	ACCACAACAGGATTCT_HT	0.534428	20.7343	Cardiomyocytes
	ACCACAACAGGCGATA_HT	9.49584	13.2724	Cardiomyocytes
	ACCACAAGTAAGGAGA_HT	6.10638	23.8743	Cardiomyocytes
	ACCACAAGTATCAGCT_HT	20.8124	14.1672	Fibroblasts
	ACCACAAGTCCGGTGT_HT	21.944	16.3506	Fibroblasts
	ACCACAAGTCGCCACA_HT	25.034	10.1423	Cardiomyocytes
	ACCACAAGTCGGAACA_HT	4.22341	17.4127	Cardiomyocytes
	ACCACAAGTCTCCTGT_HT	-6.09465	15.0683	Endothelial cells
	ACCACAAGTTCTCCCA_HT	17.6584	-6.30092	Cardiomyocytes
	ACCACAATCCGCGAGT_HT	20.272	-2.39522	Cardiomyocytes
	ACCACAATCGAGAAGC_HT	6.67328	20.1513	Cardiomyocytes
	ACCACAATCGGTCACG_HT	-0.197168	13.614	Fibroblasts
	ACCACAATCTCTAGGA_HT	9.5376	26.2096	Cardiomyocytes
	ACCATTTAGCCGCACT_HT	21.8806	19.836	Fibroblasts
	ACCATTTAGCCTATTG_HT	11.9703	20.1934	Cardiomyocytes
	ACCATTTAGCCTCGTG_HT	3.28422	16.6866	Cardiomyocytes
	ACCATTTAGGGCTAAC_HT	15.78	-9.1268	Cardiomyocytes
	ACCATTTCAAGATTGA_HT	18.1429	-8.4078	Cardiomyocytes
	ACCATTTCACATATGC_HT	16.4061	19.2521	Fibroblasts
	ACCATTTCACCGTCGA_HT	14.5527	15.769	Fibroblasts
	ACCATTTCAGAGACTG_HT	5.335	22.5568	Cardiomyocytes
	ACCATTTCAGGTCAAG_HT	3.76783	15.6525	Cardiomyocytes
	ACCATTTCATGACGAG_HT	26.8743	13.2126	Cardiomyocytes
	ACCATTTCATGGAAGC_HT	22.0043	-2.83481	Cardiomyocytes
	ACCATTTCATGTTCAG_HT	10.7676	18.9898	Cardiomyocytes
	ACCATTTGTACATACC_HT	1.25965	13.8553	Fibroblasts
	ACCATTTGTCACCCTT_HT	18.5238	7.89057	Macrophages
	ACCATTTGTCCTACGG_HT	-0.830374	19.3098	Endothelial cells
	ACCATTTGTGCTAGCC_HT	26.4256	7.63051	Cardiomyocytes
	ACCATTTGTGTATTGC_HT	19.9576	9.37707	Fibroblasts
	ACCATTTGTTACGGAG_HT	20.0477	20.6926	Fibroblasts
	ACCATTTTCCCTCGAT_HT	2.42501	18.1287	Pericytes
	ACCATTTTCGAGCTGC_HT	9.29257	18.6136	Cardiomyocytes
	ACCATTTTCGCATTGA_HT	19.5849	14.426	Fibroblasts
	ACCATTTTCTGGGTCG_HT	20.4533	17.5467	Fibroblasts
	ACCCAAAAGACTACCT_HT	26.4271	12.5227	Cardiomyocytes
	ACCCAAAAGAGCTGCA_HT	4.85742	15.6435	Cardiomyocytes
	ACCCAAAAGAGGCCAT_HT	19.2764	15.6099	Fibroblasts
	ACCCAAAAGGCAGTCA_HT	9.09578	20.6863	Cardiomyocytes
	ACCCAAACAACGATCT_HT	19.4787	-4.66809	Cardiomyocytes
	ACCCAAACAAGACTGG_HT	-3.67045	21.8016	Endothelial cells
	ACCCAAACAAGGGCAT_HT	15.2766	13.5952	Fibroblasts
	ACCCAAACAATGCAAA_HT	-5.87645	16.0497	Endothelial cells
	ACCCAAAGTCACCGAC_HT	12.3286	25.7281	Cardiomyocytes
	ACCCAAAGTGTCATCA_HT	19.6712	-8.2026	Cardiomyocytes
	ACCCAAATCCATCGTC_HT	5.29865	14.8291	Cardiomyocytes
	ACCCAAATCCCAATAG_HT	7.21318	24.157	Cardiomyocytes
	ACCCAAATCCGATAAC_HT	20.2714	7.44761	Fibroblasts
	ACCCAAATCGTCCATC_HT	7.97429	24.1087	Cardiomyocytes
	ACCCAAATCTCAATCT_HT	20.7283	-1.79269	Cardiomyocytes
	ACCCAAATCTGTGCTC_HT	2.9952	17.5423	Cardiomyocytes
	ACCCTCAAGCTCTTCC_HT	20.3277	-6.3288	Cardiomyocytes
	ACCCTCAAGGTGGGTT_HT	16.4789	-3.14301	Cardiomyocytes
	ACCCTCAAGTCATACC_HT	-5.34299	14.8549	Endothelial cells
	ACCCTCAAGTGCCCGT_HT	25.2907	8.66997	Cardiomyocytes
	ACCCTCAAGTGTTGAA_HT	-4.61493	19.5339	Endothelial cells
	ACCCTCACAAGAGGTC_HT	21.5481	20.6299	Fibroblasts
	ACCCTCACACGCTGAC_HT	15.7777	-1.24665	Cardiomyocytes
	ACCCTCACAGTTAAAG_HT	2.17716	16.4616	Fibroblasts
	ACCCTCACATCTGGGC_HT	16.4273	-2.51337	Cardiomyocytes
	ACCCTCAGTACCTAAC_HT	1.53183	16.3184	Fibroblasts
	ACCCTCAGTAGGTACG_HT	9.41087	12.185	Cardiomyocytes
	ACCCTCAGTGTCCAAT_HT	18.6018	13.4657	Fibroblasts
	ACCCTCAGTTATGTGC_HT	8.09498	24.4837	Cardiomyocytes
	ACCCTCAGTTCCTACC_HT	4.05723	15.3644	Cardiomyocytes
	ACCCTCATCAAGCCTA_HT	12.9572	26.4655	Cardiomyocytes
	ACCCTCATCAATCAGC_HT	6.03036	28.1445	Cardiomyocytes
	ACCCTCATCACCTCTG_HT	9.10211	20.3627	Endothelial cells
	ACCCTCATCACTTTGT_HT	6.78915	23.9983	Cardiomyocytes
	ACCCTCATCATGGATC_HT	21.7238	-3.85629	Cardiomyocytes
	ACCCTTGAGCGTCAAG_HT	17.128	9.78039	Cardiomyocytes
	ACCCTTGAGTTAACGA_HT	12.269	27.377	Cardiomyocytes
	ACCCTTGAGTTAGAAC_HT	21.4276	-5.75713	Cardiomyocytes
	ACCCTTGAGTTCCATG_HT	17.9241	-6.40905	Cardiomyocytes
	ACCCTTGCAATCCTAG_HT	26.199	7.49636	Cardiomyocytes
	ACCCTTGCACTACTTT_HT	3.62597	17.7245	Cardiomyocytes
	ACCCTTGGTAGCGATG_HT	18.7413	-2.28424	Cardiomyocytes
	ACCCTTGGTATTGAGA_HT	22.3944	18.3777	Fibroblasts
	ACCCTTGGTATTGGCT_HT	21.4374	18.7473	Fibroblasts
	ACCCTTGGTCATCGGC_HT	24.8688	9.32485	Cardiomyocytes
	ACCCTTGGTCGTACTA_HT	0.121321	14.3909	Fibroblasts
	ACCCTTGGTCTTGAAC_HT	4.2931	17.8734	Cardiomyocytes
	ACCCTTGGTTAAACCC_HT	0.193224	19.0033	Endothelial cells
	ACCCTTGTCACCTCGT_HT	19.008	18.6421	Fibroblasts
	ACCCTTGTCATACGGT_HT	4.09923	17.7715	Cardiomyocytes
	ACCCTTGTCATGACAC_HT	5.57901	21.9104	Cardiomyocytes
	ACCCTTGTCGGCTTGG_HT	8.52847	14.635	Cardiomyocytes
	ACCCTTGTCGTCGGGT_HT	10.1812	14.0799	Cardiomyocytes
	ACCCTTGTCGTGGTAT_HT	3.55998	17.2222	Cardiomyocytes
	ACCCTTGTCTCGACGG_HT	7.02958	16.3545	Cardiomyocytes
	ACCCTTGTCTCTGCTG_HT	17.6782	14.0884	Fibroblasts
	ACCGTTCAGACTCGAG_HT	20.4197	8.24245	Fibroblasts
	ACCGTTCAGGAGATAG_HT	12.5061	26.6249	Cardiomyocytes
	ACCGTTCAGTCATACC_HT	6.37584	14.5672	Cardiomyocytes
	ACCGTTCCAATTGCCA_HT	13.7489	13.8675	Fibroblasts
	ACCGTTCCATGGCTAT_HT	8.98861	11.7618	Cardiomyocytes
	ACCGTTCGTACGATCT_HT	13.0672	25.6317	Cardiomyocytes
	ACCGTTCGTATGAGGC_HT	15.5658	-5.05484	Endothelial cells
	ACCGTTCGTGGTCTAT_HT	15.0878	13.8453	Fibroblasts
	ACCGTTCTCAACACCA_HT	7.93009	29.6354	Pericytes
	ACCGTTCTCAGATGCT_HT	3.53164	15.0258	Cardiomyocytes
	ACCGTTCTCCGCTAGG_HT	0.807834	22.2432	Cardiomyocytes
	ACCGTTCTCGGCTATA_HT	7.73525	17.4301	Fibroblasts
	ACCGTTCTCGTCGATA_HT	18.4663	-7.91836	Cardiomyocytes
	ACCGTTCTCTACCAGA_HT	3.75775	17.548	Cardiomyocytes
	ACCTACCAGCAGGCAT_HT	11.6553	20.2455	Cardiomyocytes
	ACCTACCAGGAAAGAC_HT	4.36769	21.6173	Cardiomyocytes
	ACCTACCAGGACAACC_HT	6.26283	13.4622	Cardiomyocytes
	ACCTACCAGGTAAGTT_HT	18.7051	13.9484	Fibroblasts
	ACCTACCAGTCACTGT_HT	13.4534	27.1655	Cardiomyocytes
	ACCTACCCAAGCCATT_HT	12.2955	25.2785	Cardiomyocytes
	ACCTACCCAAGTTCGT_HT	17.8933	-3.5173	Cardiomyocytes
	ACCTACCCACAACGAG_HT	5.45646	14.0073	Cardiomyocytes
	ACCTACCCACATTCTT_HT	0.820371	10.0219	Macrophages
	ACCTACCCACCTTCGT_HT	21.0795	-3.81785	Cardiomyocytes
	ACCTACCCACGTCGGT_HT	16.2582	-3.13041	Cardiomyocytes
	ACCTACCCAGAAACCG_HT	3.93281	17.1898	Cardiomyocytes
	ACCTACCCAGACAAGC_HT	4.09512	19.232	Cardiomyocytes
	ACCTACCCAGCGTTGC_HT	-1.66367	19.5171	Endothelial cells
	ACCTACCCATCCGATA_HT	8.69488	31.4111	Pericytes
	ACCTACCCATGTCAGT_HT	18.2261	2.03509	Endothelial cells
	ACCTACCGTACAGTCT_HT	0.676155	17.4358	Fibroblasts
	ACCTACCGTCTGTCCT_HT	14.9191	13.1861	Fibroblasts
	ACCTACCGTCTTCTAT_HT	9.26775	12.626	Cardiomyocytes
	ACCTACCGTGGACCTC_HT	20.3439	18.7728	Fibroblasts
	ACCTACCGTGGGCTTC_HT	-3.96297	14.0324	Macrophages
	ACCTACCTCCAAGCCG_HT	5.33912	22.8444	Cardiomyocytes
	ACCTACCTCCATAAGC_HT	0.82634	13.5127	Fibroblasts
	ACCTACCTCCATTGCC_HT	17.2218	9.42946	Cardiomyocytes
	ACCTACCTCCGTGTCT_HT	28.1913	12.0161	Cardiomyocytes
	ACCTACCTCGATACGT_HT	26.4553	7.1605	Cardiomyocytes
	ACCTACCTCGGTCGAC_HT	21.4604	-5.67962	Cardiomyocytes
	ACCTACCTCGTGTGAT_HT	20.6704	7.19588	Fibroblasts
	ACCTGAAAGACCATGG_HT	18.4828	15.8554	Fibroblasts
	ACCTGAAAGACCATTC_HT	10.1563	12.2104	Cardiomyocytes
	ACCTGAAAGAGCGACT_HT	17.9692	-3.70918	Cardiomyocytes
	ACCTGAAAGCAACCAG_HT	20.0764	-2.17275	Cardiomyocytes
	ACCTGAAAGGACGCAT_HT	-5.07942	18.1844	Endothelial cells
	ACCTGAACACCGTACG_HT	7.78166	24.0165	Cardiomyocytes
	ACCTGAACAGACGATG_HT	7.00469	12.9731	Cardiomyocytes
	ACCTGAACAGCCGTTG_HT	-5.86512	15.8254	Endothelial cells
	ACCTGAAGTCCATCTC_HT	8.51154	24.6443	Cardiomyocytes
	ACCTGAAGTCGACTTA_HT	5.42541	20.7186	Cardiomyocytes
	ACCTGAAGTGGACCTC_HT	-0.815623	19.2194	Endothelial cells
	ACCTGAAGTTCGAAGG_HT	16.8396	21.366	Fibroblasts
	ACCTGAAGTTGTAAAG_HT	4.53225	14.7495	Cardiomyocytes
	ACCTGAAGTTTGGAAA_HT	20.1391	7.69944	Fibroblasts
	ACCTGAATCAACTCTT_HT	13.7331	-13.5362	Macrophages
	ACCTGAATCAGACCCG_HT	-4.11981	13.0984	Endothelial cells
	ACCTGAATCAGCCTCT_HT	3.91473	19.578	Fibroblasts
	ACCTGAATCATTTCCA_HT	26.8179	8.43995	Cardiomyocytes
	ACCTGAATCTGGTTGA_HT	8.52289	30.5319	Pericytes
	ACCTGTCAGACCAACG_HT	16.9847	-7.07933	Cardiomyocytes
	ACCTGTCAGCCATGCC_HT	8.15443	24.3796	Cardiomyocytes
	ACCTGTCAGTCCGCGT_HT	5.15029	17.0106	Cardiomyocytes
	ACCTGTCCAAGAGATT_HT	25.6983	8.44453	Cardiomyocytes
	ACCTGTCCAATCAAGA_HT	-26.3435	-1.39098	Epicardial cells
	ACCTGTCCAATGAAAC_HT	18.1878	-6.72454	Cardiomyocytes
	ACCTGTCCACAGCCAC_HT	17.5201	1.35818	Endothelial cells
	ACCTGTCCACATTCGA_HT	0.740604	9.51518	Macrophages
	ACCTGTCCAGTCGCAC_HT	19.6343	14.858	Fibroblasts
	ACCTGTCGTAGGCAAC_HT	17.7469	8.84383	Cardiomyocytes
	ACCTGTCGTCCCGCAA_HT	0.491255	16.5933	Fibroblasts
	ACCTGTCGTCTAGATC_HT	8.67507	12.0335	Cardiomyocytes
	ACCTGTCGTGATCGTT_HT	0.312362	14.3417	Fibroblasts
	ACCTGTCGTGCCTGCA_HT	9.0005	20.4684	Cardiomyocytes
	ACCTGTCGTTCTTGTT_HT	10.1496	13.6617	Cardiomyocytes
	ACCTGTCGTTGGGTTT_HT	4.96453	15.2724	Cardiomyocytes
	ACCTGTCTCCCGAGAC_HT	21.2954	21.1216	Fibroblasts
	ACCTGTCTCCCGAGGT_HT	19.9145	12.7171	Fibroblasts
	ACCTGTCTCCGCTAGG_HT	4.90944	15.9419	Cardiomyocytes
	ACCTGTCTCTAGATCG_HT	6.59417	18.9583	Cardiomyocytes
	ACCTGTCTCTGTCCGT_HT	15.3638	19.8843	Fibroblasts
	ACGATCAAGAATTCAG_HT	21.0737	22.25	Fibroblasts
	ACGATCAAGTAGATCA_HT	8.45629	11.9294	Cardiomyocytes
	ACGATCAAGTTGGGAC_HT	6.16669	21.9426	Cardiomyocytes
	ACGATCACAAACCGGA_HT	20.3788	15.8456	Fibroblasts
	ACGATCACAACAGTGG_HT	-0.289649	12.1824	Fibroblasts
	ACGATCACAACTCCAA_HT	23.5096	7.02989	Endothelial cells
	ACGATCACACAACGTT_HT	0.695207	9.49203	Macrophages
	ACGATCACACCCAATA_HT	21.3373	-1.61331	Cardiomyocytes
	ACGATCACAGCTTCCT_HT	25.7067	9.05688	Cardiomyocytes
	ACGATCACATCCTAAG_HT	13.9298	14.2127	Fibroblasts
	ACGATCACATCGGAAG_HT	15.1539	22.5144	Fibroblasts
	ACGATCACATGTCGTA_HT	15.6374	22.2223	Fibroblasts
	ACGATCAGTACCGCGT_HT	8.67739	29.0897	Macrophages
	ACGATCAGTCATCACA_HT	18.7563	-4.8685	Cardiomyocytes
	ACGATCAGTGCCGTAC_HT	20.1916	22.3706	Fibroblasts
	ACGATCAGTTCCGCGA_HT	20.1182	20.1028	Fibroblasts
	ACGATCATCAAGGCTT_HT	18.6739	-9.09592	Cardiomyocytes
	ACGATCATCACCGCTT_HT	15.1823	17.5409	Fibroblasts
	ACGATCATCCCTTGTG_HT	12.5807	17.6089	Fibroblasts
	ACGATCATCCGACGGT_HT	-5.7939	15.8803	Endothelial cells
	ACGATCATCCGATAAC_HT	3.85795	17.1137	Cardiomyocytes
	ACGATCATCGGCATCG_HT	2.80888	16.8459	Endothelial cells
	ACGATCATCTCAATCT_HT	-4.05786	14.1916	Macrophages
	ACGATGTAGATTGATG_HT	5.8146	13.6485	Cardiomyocytes
	ACGATGTAGCGCTGAA_HT	26.3169	11.8122	Cardiomyocytes
	ACGATGTAGTAAAGCT_HT	15.4717	19.6386	Fibroblasts
	ACGATGTAGTCGGCAA_HT	16.2026	18.7432	Fibroblasts
	ACGATGTCACAGTCAT_HT	17.16	-7.9985	Cardiomyocytes
	ACGATGTCACCAGACC_HT	8.51832	15.9776	Cardiomyocytes
	ACGATGTCATCGGAGA_HT	17.08	9.85749	Cardiomyocytes
	ACGATGTGTCGATTAC_HT	19.4865	-2.47518	Cardiomyocytes
	ACGATGTGTCTCCTGT_HT	20.2341	-5.39597	Cardiomyocytes
	ACGATGTGTGCAGTGA_HT	15.6349	18.982	Fibroblasts
	ACGATGTGTGGAGAAA_HT	9.40217	11.8203	Cardiomyocytes
	ACGATGTGTTAGGAGC_HT	18.0537	-6.74248	Cardiomyocytes
	ACGATGTGTTGTACGT_HT	25.647	14.1992	Cardiomyocytes
	ACGATGTGTTGTCCCT_HT	-26.5689	-1.873	Epicardial cells
	ACGATGTTCCGTGCGA_HT	0.324325	14.4957	Fibroblasts
	ACGATGTTCTATCGGA_HT	21.6072	19.8297	Fibroblasts
	ACGCACGAGCATGTTC_HT	8.91169	20.9947	Cardiomyocytes
	ACGCACGAGGATAATC_HT	4.8964	24.1061	Endothelial cells
	ACGCACGCAAAGGCTG_HT	19.4382	19.3118	Fibroblasts
	ACGCACGCAAGGCAAC_HT	6.03471	16.7824	Cardiomyocytes
	ACGCACGCAAGTGCAG_HT	13.6323	14.7487	Fibroblasts
	ACGCACGCAAGTTTGC_HT	19.946	20.0852	Fibroblasts
	ACGCACGCAATCGTCA_HT	-5.57992	16.5081	Endothelial cells
	ACGCACGCACCTCTGT_HT	20.0126	19.601	Fibroblasts
	ACGCACGCAGGAAGTC_HT	13.5834	27.1281	Cardiomyocytes
	ACGCACGCATATGGCT_HT	20.623	19.9391	Fibroblasts
	ACGCACGGTGTTGATC_HT	-0.143482	13.1375	Fibroblasts
	ACGCACGGTTCGTTCC_HT	19.6084	18.755	Fibroblasts
	ACGCACGGTTGCCGAC_HT	7.44473	15.6396	Cardiomyocytes
	ACGCACGGTTGGTAGG_HT	7.32344	17.8639	Endothelial cells
	ACGCACGGTTTCACTT_HT	19.3652	19.2857	Fibroblasts
	ACGCACGTCAACTGAC_HT	13.3313	26.9137	Cardiomyocytes
	ACGCACGTCACGATCA_HT	11.5377	25	Cardiomyocytes
	ACGCACGTCATTATCC_HT	21.3279	20.8895	Fibroblasts
	ACGCACGTCCAGCAAT_HT	5.76404	16.7756	Cardiomyocytes
	ACGCACGTCCTACCGT_HT	8.83664	30.5595	Pericytes
	ACGCACGTCGAGATAA_HT	-0.334498	12.1154	Fibroblasts
	ACGCACGTCTACCCAC_HT	17.5407	18.1557	Fibroblasts
	ACGCACGTCTCAGTCC_HT	6.98122	14.4139	Cardiomyocytes
	ACGCACGTCTGCACCT_HT	19.3083	-5.3099	Cardiomyocytes
	ACGGAAGAGATGCTGG_HT	17.5038	-7.18025	Cardiomyocytes
	ACGGAAGAGCCAAGCA_HT	27.4012	8.79023	Cardiomyocytes
	ACGGAAGAGCGAGAAA_HT	-0.0781837	14.9065	Fibroblasts
	ACGGAAGAGCTCCATA_HT	16.7106	15.9329	Fibroblasts
	ACGGAAGCAAGCCTGC_HT	4.87269	17.1223	Cardiomyocytes
	ACGGAAGCACCACATA_HT	22.8938	9.76219	Fibroblasts
	ACGGAAGCATCCTTGC_HT	-5.15831	16.3618	Endothelial cells
	ACGGAAGCATCGTGCG_HT	24.6723	13.0953	Cardiomyocytes
	ACGGAAGGTACCCGCA_HT	20.2463	19.9848	Fibroblasts
	ACGGAAGGTATACGGG_HT	22.0488	17.4528	Fibroblasts
	ACGGAAGGTCGCTCGA_HT	8.81112	12.4907	Cardiomyocytes
	ACGGAAGGTCGTGTTA_HT	25.3191	13.1074	Cardiomyocytes
	ACGGAAGGTCTTTCTA_HT	5.60833	17.919	Cardiomyocytes
	ACGGAAGTCATTTGTC_HT	-4.11514	13.1092	Endothelial cells
	ACGGAAGTCTCCCAAC_HT	12.7834	26.2259	Cardiomyocytes
	ACGGAAGTCTGTGCAA_HT	25.4103	8.45097	Cardiomyocytes
	ACGGGTCAGACATAGT_HT	16.7188	-5.34369	Cardiomyocytes
	ACGGGTCAGATTGCGG_HT	22.0969	17.2195	Fibroblasts
	ACGGGTCAGATTGGGC_HT	-4.95368	19.4574	Endothelial cells
	ACGGGTCAGTCAGAGC_HT	19.7972	14.5809	Fibroblasts
	ACGGGTCCACGCGTGT_HT	13.7423	14.2252	Fibroblasts
	ACGGGTCCAGACCAAG_HT	17.4265	-5.51541	Cardiomyocytes
	ACGGGTCCAGAGAATT_HT	5.38764	16.0823	Cardiomyocytes
	ACGGGTCCAGCATACT_HT	7.33472	15.3437	Cardiomyocytes
	ACGGGTCCAGGGAATC_HT	21.8284	16.3066	Fibroblasts
	ACGGGTCGTACGGGAT_HT	0.0774614	15.687	Fibroblasts
	ACGGGTCGTCTCCTGT_HT	-1.14935	19.8736	Endothelial cells
	ACGGGTCGTCTGTAAC_HT	17.6691	-5.05084	Cardiomyocytes
	ACGGGTCGTTAGAAAC_HT	19.7516	-7.93815	Cardiomyocytes
	ACGGGTCTCAACCGAT_HT	5.86627	27.9702	Pericytes
	ACGGGTCTCACATTGG_HT	6.76945	22.8974	Cardiomyocytes
	ACGGGTCTCCCGTAAA_HT	20.065	8.05086	Fibroblasts
	ACGGGTCTCGAACCTA_HT	19.6763	18.7999	Fibroblasts
	ACGGGTCTCGATACTG_HT	20.3283	-3.34201	Cardiomyocytes
	ACGGGTCTCGGCCCAA_HT	5.87435	16.7957	Cardiomyocytes
	ACGGTCGAGAAGTCCG_HT	24.8306	13.7086	Cardiomyocytes
	ACGGTCGAGACAAGCC_HT	0.0643738	15.9491	Fibroblasts
	ACGGTCGAGCAAGTCG_HT	0.801593	22.3699	Macrophages
	ACGGTCGAGGAAAGTG_HT	25.0087	8.00016	Cardiomyocytes
	ACGGTCGAGGATTCCT_HT	6.08777	15.7916	Cardiomyocytes
	ACGGTCGAGGCATGGT_HT	12.0778	26.8971	Cardiomyocytes
	ACGGTCGAGTATTGCC_HT	0.866167	21.7789	Macrophages
	ACGGTCGCAAATGAGT_HT	0.884757	14.305	Fibroblasts
	ACGGTCGCAATTGCGT_HT	-0.306415	12.1977	Fibroblasts
	ACGGTCGCACAACCGC_HT	8.80145	20.76	Cardiomyocytes
	ACGGTCGCACAGTATC_HT	20.3509	14.9186	Fibroblasts
	ACGGTCGCACGCTGCA_HT	0.770459	10.0327	Macrophages
	ACGGTCGCATGAAGGC_HT	16.3023	18.9538	Fibroblasts
	ACGGTCGGTAGGACCA_HT	21.5228	18.7918	Fibroblasts
	ACGGTCGGTCCGACGT_HT	1.01319	9.95363	Macrophages
	ACGGTCGGTGTACGCC_HT	19.3862	19.1137	Fibroblasts
	ACGGTCGGTGTCCAAT_HT	19.5679	12.1591	Fibroblasts
	ACGGTCGGTGTTTGCA_HT	18.1826	-4.08763	Cardiomyocytes
	ACGGTCGGTTCGATTG_HT	21.2118	17.9299	Fibroblasts
	ACGGTCGGTTGATGTC_HT	7.40218	19.8818	Cardiomyocytes
	ACGGTCGTCAAGAAAC_HT	9.02387	13.2424	Cardiomyocytes
	ACGGTCGTCAGCATTG_HT	20.0167	-7.37703	Cardiomyocytes
	ACGGTCGTCCGAGGCT_HT	13.9266	19.0265	Fibroblasts
	ACGGTCGTCCTACCAC_HT	8.25648	15.6368	Endothelial cells
	ACGGTCGTCTCAACCC_HT	17.2456	18.3416	Fibroblasts
	ACGGTCGTCTGCCCTA_HT	1.86774	16.224	Cardiomyocytes
	ACGGTTAAGCTATCTG_HT	7.95934	29.9239	Pericytes
	ACGGTTAAGGCATTTC_HT	20.2853	6.4576	Fibroblasts
	ACGGTTAAGGTGCATG_HT	25.3001	14.2848	Cardiomyocytes
	ACGGTTAAGTATTAGG_HT	8.98221	11.9889	Cardiomyocytes
	ACGGTTACAAGTGATA_HT	-2.75025	18.2796	Endothelial cells
	ACGGTTACAATGTGGG_HT	8.28972	14.649	Cardiomyocytes
	ACGGTTACACTCCTGT_HT	20.7734	14.0437	Fibroblasts
	ACGGTTACAGATACTC_HT	19.2112	-8.99114	Cardiomyocytes
	ACGGTTACATTGGGAG_HT	6.06749	23.692	Cardiomyocytes
	ACGGTTAGTAGTCTGT_HT	25.2	13.4593	Cardiomyocytes
	ACGGTTAGTATGTCAC_HT	0.768058	19.7511	Endothelial cells
	ACGGTTAGTCTGTGCG_HT	7.34013	23.0311	Cardiomyocytes
	ACGGTTAGTGCCCGTA_HT	9.10892	20.8799	Cardiomyocytes
	ACGGTTATCCAAGCAT_HT	16.7908	16.758	Fibroblasts
	ACGGTTATCGACGACC_HT	10.8923	20.7727	Cardiomyocytes
	ACGGTTATCGGTAGGA_HT	19.4381	-3.29609	Cardiomyocytes
	ACGGTTATCTCTTAAC_HT	17.4836	2.87428	Macrophages
	ACGTAACAGATCCGAG_HT	4.61297	23.0943	Cardiomyocytes
	ACGTAACAGATTCGAA_HT	-0.123481	14.4186	Fibroblasts
	ACGTAACAGCAGGCTA_HT	22.4854	20.5965	Fibroblasts
	ACGTAACAGGCGTTGA_HT	7.09453	13.224	Cardiomyocytes
	ACGTAACAGGGCCTCT_HT	16.9879	10.0055	Cardiomyocytes
	ACGTAACAGTAGATCA_HT	16.4314	-4.4585	Cardiomyocytes
	ACGTAACCACCAACAT_HT	14.7657	17.6134	Fibroblasts
	ACGTAACCACCGGAAA_HT	21.5884	21.8772	Fibroblasts
	ACGTAACCAGCGTAGA_HT	17.0919	-9.89798	Cardiomyocytes
	ACGTAACCATCGTGGC_HT	-5.48407	16.2016	Endothelial cells
	ACGTAACGTAGGGTAC_HT	16.8247	-1.24599	Cardiomyocytes
	ACGTAACGTATCCCAA_HT	25.4115	14.3379	Cardiomyocytes
	ACGTAACGTCGCTTAA_HT	17.4094	1.4278	Endothelial cells
	ACGTAACGTCGCTTGG_HT	22.78	10.0426	Fibroblasts
	ACGTAACGTCGTATGT_HT	6.53064	28.7453	Pericytes
	ACGTAACTCAACGTGT_HT	20.5461	8.17147	Fibroblasts
	ACGTAACTCAGGTAAA_HT	8.67995	12.7252	Cardiomyocytes
	ACGTAACTCGTGTGAT_HT	8.7385	13.5567	Cardiomyocytes
	ACGTAACTCTCTCGAC_HT	27.2687	6.98843	Cardiomyocytes
	ACGTAACTCTCTGACC_HT	11.935	25.3519	Cardiomyocytes
	ACGTACAAGATGGCAC_HT	17.0118	9.92976	Cardiomyocytes
	ACGTACAAGCAAGTGC_HT	18.1474	-8.06304	Cardiomyocytes
	ACGTACAAGGAAAGAC_HT	17.6054	18.1404	Fibroblasts
	ACGTACAAGGTTCCAT_HT	8.78782	29.1151	Pericytes
	ACGTACACAAGGTCAG_HT	21.2247	20.7025	Fibroblasts
	ACGTACACACGACGCT_HT	21.537	21.4738	Fibroblasts
	ACGTACACATCGTGCG_HT	21.0307	18.5022	Fibroblasts
	ACGTACACATCGTTCC_HT	18.8097	-4.23358	Cardiomyocytes
	ACGTACAGTACTGGGA_HT	21.3399	17.8663	Fibroblasts
	ACGTACAGTAGACAAT_HT	5.39193	14.9355	Cardiomyocytes
	ACGTACAGTAGACGGT_HT	-0.449209	12.0858	Fibroblasts
	ACGTACAGTAGTAAGT_HT	1.83846	10.5937	Macrophages
	ACGTACATCCCGTAAA_HT	6.55455	22.0914	Cardiomyocytes
	ACGTACATCGGTCGGT_HT	16.4904	-8.89883	Cardiomyocytes
	ACGTACATCGTGGGAA_HT	0.113883	19.4498	Endothelial cells
	ACGTACATCTTACCAT_HT	15.9613	11.5117	Macrophages
	ACGTAGTAGCACACAG_HT	6.99578	12.5773	Cardiomyocytes
	ACGTAGTAGCGGGTTA_HT	11.4391	27.2268	Cardiomyocytes
	ACGTAGTAGCGTCGAA_HT	16.1553	22.6098	Fibroblasts
	ACGTAGTAGGCTATCT_HT	21.6363	17.444	Fibroblasts
	ACGTAGTAGGTGCCAA_HT	10.9071	20.1172	Cardiomyocytes
	ACGTAGTCAAACTAAG_HT	15.7718	20.0027	Fibroblasts
	ACGTAGTCAACCGCCA_HT	7.11132	14.7641	Cardiomyocytes
	ACGTAGTCAAGAGTAT_HT	13.1897	25.8726	Cardiomyocytes
	ACGTAGTCACCAGTTA_HT	4.45359	22.3921	Cardiomyocytes
	ACGTAGTCATACAGCT_HT	17.7396	-7.83336	Cardiomyocytes
	ACGTAGTCATATAGCC_HT	0.00810472	14.6999	Fibroblasts
	ACGTAGTGTAACGTTC_HT	6.37239	14.2624	Cardiomyocytes
	ACGTAGTGTAGTCCTA_HT	14.2378	14.9989	Fibroblasts
	ACGTAGTGTCAGTCGC_HT	0.693836	9.51033	Macrophages
	ACGTAGTGTTGTAGCT_HT	6.02404	17.5929	Cardiomyocytes
	ACGTAGTTCAAGCCAT_HT	3.85674	15.8983	Cardiomyocytes
	ACGTAGTTCCGTGGTG_HT	8.29995	14.9707	Cardiomyocytes
	ACGTAGTTCGTTCTAT_HT	22.1699	21.0161	Fibroblasts
	ACGTAGTTCTACGGTA_HT	8.0616	13.1635	Cardiomyocytes
	ACGTCCTAGAAGGCTC_HT	-3.65831	17.1865	Endothelial cells
	ACGTCCTAGACACACG_HT	24.634	10.0951	Cardiomyocytes
	ACGTCCTAGAGGCGGA_HT	10.0092	19.8479	Cardiomyocytes
	ACGTCCTAGCGTCAAG_HT	18.5393	-5.80994	Cardiomyocytes
	ACGTCCTAGCTCGACC_HT	5.58795	15.7262	Cardiomyocytes
	ACGTCCTAGCTGCCAC_HT	10.0964	21.1071	Cardiomyocytes
	ACGTCCTAGGCCTTCG_HT	19.6511	20.863	Fibroblasts
	ACGTCCTAGGCTTTCA_HT	-0.0675642	12.1248	Fibroblasts
	ACGTCCTCAAACCATC_HT	4.22565	18.2058	Cardiomyocytes
	ACGTCCTCAAATACAG_HT	17.6447	-9.88821	Cardiomyocytes
	ACGTCCTCATAACCCA_HT	1.57766	20.8595	Cardiomyocytes
	ACGTCCTCATATTCGG_HT	0.849504	19.4547	Endothelial cells
	ACGTCCTGTGTCACAT_HT	16.39	-6.44582	Cardiomyocytes
	ACGTCCTTCCATCTGC_HT	3.73457	17.4804	Cardiomyocytes
	ACGTCCTTCGAGTGAG_HT	4.82098	21.7589	Cardiomyocytes
	ACGTCCTTCGGTTCAA_HT	8.70113	31.4565	Pericytes
	ACGTTCCAGACGATAT_HT	19.3254	-2.43802	Cardiomyocytes
	ACGTTCCAGGGAGATA_HT	14.8529	13.3199	Fibroblasts
	ACGTTCCAGGTCACCC_HT	22.7599	9.97517	Fibroblasts
	ACGTTCCAGTATGAAC_HT	28.1175	9.90877	Cardiomyocytes
	ACGTTCCCACCTTCCA_HT	18.6537	16.6922	Fibroblasts
	ACGTTCCCACGGCTAC_HT	-0.335659	13.5192	Fibroblasts
	ACGTTCCCAGGTCAGA_HT	20.2285	7.45499	Fibroblasts
	ACGTTCCCATCGCCTT_HT	17.4156	-9.90381	Cardiomyocytes
	ACGTTCCCATTGTGCA_HT	6.99463	11.3557	Endothelial cells
	ACGTTCCGTATAGGGC_HT	16.4608	17.9736	Fibroblasts
	ACGTTCCGTGGACCTC_HT	-1.03294	19.3612	Endothelial cells
	ACGTTCCGTGGTTTGT_HT	12.2879	26.7123	Cardiomyocytes
	ACGTTCCTCATCGTAG_HT	6.61512	14.6501	Cardiomyocytes
	ACGTTCCTCCACTGAA_HT	9.25628	13.7534	Cardiomyocytes
	ACGTTCCTCTTGTGCC_HT	3.09884	16.7013	Cardiomyocytes
	ACTACGAAGAAGTCAT_HT	17.5618	13.9188	Fibroblasts
	ACTACGAAGAGTCTTC_HT	5.13966	23.1231	Cardiomyocytes
	ACTACGAAGATGCCGA_HT	6.26948	23.026	Cardiomyocytes
	ACTACGAAGCACGATG_HT	-4.36071	17.8314	Endothelial cells
	ACTACGAAGCCTTCTC_HT	20.6613	17.6362	Fibroblasts
	ACTACGAAGCTAGAGC_HT	3.56153	10.8186	Macrophages
	ACTACGAAGCTCTATG_HT	16.2849	22.7465	Fibroblasts
	ACTACGAAGGAGGCAG_HT	27.8776	12.806	Cardiomyocytes
	ACTACGACACCGCTGA_HT	5.96552	28.1059	Pericytes
	ACTACGACATACCATG_HT	26.9961	10.1029	Cardiomyocytes
	ACTACGACATATCTCT_HT	4.26212	21.6969	Cardiomyocytes
	ACTACGAGTGAGAACC_HT	17.7296	-5.23201	Cardiomyocytes
	ACTACGAGTTATGGTC_HT	-5.27281	16.978	Endothelial cells
	ACTACGAGTTCAATCG_HT	9.4227	11.9468	Cardiomyocytes
	ACTACGATCCGTGACG_HT	5.56792	18.2089	Cardiomyocytes
	ACTACGATCGCGCCAA_HT	12.938	26.8644	Cardiomyocytes
	ACTATCTAGTGCTACT_HT	18.4135	13.0911	Fibroblasts
	ACTATCTAGTGGTTGG_HT	14.8048	13.4045	Fibroblasts
	ACTATCTAGTTCCAGT_HT	19.2833	12.482	Fibroblasts
	ACTATCTCAAGGCGTA_HT	-4.06941	17.4137	Endothelial cells
	ACTATCTCACACCGAC_HT	3.40705	15.7394	Cardiomyocytes
	ACTATCTCACAGCTGC_HT	22.9429	9.57162	Fibroblasts
	ACTATCTCACATCATG_HT	22.0437	18.1759	Fibroblasts
	ACTATCTGTACTGAGG_HT	4.54577	23.2481	Fibroblasts
	ACTATCTGTACTGCCG_HT	28.0498	12.185	Cardiomyocytes
	ACTATCTGTATCTCTT_HT	27.0196	9.11261	Cardiomyocytes
	ACTATCTGTGATCATC_HT	1.69528	8.0475	Macrophages
	ACTATCTGTGCCTATA_HT	5.58073	19.2324	Cardiomyocytes
	ACTATCTGTTAGGCTT_HT	12.3551	25.7531	Cardiomyocytes
	ACTATCTGTTCTATCT_HT	22.6746	-4.07711	Cardiomyocytes
	ACTATCTTCATAGCAC_HT	21.1365	-7.64419	Cardiomyocytes
	ACTATCTTCGATGCTA_HT	19.3985	-4.51385	Cardiomyocytes
	ACTATCTTCTGAGTCA_HT	-5.06088	14.8774	Endothelial cells
	ACTATCTTCTTCTTCC_HT	11.4001	26.4679	Cardiomyocytes
	ACTATCTTCTTGTTAC_HT	19.2617	-5.74081	Cardiomyocytes
	ACTATGGAGACCGTTT_HT	9.96591	14.0067	Cardiomyocytes
	ACTATGGAGCACTCCG_HT	9.02603	18.5421	Cardiomyocytes
	ACTATGGAGCATGATA_HT	25.2342	7.77927	Cardiomyocytes
	ACTATGGAGCTCCCTT_HT	19.0206	-2.8561	Cardiomyocytes
	ACTATGGAGGTCCCGT_HT	-2.59412	18.4164	Endothelial cells
	ACTATGGAGTGTGTTC_HT	5.51903	15.6019	Cardiomyocytes
	ACTATGGCACCCAAGC_HT	0.448102	16.2193	Fibroblasts
	ACTATGGCAGTGACCC_HT	20.9063	-3.07373	Cardiomyocytes
	ACTATGGGTATTCCTT_HT	0.51969	16.792	Fibroblasts
	ACTATGGGTCAAATCC_HT	6.43003	23.4495	Cardiomyocytes
	ACTATGGGTGGAAATT_HT	19.0036	14.4095	Fibroblasts
	ACTATGGTCATCGGGC_HT	5.87893	13.3088	Cardiomyocytes
	ACTATGGTCATTACTC_HT	19.9778	-3.63181	Cardiomyocytes
	ACTATGGTCCAGTTCC_HT	23.0521	19.5215	Fibroblasts
	ACTATGGTCCCTTCCC_HT	20.6907	-1.38127	Cardiomyocytes
	ACTATGGTCCGATAGT_HT	5.20137	17.3723	Cardiomyocytes
	ACTATTCAGAAACCAT_HT	7.20077	30.6177	Pericytes
	ACTATTCAGACGCCCT_HT	21.279	-6.79992	Cardiomyocytes
	ACTATTCAGAGAGCAA_HT	6.67233	14.2356	Cardiomyocytes
	ACTATTCCAACCCTCT_HT	6.13898	28.3373	Pericytes
	ACTATTCCATCCCACT_HT	15.9752	-4.49678	Cardiomyocytes
	ACTATTCCATTGGCAT_HT	19.7847	-3.79989	Cardiomyocytes
	ACTATTCGTAGCGCTC_HT	7.22699	29.4313	Pericytes
	ACTATTCGTCCGAAAG_HT	-0.250031	12.089	Fibroblasts
	ACTATTCGTCTTCTAT_HT	10.8434	24.1886	Cardiomyocytes
	ACTATTCGTGCAATGG_HT	21.3268	-2.43297	Cardiomyocytes
	ACTATTCGTTGCGGCT_HT	24.6502	9.63443	Cardiomyocytes
	ACTATTCGTTGTGGCC_HT	15.9994	17.577	Fibroblasts
	ACTATTCTCAAAGCCT_HT	5.36505	18.9317	Cardiomyocytes
	ACTATTCTCGGAACTT_HT	15.3398	-2.0765	Cardiomyocytes
	ACTATTCTCGTGGTAT_HT	19.6687	16.9567	Fibroblasts
	ACTCCCAAGCCGCTTG_HT	8.89035	16.2328	Cardiomyocytes
	ACTCCCAAGCTCTATG_HT	15.8921	18.5938	Fibroblasts
	ACTCCCAAGGACTAAT_HT	22.5029	9.92008	Fibroblasts
	ACTCCCAAGGTTGGTG_HT	9.25892	13.3089	Cardiomyocytes
	ACTCCCACAACTCATG_HT	4.88785	15.8711	Cardiomyocytes
	ACTCCCACAGACGCTC_HT	26.0721	10.8394	Cardiomyocytes
	ACTCCCACAGAGATGC_HT	17.797	-4.35124	Cardiomyocytes
	ACTCCCACAGAGGACT_HT	18.8321	19.5083	Fibroblasts
	ACTCCCACAGCAGTCC_HT	26.7943	11.4961	Cardiomyocytes
	ACTCCCACATCCGCGA_HT	20.1025	11.9528	Fibroblasts
	ACTCCCAGTAATACCC_HT	20.3876	13.4638	Fibroblasts
	ACTCCCAGTAATCAAG_HT	-5.20207	16.8013	Endothelial cells
	ACTCCCAGTGATAGTA_HT	25.6324	13.8605	Cardiomyocytes
	ACTCCCAGTGGACCAA_HT	24.7067	12.7687	Cardiomyocytes
	ACTCCCAGTTCCCAAA_HT	16.714	-3.76277	Cardiomyocytes
	ACTCCCAGTTGCCATA_HT	3.12558	17.1326	Cardiomyocytes
	ACTCCCATCCCAGTGG_HT	18.9456	7.36093	Macrophages
	ACTCCCATCCCTTGGT_HT	8.13635	11.6482	Cardiomyocytes
	ACTCCCATCGAAGTGG_HT	22.2453	-4.07415	Cardiomyocytes
	ACTCCCATCTTAGGAC_HT	-0.608245	14.5946	Fibroblasts
	ACTCCCATCTTGATTC_HT	-0.855598	19.3855	Endothelial cells
	ACTCTCGCAAGTTCCA_HT	16.6131	-3.05806	Cardiomyocytes
	ACTCTCGCAATAGTAG_HT	21.736	20.6031	Fibroblasts
	ACTCTCGCACGCTGAC_HT	9.706	20.1804	Cardiomyocytes
	ACTCTCGCAGTATGAA_HT	-2.94509	18.138	Endothelial cells
	ACTCTCGGTCACCCTT_HT	-4.07991	15.421	Endothelial cells
	ACTCTCGGTCACCGCA_HT	6.69846	28.9318	Pericytes
	ACTCTCGGTCTTACAG_HT	19.4802	20.0562	Fibroblasts
	ACTCTCGGTGAGAACC_HT	3.77935	18.0766	Cardiomyocytes
	ACTCTCGGTGAGTAAT_HT	17.0368	20.5151	Fibroblasts
	ACTCTCGGTGCATTTG_HT	15.7684	19.6421	Fibroblasts
	ACTCTCGGTGTACAGG_HT	19.5848	-2.43084	Cardiomyocytes
	ACTCTCGGTTCTCACC_HT	16.2745	-7.52847	Cardiomyocytes
	ACTCTCGGTTGGGTTT_HT	5.61997	14.6631	Cardiomyocytes
	ACTCTCGTCTGGGTCG_HT	17.3619	14.9629	Fibroblasts
	ACTGATGAGGTAGATT_HT	21.5576	-2.92198	Cardiomyocytes
	ACTGATGAGGTTGCCC_HT	6.79334	21.5345	Cardiomyocytes
	ACTGATGAGTGGTTCT_HT	7.318	22.3137	Cardiomyocytes
	ACTGATGCAAAGGCTG_HT	8.31539	30.6824	Pericytes
	ACTGATGCAACCGCCA_HT	18.3918	14.5253	Fibroblasts
	ACTGATGCAACTCGAT_HT	15.8585	11.4386	Macrophages
	ACTGATGCAGCTAACT_HT	10.188	19.8739	Cardiomyocytes
	ACTGATGCATAGGAGC_HT	15.5337	-2.70916	Cardiomyocytes
	ACTGATGCATGACGGA_HT	-5.27883	16.8725	Endothelial cells
	ACTGATGGTCTGGTTA_HT	20.3217	-3.78642	Cardiomyocytes
	ACTGATGGTGCCCTTT_HT	4.31238	21.6707	Cardiomyocytes
	ACTGATGGTTACGGAG_HT	8.76374	30.6664	Pericytes
	ACTGATGTCAAACTGC_HT	22.5784	9.54252	Fibroblasts
	ACTGATGTCACCGACG_HT	20.0148	8.59505	Fibroblasts
	ACTGATGTCACGGTCG_HT	8.97248	25.2244	Cardiomyocytes
	ACTGATGTCAGCAATC_HT	26.2499	8.89872	Cardiomyocytes
	ACTGATGTCAGTCATG_HT	19.7346	-2.31523	Cardiomyocytes
	ACTGATGTCCGGCTTT_HT	25.4011	7.71825	Cardiomyocytes
	ACTGATGTCGGAAACG_HT	-4.30414	15.8704	Endothelial cells
	ACTGCAAAGAATTCAG_HT	18.4147	-7.85171	Cardiomyocytes
	ACTGCAAAGACATAAC_HT	25.8065	11.3142	Cardiomyocytes
	ACTGCAAAGAGGTTTA_HT	12.469	25.4199	Cardiomyocytes
	ACTGCAAAGCGTTCCG_HT	18.4181	17.8259	Fibroblasts
	ACTGCAAAGGCTTAGG_HT	-5.42318	16.1345	Endothelial cells
	ACTGCAAAGTCTACCA_HT	18.5445	14.3064	Fibroblasts
	ACTGCAACAAGTTCCA_HT	14.9414	13.4498	Fibroblasts
	ACTGCAAGTAGGACTG_HT	7.37792	29.5861	Pericytes
	ACTGCAATCCTTATGT_HT	26.4832	7.46746	Cardiomyocytes
	ACTGCAATCGAAATCC_HT	28.0897	10.8961	Cardiomyocytes
	ACTGCAATCGGTGCAC_HT	3.57098	10.7611	Macrophages
	ACTGCAATCGTTACCC_HT	-1.06251	16.8229	Endothelial cells
	ACTGCAATCTAGAGCT_HT	-5.80863	15.6973	Endothelial cells
	ACTGCAATCTATCCAT_HT	-0.0584396	15.4814	Cardiomyocytes
	ACTGCAATCTCATTAC_HT	3.23344	18.4277	Cardiomyocytes
	ACTGCAATCTGGCCTT_HT	17.7142	0.819147	Endothelial cells
	ACTGCAATCTTCTCAA_HT	-1.58605	18.2758	Endothelial cells
	ACTGTCCAGCCGATCC_HT	20.6264	-3.404	Cardiomyocytes
	ACTGTCCAGCCTTTCC_HT	15.4029	19.7925	Fibroblasts
	ACTGTCCAGCTGGAGT_HT	20.858	16.8914	Fibroblasts
	ACTGTCCAGTGCTCAT_HT	11.6506	25.123	Cardiomyocytes
	ACTGTCCCAAGGTTGG_HT	-2.61104	18.4291	Cardiomyocytes
	ACTGTCCCACAAGCCC_HT	7.22253	12.6073	Cardiomyocytes
	ACTGTCCCACATGGTT_HT	17.8217	-8.80956	Cardiomyocytes
	ACTGTCCCACCCTAGG_HT	12.5327	26.4006	Cardiomyocytes
	ACTGTCCCACGACTAT_HT	12.1878	25.3471	Cardiomyocytes
	ACTGTCCCACGCTATA_HT	7.92679	19.0632	Cardiomyocytes
	ACTGTCCCAGGTATGG_HT	4.18293	16.7	Cardiomyocytes
	ACTGTCCCATACTGTG_HT	4.71273	15.1635	Cardiomyocytes
	ACTGTCCGTAAGATCA_HT	4.03166	22.0402	Cardiomyocytes
	ACTGTCCGTATGGTTC_HT	22.0011	20.1184	Fibroblasts
	ACTGTCCGTCCAGCCA_HT	15.9427	-2.32991	Cardiomyocytes
	ACTGTCCGTGCAATGG_HT	19.7808	15.4448	Fibroblasts
	ACTGTCCGTGTACGCC_HT	20.3331	17.3915	Fibroblasts
	ACTGTCCGTTAGCGGA_HT	0.752815	22.3098	Macrophages
	ACTGTCCTCCTCTCTT_HT	13.0524	25.659	Cardiomyocytes
	ACTGTCCTCGGTGTAT_HT	8.37747	24.1055	Cardiomyocytes
	ACTGTGAAGACAGCGT_HT	17.0265	16.1708	Fibroblasts
	ACTGTGAAGAGGCGGA_HT	-1.67743	14.1522	Fibroblasts
	ACTGTGAAGATCACCT_HT	22.2986	-4.56885	Cardiomyocytes
	ACTGTGAAGATCGGTG_HT	6.72292	13.6913	Cardiomyocytes
	ACTGTGAAGGTACATA_HT	19.5956	21.6994	Fibroblasts
	ACTGTGACAAAGACTA_HT	26.2943	9.50201	Cardiomyocytes
	ACTGTGACACCGGAAA_HT	9.70381	12.9659	Cardiomyocytes
	ACTGTGAGTAGCGTTT_HT	15.6502	-6.31875	Cardiomyocytes
	ACTGTGAGTCAAAGTA_HT	4.23692	15.3144	Cardiomyocytes
	ACTGTGAGTCACTAGT_HT	28.8316	11.2354	Cardiomyocytes
	ACTGTGAGTCTCGCGA_HT	6.33835	28.774	Pericytes
	ACTGTGAGTGAGACGT_HT	5.06887	13.9109	Cardiomyocytes
	ACTGTGAGTGCCTGCA_HT	-0.564902	13.2416	Fibroblasts
	ACTGTGATCATTACGG_HT	-5.61988	16.893	Endothelial cells
	ACTGTGATCGAAGAAT_HT	26.1302	9.61738	Cardiomyocytes
	ACTGTGATCGAGAGAC_HT	27.727	12.1185	Cardiomyocytes
	ACTGTGATCGATTGAC_HT	1.25302	15.6021	Fibroblasts
	ACTGTGATCGCTAATG_HT	17.5508	8.87815	Cardiomyocytes
	ACTGTGATCTATACGG_HT	18.6975	-7.71057	Cardiomyocytes
	ACTTAGGCAATGAAAC_HT	21.9687	-1.29742	Cardiomyocytes
	ACTTAGGCACCACATA_HT	17.8253	13.8534	Fibroblasts
	ACTTAGGCACTGGATT_HT	8.09654	14.2198	Cardiomyocytes
	ACTTAGGCAGGATCTT_HT	9.20191	13.1475	Cardiomyocytes
	ACTTAGGCAGGGTCTC_HT	3.9439	15.2392	Cardiomyocytes
	ACTTAGGCATGAAGCG_HT	7.59683	15.166	Cardiomyocytes
	ACTTAGGCATGTGCCG_HT	17.3438	18.7849	Fibroblasts
	ACTTAGGGTCATTGCA_HT	18.4966	21.2137	Fibroblasts
	ACTTAGGGTGCCCTTT_HT	21.4514	-5.33548	Cardiomyocytes
	ACTTAGGGTTGACTAC_HT	3.95364	15.0716	Cardiomyocytes
	ACTTAGGTCATGGATC_HT	16.2345	17.2393	Fibroblasts
	ACTTAGGTCTATACTC_HT	16.8581	20.3682	Fibroblasts
	ACTTAGGTCTTAATCC_HT	13.8468	26.8945	Cardiomyocytes
	ACTTATCAGAGTGTGC_HT	17.5014	13.8195	Fibroblasts
	ACTTATCAGCACTTTG_HT	16.5295	22.7572	Fibroblasts
	ACTTATCCACAGCTTA_HT	-1.10202	19.3343	Endothelial cells
	ACTTATCCACGACTAT_HT	4.34896	14.9057	Cardiomyocytes
	ACTTATCCACGGCACT_HT	1.49179	19.2505	Endothelial cells
	ACTTATCCAGCGTAGA_HT	18.1706	18.0138	Fibroblasts
	ACTTATCCAGTCGGAA_HT	25.2723	11.1057	Cardiomyocytes
	ACTTATCCAGTGACCC_HT	7.04173	22.6679	Cardiomyocytes
	ACTTATCGTAGGATAT_HT	7.54768	15.199	Cardiomyocytes
	ACTTATCTCACCTACC_HT	13.3565	17.1299	Fibroblasts
	ACTTATCTCAGTCTTT_HT	8.5625	12.6743	Cardiomyocytes
	ACTTATCTCCTCACGT_HT	11.1382	24.735	Cardiomyocytes
	ACTTATCTCTGACCCT_HT	27.7264	7.88884	Cardiomyocytes
	ACTTCCGAGGTGAGAA_HT	20.234	-4.48587	Cardiomyocytes
	ACTTCCGAGGTGATCG_HT	3.9344	15.8429	Cardiomyocytes
	ACTTCCGAGTACCGGA_HT	9.90339	13.4193	Cardiomyocytes
	ACTTCCGCAAATTGCC_HT	15.404	19.7472	Fibroblasts
	ACTTCCGCAAGCGAAC_HT	18.7555	19.0099	Fibroblasts
	ACTTCCGCACGCGGTT_HT	-3.35741	15.7989	Endothelial cells
	ACTTCCGCAGATTAAG_HT	8.04774	24.4214	Cardiomyocytes
	ACTTCCGCATGTCTAG_HT	11.1941	20.5433	Cardiomyocytes
	ACTTCCGGTAGATCCT_HT	11.9004	20.2497	Cardiomyocytes
	ACTTCCGGTAGTCTTG_HT	17.1222	-9.81507	Cardiomyocytes
	ACTTCCGGTCAGGAGT_HT	-6.51502	17.3385	Endothelial cells
	ACTTCCGGTCTAACTG_HT	15.9061	11.4714	Macrophages
	ACTTCCGGTTATTCTC_HT	20.1938	22.348	Fibroblasts
	ACTTCCGTCCACGAAT_HT	6.18345	16.1265	Cardiomyocytes
	ACTTCCGTCCGTATAG_HT	4.96878	24.1101	Endothelial cells
	ACTTCCGTCTGGCTGG_HT	19.4541	-7.1441	Cardiomyocytes
	ACTTCGCAGCCGATTT_HT	3.73164	16.8952	Cardiomyocytes
	ACTTCGCAGCGTCTGC_HT	4.39185	15.9772	Cardiomyocytes
	ACTTCGCAGCTCGAAG_HT	3.07161	19.4058	Cardiomyocytes
	ACTTCGCCAAAGGAGA_HT	19.3885	-4.10325	Cardiomyocytes
	ACTTCGCCAAGAGATT_HT	20.1413	20.9316	Fibroblasts
	ACTTCGCCAATGAAAC_HT	9.25781	25.3391	Cardiomyocytes
	ACTTCGCCACTTCCTG_HT	3.9942	19.8272	Cardiomyocytes
	ACTTCGCCATGGGATG_HT	18.7242	-8.85574	Cardiomyocytes
	ACTTCGCGTACAGAGC_HT	24.8684	11.741	Cardiomyocytes
	ACTTCGCGTACGATCT_HT	7.17575	29.3768	Pericytes
	ACTTCGCGTACGGATG_HT	27.1439	10.2461	Cardiomyocytes
	ACTTCGCTCAGTAGGG_HT	21.3372	-3.86908	Cardiomyocytes
	ACTTCGCTCATAAGGA_HT	-0.0116854	14.8009	Fibroblasts
	ACTTCGCTCTTACGTT_HT	6.38194	15.8763	Cardiomyocytes
	ACTTCGCTCTTGCAAG_HT	20.1302	19.0496	Fibroblasts
	ACTTTCAAGAGGTGCT_HT	3.61036	16.9027	Cardiomyocytes
	ACTTTCAAGATAACGT_HT	-4.95179	19.415	Endothelial cells
	ACTTTCAAGCGTATAA_HT	17.5036	-8.25712	Cardiomyocytes
	ACTTTCAAGGTACCTT_HT	19.0903	19.7654	Fibroblasts
	ACTTTCAAGTGCGACA_HT	17.8206	-7.04514	Cardiomyocytes
	ACTTTCACAATCTGCA_HT	13.2882	26.3748	Cardiomyocytes
	ACTTTCACAATGAAAC_HT	10.0917	18.9278	Cardiomyocytes
	ACTTTCACACCCTAAA_HT	15.3956	23.1424	Fibroblasts
	ACTTTCACACGACGCT_HT	6.35334	17.5318	Cardiomyocytes
	ACTTTCACAGCTCCTT_HT	20.7846	15.0512	Fibroblasts
	ACTTTCACATCCAATG_HT	4.16696	21.2419	Cardiomyocytes
	ACTTTCAGTAAGCGGT_HT	6.29089	28.4584	Pericytes
	ACTTTCAGTCCGACGT_HT	22.3113	-2.84091	Cardiomyocytes
	ACTTTCAGTCGTCTCT_HT	7.56726	12.3385	Cardiomyocytes
	ACTTTCATCATCGGGC_HT	11.5743	20.425	Cardiomyocytes
	ACTTTCATCCACCTCA_HT	19.328	-5.1941	Cardiomyocytes
	ACTTTCATCCATGCAA_HT	21.5361	-4.84659	Cardiomyocytes
	ACTTTCATCGATTCCC_HT	-0.221945	11.9095	Fibroblasts
	ACTTTCATCGCCTATC_HT	-1.40336	14.3163	Fibroblasts
	ACTTTCATCGGTCACG_HT	18.7068	20.9747	Fibroblasts
	ACTTTCATCTTGCAGA_HT	8.48473	30.9293	Pericytes
	ACTTTGTAGAACTTCC_HT	6.22866	23.4572	Cardiomyocytes
	ACTTTGTAGACCTCCG_HT	22.0988	21.6888	Fibroblasts
	ACTTTGTCACCAGCGT_HT	16.0696	-1.83271	Cardiomyocytes
	ACTTTGTCACGCTATA_HT	17.8009	6.16621	Fibroblasts
	ACTTTGTCACGGCACT_HT	8.42352	16.0792	Endothelial cells
	ACTTTGTCATCTAGAC_HT	6.08782	21.7297	Cardiomyocytes
	ACTTTGTCATTCCTAT_HT	-4.61005	17.3997	Endothelial cells
	ACTTTGTCATTCTCTA_HT	0.447228	19.7391	Endothelial cells
	ACTTTGTCATTGCTTT_HT	18.8147	-8.13332	Cardiomyocytes
	ACTTTGTGTCCGAAGA_HT	12.8231	25.9442	Cardiomyocytes
	ACTTTGTGTTGATCGT_HT	20.5846	7.38073	Fibroblasts
	ACTTTGTTCACCCTGT_HT	5.66388	15.1767	Cardiomyocytes
	ACTTTGTTCCAGTGCG_HT	20.1412	-2.60825	Cardiomyocytes
	ACTTTGTTCCGTAATG_HT	7.53127	17.7443	Fibroblasts
	ACTTTGTTCTCCTGCA_HT	17.2164	-8.97537	Cardiomyocytes
	AGAAATGAGAGCCTGA_HT	21.8809	-5.08099	Cardiomyocytes
	AGAAATGAGATTAGCA_HT	13.3486	16.3766	Fibroblasts
	AGAAATGAGTAGATCA_HT	19.108	13.9392	Fibroblasts
	AGAAATGCAACGAGGT_HT	3.39682	17.5803	Cardiomyocytes
	AGAAATGCAAGGTCTT_HT	8.23041	19.3723	Macrophages
	AGAAATGCAGCGATTT_HT	20.074	20.7214	Fibroblasts
	AGAAATGCAGGCGAAT_HT	17.0679	-3.21453	Cardiomyocytes
	AGAAATGGTACAATAG_HT	18.7727	-4.45388	Cardiomyocytes
	AGAAATGTCACTGTTT_HT	6.57024	22.6116	Cardiomyocytes
	AGAAATGTCATTTACC_HT	15.8372	11.4053	Macrophages
	AGAAATGTCCAACACA_HT	26.8552	13.4303	Cardiomyocytes
	AGAAATGTCCTCTTTC_HT	1.84324	10.554	Macrophages
	AGAAATGTCGCATTGA_HT	16.5868	16.6842	Fibroblasts
	AGAACAAAGACGAAGA_HT	8.28438	30.3974	Pericytes
	AGAACAAAGATCCTAC_HT	18.7514	18.1232	Fibroblasts
	AGAACAAAGATTGACA_HT	0.843678	14.7724	Fibroblasts
	AGAACAAAGCAACAAT_HT	11.4776	25.7833	Cardiomyocytes
	AGAACAAAGGAGAGGC_HT	15.851	11.4452	Macrophages
	AGAACAAAGGCTCCCA_HT	6.91712	13.3778	Cardiomyocytes
	AGAACAAAGGTCCCGT_HT	14.3748	17.2515	Fibroblasts
	AGAACAACAACTCGAT_HT	19.9549	6.65491	Cardiomyocytes
	AGAACAACACTGAATC_HT	8.3994	30.8282	Pericytes
	AGAACAAGTACCTAAC_HT	21.0204	-6.33716	Cardiomyocytes
	AGAACAAGTCAATGGG_HT	25.3139	10.0756	Cardiomyocytes
	AGAACAAGTCGGTACC_HT	9.02131	12.478	Cardiomyocytes
	AGAACAAGTTCGAACT_HT	2.98286	19.9958	Cardiomyocytes
	AGAACAATCAGATGCT_HT	19.6653	19.1924	Fibroblasts
	AGAACAATCGTCACCT_HT	8.88031	18.6656	Cardiomyocytes
	AGAACAATCTCCGATC_HT	15.6473	13.204	Fibroblasts
	AGAACCTCAACCAACT_HT	15.2446	19.8649	Fibroblasts
	AGAACCTCAACGTTAC_HT	0.0560405	15.7923	Fibroblasts
	AGAACCTCACAAATGA_HT	21.8187	21.4622	Fibroblasts
	AGAACCTCAGCCTATA_HT	5.98751	16.1449	Cardiomyocytes
	AGAACCTCAGTTTCAG_HT	20.7427	-4.24184	Cardiomyocytes
	AGAACCTCATTCTCTA_HT	18.1358	16.3249	Fibroblasts
	AGAACCTGTAACACGG_HT	16.3316	17.488	Fibroblasts
	AGAACCTGTCCGTACG_HT	21.4932	-4.23572	Cardiomyocytes
	AGAACCTGTCGAACAG_HT	-3.50672	17.6784	Endothelial cells
	AGAACCTGTGAATAAC_HT	17.566	-0.500167	Cardiomyocytes
	AGAACCTGTGTATTCG_HT	11.4366	26.2125	Cardiomyocytes
	AGAACCTGTTATTCTC_HT	1.37336	22.0735	Cardiomyocytes
	AGAACCTGTTGTAGCT_HT	7.98885	24.4073	Cardiomyocytes
	AGAAGCGAGATTGCGG_HT	-4.16869	18.0691	Endothelial cells
	AGAAGCGCAAGCTGCC_HT	20.3179	8.38191	Fibroblasts
	AGAAGCGCAAGGTACG_HT	13.6926	19.1242	Fibroblasts
	AGAAGCGCACTATCGA_HT	22.0939	16.7803	Fibroblasts
	AGAAGCGGTAACCAGG_HT	2.51157	20.5507	Cardiomyocytes
	AGAAGCGGTAGATTAG_HT	18.8907	12.5676	Fibroblasts
	AGAAGCGGTCTACAAC_HT	17.5938	-8.58865	Cardiomyocytes
	AGAAGCGTCATCGTAG_HT	15.9336	-6.84176	Cardiomyocytes
	AGAAGTAAGCCATGCC_HT	19.1303	14.885	Cardiomyocytes
	AGAAGTAAGGATTTAG_HT	16.0857	-8.26732	Cardiomyocytes
	AGAAGTAAGGCACTAG_HT	12.2558	25.9171	Cardiomyocytes
	AGAAGTAAGGCGTTGA_HT	16.0561	-7.97439	Cardiomyocytes
	AGAAGTAAGGCTCCCA_HT	9.03296	12.1181	Cardiomyocytes
	AGAAGTAAGGTTAGTA_HT	19.916	-5.25958	Cardiomyocytes
	AGAAGTAAGTCGCTAT_HT	18.8891	-4.38595	Cardiomyocytes
	AGAAGTAAGTGCACAG_HT	7.4939	24.2638	Cardiomyocytes
	AGAAGTACAGTAACAA_HT	21.8839	22.2274	Fibroblasts
	AGAAGTACATCGTCCT_HT	21.6686	20.7674	Fibroblasts
	AGAAGTAGTACCTGTA_HT	3.7523	16.2732	Cardiomyocytes
	AGAAGTAGTAGGAAAG_HT	16.3673	18.8213	Fibroblasts
	AGAAGTAGTATACGGG_HT	17.8356	16.879	Fibroblasts
	AGAAGTAGTCCAGAAG_HT	7.92176	11.7674	Cardiomyocytes
	AGAAGTAGTCTAGATC_HT	16.9239	18.2918	Fibroblasts
	AGAAGTAGTCTGTCAA_HT	-0.235325	11.9927	Fibroblasts
	AGAAGTAGTGCCTATA_HT	10.7818	24.8891	Cardiomyocytes
	AGAAGTAGTTAAGACA_HT	1.71789	10.489	Macrophages
	AGAAGTATCACTCGAA_HT	17.4257	1.42927	Endothelial cells
	AGAAGTATCGACCAAT_HT	20.6301	22.2501	Fibroblasts
	AGAAGTATCGCCCAGA_HT	25.2379	6.36914	Cardiomyocytes
	AGAAGTATCTAAGCCA_HT	7.32716	30.7815	Pericytes
	AGAAGTATCTCTGGTC_HT	17.068	-9.38915	Cardiomyocytes
	AGAAGTATCTGCCTCA_HT	24.8504	9.67493	Cardiomyocytes
	AGACAAAAGCAACCAG_HT	3.35759	10.1162	Macrophages
	AGACAAAAGTAAGGGA_HT	25.2656	8.99104	Cardiomyocytes
	AGACAAAAGTCCCGGT_HT	17.2455	24.8632	Pericytes
	AGACAAAAGTGGAAAG_HT	8.58874	12.3542	Cardiomyocytes
	AGACAAACAAGACAAT_HT	5.03931	16.4122	Cardiomyocytes
	AGACAAACACCACATA_HT	19.537	12.2574	Fibroblasts
	AGACAAACACTTGGCG_HT	19.6287	14.9315	Fibroblasts
	AGACAAACAGTATACC_HT	8.14931	15.8021	Cardiomyocytes
	AGACAAAGTACACTCA_HT	-0.00906668	12.1608	Fibroblasts
	AGACAAAGTCTAGATC_HT	4.06866	18.1165	Cardiomyocytes
	AGACAAAGTTAAAGTG_HT	9.43595	20.6838	Cardiomyocytes
	AGACAAATCATACGGT_HT	22.496	17.122	Fibroblasts
	AGACAAATCATGCCGG_HT	-0.545517	19.0411	Endothelial cells
	AGACAAATCATGGATC_HT	25.4884	12.5257	Cardiomyocytes
	AGACAAATCGAACTCA_HT	18.0956	22.6604	Fibroblasts
	AGACACTAGAAGGGAT_HT	15.1427	17.7466	Fibroblasts
	AGACACTAGACAACTA_HT	13.0365	16.4053	Fibroblasts
	AGACACTAGGCAGTCA_HT	3.92189	18.0623	Cardiomyocytes
	AGACACTAGTGAATAC_HT	18.2779	13.8167	Fibroblasts
	AGACACTCAAACAGGC_HT	-2.94325	18.1636	Endothelial cells
	AGACACTCAACGTAAA_HT	19.5474	12.6508	Fibroblasts
	AGACACTCACGTAGTT_HT	-2.17863	18.228	Endothelial cells
	AGACACTCAGTATGAA_HT	8.36477	24.7247	Cardiomyocytes
	AGACACTGTACGGCAA_HT	27.4757	12.2081	Cardiomyocytes
	AGACACTGTGATCATC_HT	-5.63497	15.9841	Endothelial cells
	AGACACTGTGGAACCA_HT	6.66892	14.9047	Cardiomyocytes
	AGACACTGTGTCATTG_HT	-5.22374	19.4208	Endothelial cells
	AGACACTGTGTTAAAG_HT	20.2825	14.5129	Fibroblasts
	AGACACTGTTATGACC_HT	10.0643	12.4769	Cardiomyocytes
	AGACACTTCACTGCTC_HT	0.0084771	12.0707	Fibroblasts
	AGACACTTCATTTGGG_HT	12.6857	26.3614	Cardiomyocytes
	AGACACTTCGAGATGG_HT	4.88242	16.7646	Cardiomyocytes
	AGACACTTCGCTGCGA_HT	7.02754	14.037	Cardiomyocytes
	AGACAGGAGAATAACC_HT	19.88	18.7226	Fibroblasts
	AGACAGGAGCAGCCTC_HT	7.47793	15.4924	Cardiomyocytes
	AGACAGGAGCCGCACT_HT	18.3337	-3.95502	Cardiomyocytes
	AGACAGGAGCGGGTAT_HT	4.75935	17.0644	Cardiomyocytes
	AGACAGGAGGTAGACC_HT	6.93105	15.8097	Fibroblasts
	AGACAGGAGTGGATTA_HT	13.5042	13.9891	Fibroblasts
	AGACAGGCAATACGCT_HT	6.12681	15.3299	Cardiomyocytes
	AGACAGGCACAAGCCC_HT	22.3113	21.6771	Fibroblasts
	AGACAGGCACACGGTC_HT	17.6907	15.9992	Fibroblasts
	AGACAGGCACCAAAGG_HT	8.80268	23.2479	Fibroblasts
	AGACAGGCACCAGACC_HT	6.36763	17.218	Cardiomyocytes
	AGACAGGCAGAACCGA_HT	18.0348	17.541	Fibroblasts
	AGACAGGCAGGAATCG_HT	27.2387	10.4085	Cardiomyocytes
	AGACAGGCATGCCGCA_HT	20.6415	7.44317	Fibroblasts
	AGACAGGGTACAGTAA_HT	22.1564	17.7557	Fibroblasts
	AGACAGGGTCGTGCCA_HT	19.6911	-4.95524	Cardiomyocytes
	AGACAGGGTGCAGGAT_HT	12.5689	24.7992	Cardiomyocytes
	AGACAGGGTTTGCCGG_HT	22.1313	19.119	Fibroblasts
	AGACCATAGACCAAGC_HT	-5.17565	19.3381	Endothelial cells
	AGACCATAGAGGACTC_HT	28.6079	10.5411	Cardiomyocytes
	AGACCATAGGATACCG_HT	-2.51329	18.4247	Endothelial cells
	AGACCATAGGTTGTTC_HT	19.2605	19.7274	Fibroblasts
	AGACCATCAAAGACTA_HT	-1.68849	19.7393	Endothelial cells
	AGACCATCACAAATCC_HT	-5.1797	17.0155	Endothelial cells
	AGACCATCACTCTGCT_HT	25.7426	8.74665	Cardiomyocytes
	AGACCATCACTTGACA_HT	21.2868	-4.02824	Cardiomyocytes
	AGACCATGTACTCGAT_HT	15.1845	19.7051	Fibroblasts
	AGACCATGTATTAAGG_HT	19.6697	13.5306	Fibroblasts
	AGACCATGTGACTGAG_HT	16.4502	-7.19937	Cardiomyocytes
	AGACCATGTGGTCTAT_HT	8.62084	24.7281	Cardiomyocytes
	AGACCATTCCACTTCG_HT	15.8521	22.4771	Fibroblasts
	AGACCATTCCAGTTCC_HT	-4.15148	18.2881	Endothelial cells
	AGACCATTCGGTTCAA_HT	16.0663	14.1522	Fibroblasts
	AGACCATTCGTACACA_HT	4.6352	14.8541	Cardiomyocytes
	AGACCATTCGTGGCGT_HT	4.08007	19.7561	Cardiomyocytes
	AGACCATTCTCTCGAC_HT	22.5702	9.56329	Fibroblasts
	AGACCCGAGATAACGT_HT	-0.88612	18.7113	Endothelial cells
	AGACCCGAGCATTTGC_HT	0.150185	15.9205	Fibroblasts
	AGACCCGAGCTGAGCA_HT	19.5138	-7.31257	Cardiomyocytes
	AGACCCGAGTCCCAAT_HT	-5.19648	19.3546	Endothelial cells
	AGACCCGAGTGAGGTC_HT	13.1826	16.7428	Fibroblasts
	AGACCCGCAATAGTCC_HT	5.76703	22.3338	Endothelial cells
	AGACCCGCAATCGCGC_HT	16.2468	-8.06467	Cardiomyocytes
	AGACCCGCACTATCCC_HT	13.7322	26.9091	Cardiomyocytes
	AGACCCGCAGTCCCGA_HT	5.64548	14.4156	Cardiomyocytes
	AGACCCGGTCCGAAAG_HT	12.3551	26.4617	Cardiomyocytes
	AGACCCGGTCGGTGTC_HT	-0.290476	13.9934	Fibroblasts
	AGACCCGTCATTATCC_HT	20.6257	15.7109	Fibroblasts
	AGACCCGTCCAAGCTA_HT	9.2253	13.1046	Cardiomyocytes
	AGACCCGTCCGCACGA_HT	19.0744	-8.24282	Cardiomyocytes
	AGACCCGTCCTACACC_HT	12.4668	27.2711	Cardiomyocytes
	AGACCCGTCTATCACT_HT	-4.52104	17.511	Endothelial cells
	AGACTCAAGAATCGAT_HT	17.1617	-6.78726	Cardiomyocytes
	AGACTCAAGCACGGAT_HT	26.6538	12.1413	Cardiomyocytes
	AGACTCAAGCGTGAGT_HT	-0.108538	10.4097	Macrophages
	AGACTCAAGGATAATC_HT	-1.74193	19.3524	Endothelial cells
	AGACTCAAGTAATTGG_HT	16.7113	-6.00206	Cardiomyocytes
	AGACTCAAGTATAGGT_HT	7.77705	14.0339	Cardiomyocytes
	AGACTCACAACATCGT_HT	19.8769	-7.77094	Cardiomyocytes
	AGACTCACAGGTAGTG_HT	17.6179	-9.96087	Cardiomyocytes
	AGACTCACATAATGCC_HT	-5.92106	15.81	Endothelial cells
	AGACTCACATCCGGCA_HT	0.514547	14.0047	Fibroblasts
	AGACTCAGTACGGCAA_HT	18.0647	-8.72898	Cardiomyocytes
	AGACTCAGTGGACAGT_HT	3.78564	18.2306	Cardiomyocytes
	AGACTCAGTGGCAGAT_HT	7.65672	11.9812	Cardiomyocytes
	AGACTCAGTGTGCCTG_HT	20.3666	18.7608	Fibroblasts
	AGACTCAGTTATGTCG_HT	4.41386	20.1443	Cardiomyocytes
[truncated: 75,389 more rows]

## Sheet: Fig 1d
	Fig 1c tSNE plot showing single cell atlas of pangolin
	Cell Barcodes	tSNE_1	tSNE_2	Celltype
	AAACCCATCAGCAGAG_DM	6.50371	-4.99874	Enteroendocrine cells
	AAACCCATCATTCTTG_DM	7.25588	-7.12332	Stem cells
	AAACCCATCCAGCCTT_DM	-2.53335	3.38873	Tuft cells
	AAACGCTCACGGTAGA_DM	0.369622	-3.61023	Endothelial cells
	AAACGCTGTTGAGTCT_DM	-1.40888	-2.40227	Progenitor cells
	AAAGAACAGCTAGAAT_DM	-1.71971	-3.40257	Progenitor cells
	AAAGAACGTTTCTATC_DM	2.35814	-2.18855	Endothelial cells
	AAAGGATAGATCCCGC_DM	-1.40418	-2.94802	Progenitor cells
	AAAGGGCCATCCGAAT_DM	-1.41414	-3.01041	Progenitor cells
	AAAGGGCGTGTTGATC_DM	-1.29733	-3.02815	Progenitor cells
	AAAGTCCCAGACAATA_DM	6.78436	-6.96535	Stem cells
	AAAGTCCGTACTGACT_DM	6.42623	-5.28484	Stem cells
	AAAGTGATCTATTGTC_DM	-1.12964	-13.2524	Enteroendocrine cells
	AAATGGAGTTACTCAG_DM	3.21335	-4.13887	Endothelial cells
	AACAAAGCATAATCCG_DM	-1.56825	-3.28652	Progenitor cells
	AACAAAGGTCACTTCC_DM	-2.31979	3.32814	Tuft cells
	AACAACCAGATGCTGG_DM	-1.49035	-2.79015	Progenitor cells
	AACAACCTCCGTGCGA_DM	7.22856	-6.80872	Enteroendocrine cells
	AACAGGGGTCGCCTAG_DM	2.82352	-3.54827	Endothelial cells
	AACCACACAGCGTACC_DM	-1.61621	-3.19092	Progenitor cells
	AACCATGAGCACTCAT_DM	6.49084	-7.05714	Stem cells
	AACCATGCACACGTGC_DM	6.03539	-6.36212	Stem cells
	AACCATGGTCAACCTA_DM	-1.13147	-13.2482	Enteroendocrine cells
	AACCCAACATGCCGAC_DM	1.69456	-1.92866	Endothelial cells
	AACCTTTAGTGCACCC_DM	3.24321	-4.24446	Endothelial cells
	AACGAAACATAGCACT_DM	-2.49746	3.37928	Tuft cells
	AACGGGACAAGGGCAT_DM	-0.771021	-8.36363	Paneth cells
	AACGGGATCTCGCAGG_DM	6.49261	-6.60294	Stem cells
	AACGTCAAGAGCCTGA_DM	0.0843946	-2.05516	Progenitor cells
	AACGTCAAGGTAGCAC_DM	6.987	-7.61083	Stem cells
	AACTTCTAGAGAGCAA_DM	1.93204	-1.50981	Stem cells
	AACTTCTCAACTGCTA_DM	-1.03971	-2.81784	Progenitor cells
	AAGACAAGTCTTTCAT_DM	-2.48726	3.37338	Tuft cells
	AAGACAAGTTAGCGGA_DM	7.31672	-7.92681	Stem cells
	AAGATAGCAAGGATGC_DM	-2.55307	3.39491	Tuft cells
	AAGATAGCACCTCAGG_DM	-1.76143	-3.49289	Progenitor cells
	AAGATAGCATGTAACC_DM	7.26595	-7.88494	Stem cells
	AAGCATCAGTACCCTA_DM	-1.45802	-2.82193	Progenitor cells
	AAGCATCAGTTGTACC_DM	6.23665	-5.31776	Enteroendocrine cells
	AAGCCATAGCAATAAC_DM	7.53624	-8.94926	TA cells
	AAGCCATTCCAACCGG_DM	-0.861441	-2.3265	Progenitor cells
	AAGCCATTCCTCTCTT_DM	6.84404	-7.03608	Stem cells
	AAGCGAGCAGGCGATA_DM	3.9575	-3.89724	Endothelial cells
	AAGCGTTGTCGCATGC_DM	7.26361	-7.97044	TA cells
	AAGGTAATCAAGCCTA_DM	2.87153	-2.83518	Endothelial cells
	AAGGTAATCAAGCTTG_DM	-1.10657	-13.3244	Enteroendocrine cells
	AAGGTAATCTTAAGGC_DM	-1.12169	-13.2725	Enteroendocrine cells
	AAGTACCCAAGGTCGA_DM	6.7441	-7.24102	Stem cells
	AAGTGAAAGGACACTG_DM	6.97432	-6.97219	Stem cells
	AAGTGAACAAGGCAAC_DM	5.99426	-6.90055	Goblet cells
	AAGTTCGAGAATCCCT_DM	7.38095	-8.82022	Stem cells
	AAGTTCGAGCGCCATC_DM	0.12472	-2.99996	Endothelial cells
	AAGTTCGCAGATCACT_DM	-0.888766	-8.38355	Paneth cells
	AATCGACAGCCTTTGA_DM	6.60502	-6.86319	Stem cells
	AATCGACCAGTTCCAA_DM	0.535761	-1.7634	Endothelial cells
	AATCGACTCGTTACCC_DM	-2.06218	-3.56804	Progenitor cells
	AATCGTGAGGTCACTT_DM	-2.78964	-3.19203	Progenitor cells
	AATCGTGAGTCCGTCG_DM	3.53548	-4.5109	Endothelial cells
	AATCGTGCACGGCTAC_DM	6.36478	-6.92627	TA cells
	AATGAAGAGGGCCAAT_DM	6.17653	-6.60369	Goblet cells
	AATGAAGGTCACTCGG_DM	2.61678	-1.75481	Endothelial cells
	AATGAAGTCGAGTCTA_DM	6.28656	-7.56985	Stem cells
	AATGCCAAGATGCTGG_DM	6.88572	-6.7437	Stem cells
	AATGCCACACTCTCGT_DM	-2.55178	3.39501	Tuft cells
	AATGGAATCAATCAGC_DM	-1.81639	-3.49184	Progenitor cells
	AATGGCTCACGATTCA_DM	7.51969	-9.00143	TA cells
	AATTCCTCACCCTAGG_DM	7.40352	-7.86507	Stem cells
	AATTCCTGTAATTGGA_DM	-0.928054	-2.61754	Progenitor cells
	AATTCCTTCCTTCTTC_DM	6.96209	-6.29045	Stem cells
	AATTTCCAGGCATTTC_DM	7.47737	-8.23327	Stem cells
	AATTTCCTCAGCCTCT_DM	2.96234	-3.84108	Endothelial cells
	ACAACCAAGGACGCTA_DM	1.83329	-2.12282	Endothelial cells
	ACAACCACAAACCATC_DM	1.91869	-2.12031	Endothelial cells
	ACAACCACAAGTGCAG_DM	-0.493964	-14.3992	Enteroendocrine cells
	ACAACCATCAAATGCC_DM	-1.88058	-3.55614	Progenitor cells
	ACAAGCTCACTGGCCA_DM	-0.838286	-1.51966	Progenitor cells
	ACAAGCTTCAGAACCT_DM	7.28257	-8.035	Stem cells
	ACAAGCTTCAGTCTTT_DM	7.17082	-8.2545	TA cells
	ACACCAATCATTTCCA_DM	7.50397	-8.60418	Stem cells
	ACAGAAACAGATAAAC_DM	6.09697	-6.28796	Stem cells
	ACAGAAAGTTTGGCTA_DM	-0.344133	-2.19856	Progenitor cells
	ACAGCCGAGCATTGTC_DM	-1.50092	-3.21194	Progenitor cells
	ACAGCCGCACATGACT_DM	-1.04287	-2.67594	Progenitor cells
	ACAGGGATCTGCGGCA_DM	3.25337	-4.00182	Endothelial cells
	ACATCGAAGCCTCAGC_DM	3.58844	-3.9325	Endothelial cells
	ACATGCACACCAACAT_DM	-2.92393	-3.31122	Progenitor cells
	ACATGCAGTATACCTG_DM	6.22407	-6.78534	TA cells
	ACATGCATCAGTCAGT_DM	-2.31062	-3.28824	Progenitor cells
	ACATGCATCGAACGGA_DM	7.2073	-7.96738	Stem cells
	ACATGCATCGTGTGAT_DM	-10.8293	-26.3594	Progenitor cells
	ACATTTCAGGGACAGG_DM	6.31582	-5.73291	Stem cells
	ACATTTCCACATGGTT_DM	7.2891	-8.02675	Stem cells
	ACCAAACTCGCTGCGA_DM	2.55252	-1.91541	Endothelial cells
	ACCAACAGTGACTATC_DM	1.27284	-1.90067	Endothelial cells
	ACCAACATCCTTCTGG_DM	6.27657	-5.75246	Stem cells
	ACCAACATCTTTCCAA_DM	-0.542664	-8.3754	Paneth cells
	ACCACAACAGACAATA_DM	2.96655	-3.28898	Endothelial cells
	ACCACAATCTTTGCTA_DM	6.21813	-5.07859	Enteroendocrine cells
	ACCATTTAGACCTTTG_DM	6.48572	-7.24701	Stem cells
	ACCATTTCACATGAAA_DM	-0.348829	-1.53965	Progenitor cells
	ACCATTTGTCAAAGCG_DM	1.09735	-3.20782	Endothelial cells
	ACCATTTTCTGTCCCA_DM	6.57435	-5.87481	Progenitor cells
	ACCCAAAAGTGAGGCT_DM	7.20631	-7.4421	Stem cells
	ACCCAAACAGTACTAC_DM	1.98087	-1.11205	Endothelial cells
	ACCCAAAGTCTAGGTT_DM	6.35876	-6.07872	Stem cells
	ACCCAAATCTAGCCTC_DM	7.07172	-7.05902	Goblet cells
	ACCCTCATCATCGCCT_DM	3.23243	-4.01153	Endothelial cells
	ACCCTCATCTCTGAGA_DM	7.44538	-8.09978	Stem cells
	ACCCTTGGTCGAGCAA_DM	6.10917	-6.47848	Stem cells
	ACCGTTCGTGAATAAC_DM	-1.24714	-2.76204	Progenitor cells
	ACCGTTCTCCAACCAA_DM	0.868014	-3.02628	Endothelial cells
	ACCTACCAGAATGTTG_DM	6.52736	-6.07926	Stem cells
	ACCTACCAGGCGTCCT_DM	7.36957	-7.94396	Stem cells
	ACCTACCTCCATTCAT_DM	6.7982	-6.40295	Stem cells
	ACCTGTCAGTGTACCT_DM	2.65375	-2.94188	Endothelial cells
	ACCTGTCGTCTACGAT_DM	6.3423	-5.44652	Goblet cells
	ACGATGTAGCCGAATG_DM	-1.12382	-2.25778	Progenitor cells
	ACGATGTAGTACTGTC_DM	3.77625	-3.88588	Endothelial cells
	ACGATGTCACAACATC_DM	0.572477	-1.66586	Progenitor cells
	ACGATGTCACGCCACA_DM	-1.69289	-3.4176	Progenitor cells
	ACGATGTTCGGACAAG_DM	-1.42343	-13.7811	Enteroendocrine cells
	ACGCACGCAAGTATCC_DM	6.86325	-6.83172	Stem cells
	ACGCACGTCTTGGTGA_DM	-1.0954	-13.3547	Enteroendocrine cells
	ACGGAAGCACGTACAT_DM	6.79258	-7.17721	Goblet cells
	ACGGGTCAGCTACTAC_DM	6.20349	-6.7702	Goblet cells
	ACGGGTCTCCATCGTC_DM	6.63036	-6.28593	Stem cells
	ACGGTCGCAGTCCCGA_DM	6.98633	-8.12068	Stem cells
	ACGGTCGGTAAGAACT_DM	7.31222	-8.17854	Stem cells
	ACGGTTACAGGTGTTT_DM	-0.736247	-1.99831	Progenitor cells
	ACGGTTAGTTCTCACC_DM	6.46603	-6.04061	Stem cells
	ACGTAACAGGTCATTC_DM	7.31715	-8.21653	TA cells
	ACGTACAAGAATTCAG_DM	-1.09286	-13.3523	Enteroendocrine cells
	ACGTACATCAACTTTC_DM	6.6303	-6.4351	Stem cells
	ACGTCCTAGGATATGT_DM	3.317	-4.40337	Endothelial cells
	ACGTCCTCAGTAGAAT_DM	-1.12495	-13.2611	Enteroendocrine cells
	ACGTCCTTCATTCGGA_DM	5.33881	-4.75599	Stem cells
	ACGTCCTTCTTACCAT_DM	3.15238	-4.19156	Endothelial cells
	ACGTTCCCAATTGCAC_DM	2.43983	-1.66907	Endothelial cells
	ACGTTCCCATGTTTGG_DM	-2.49959	3.37798	Tuft cells
	ACGTTCCGTCGAACAG_DM	-2.50936	3.38257	Tuft cells
	ACGTTCCTCACCATGA_DM	6.55956	-6.77172	Stem cells
	ACTACGAGTATCAGGG_DM	7.05524	-7.70475	Stem cells
	ACTACGAGTCATCCCT_DM	7.50637	-8.95401	Stem cells
	ACTACGATCTCGTCGT_DM	-2.26718	-3.65065	Progenitor cells
	ACTATCTCAGCTCTGG_DM	6.77529	-6.91612	Stem cells
	ACTATGGCAAATCCCA_DM	-1.26075	-2.48733	Progenitor cells
	ACTATTCGTCTTGGTA_DM	6.82456	-7.59855	Goblet cells
	ACTATTCTCTTTGCGC_DM	6.6167	-6.33882	Stem cells
	ACTCCCACAAAGGCAC_DM	0.881501	-3.09971	Endothelial cells
	ACTCTCGTCCACGTGG_DM	2.99983	-4.20453	Endothelial cells
	ACTGATGAGATACCAA_DM	-1.78543	-3.17518	Progenitor cells
	ACTGATGCAAATGAAC_DM	-3.37397	-2.97591	Progenitor cells
	ACTGATGGTTGCATTG_DM	-2.44981	3.36804	Tuft cells
	ACTGCAAGTAACCAGG_DM	2.04083	-2.68514	Endothelial cells
	ACTGCAATCACGGTCG_DM	7.45382	-8.20772	Stem cells
	ACTGTGAGTCGAAGCA_DM	-0.769182	-8.37351	Paneth cells
	ACTTAGGCATACGCAT_DM	-0.694061	-1.86566	Progenitor cells
	ACTTTCAAGCCTGAGA_DM	-1.45867	-4.86457	Progenitor cells
	ACTTTCATCGATTCCC_DM	7.27125	-8.43355	Stem cells
	ACTTTGTAGGCCACTC_DM	-1.65662	-3.40354	Progenitor cells
	AGAACAAAGTCAGCGA_DM	6.51705	-6.67122	Stem cells
	AGAACCTCAGTACTAC_DM	7.1802	-8.25832	Stem cells
	AGAACCTGTGGACAGT_DM	-0.235778	-1.60258	Progenitor cells
	AGAACCTTCGTGCATA_DM	6.8174	-7.18075	Stem cells
	AGAACCTTCTTCCGTG_DM	6.0743	-5.67254	Enteroendocrine cells
	AGAAGTAGTACGGATG_DM	-2.90265	-3.27236	Progenitor cells
	AGAAGTATCCATAGGT_DM	1.41741	0.223963	Endothelial cells
	AGACAAATCACCTCAC_DM	-0.538153	-2.10938	Progenitor cells
	AGACACTAGCCTCTGG_DM	3.03362	-3.89578	Endothelial cells
	AGACACTGTTCGAACT_DM	2.24158	-2.52038	Endothelial cells
	AGACCATCACCCTGTT_DM	1.82731	-1.91973	Endothelial cells
	AGACCCGAGAGGCCAT_DM	7.28973	-8.01125	Goblet cells
	AGACCCGAGATGTAGT_DM	7.38927	-7.60374	Stem cells
	AGACCCGCAGACGATG_DM	3.20222	-4.12885	Endothelial cells
	AGACCCGGTCGTGATT_DM	3.48902	-4.63053	Endothelial cells
	AGACTCATCGGATACT_DM	-1.85709	-3.37665	Progenitor cells
	AGACTCATCGTACCTC_DM	6.4893	-6.02311	Stem cells
	AGACTCATCTCTCAAT_DM	2.2491	-2.8985	Endothelial cells
	AGAGAGCAGCCAAGGT_DM	7.54618	-8.47524	Stem cells
	AGAGCAGAGTGACCTT_DM	-1.78168	-8.14341	Paneth cells
	AGAGCCCCACCAGTAT_DM	6.96086	-8.60048	Goblet cells
	AGAGCCCCAGGGAGAG_DM	2.7207	-2.00312	Endothelial cells
	AGAGCCCTCCATCACC_DM	6.04244	-7.09674	Stem cells
	AGAGCCCTCCGCATAA_DM	4.73793	-1.86425	Endothelial cells
	AGATCGTGTGAATTAG_DM	7.40823	-7.52869	Stem cells
	AGATGCTAGGGTTGCA_DM	3.40776	-4.44977	Endothelial cells
	AGATGCTCACCTGCGA_DM	6.48981	-6.93317	Stem cells
	AGCATCAGTGCCTGCA_DM	6.12264	-6.92938	Tuft cells
	AGCATCATCACGATCA_DM	6.43949	-6.10075	TA cells
	AGCCAATAGTTCCGGC_DM	5.86823	-7.84269	Tuft cells
	AGCCAATCACTATCGA_DM	7.32513	-8.14064	TA cells
	AGCCACGAGACCTGGA_DM	7.03951	-8.31216	Stem cells
	AGCCACGAGTGGAAAG_DM	7.3336	-8.5176	TA cells
	AGCCACGGTGCGGTAA_DM	1.97964	-2.24226	Endothelial cells
	AGCCACGTCCCGTGTT_DM	7.41573	-7.73694	Stem cells
	AGCCAGCAGATGATTG_DM	-0.390275	-1.65959	Progenitor cells
	AGCCAGCTCTTCTGTA_DM	-2.22434	-3.61878	Progenitor cells
	AGCGATTCAGTACTAC_DM	-0.711297	-1.79548	Progenitor cells
	AGCGATTTCGGTCGGT_DM	7.35998	-8.43933	Stem cells
	AGCGCCAGTGACGCCT_DM	4.08729	-2.51674	Endothelial cells
	AGCGTATTCCATTTGT_DM	6.76356	-6.9888	Stem cells
	AGCTCAAAGGTGCCTC_DM	3.09418	-4.12159	Endothelial cells
	AGCTCAACACAGTATC_DM	6.54734	-6.43599	Stem cells
	AGCTCAAGTCCTTGTC_DM	5.99194	-6.4675	Enteroendocrine cells
	AGGAAATAGATTGAGT_DM	6.56639	-7.8037	TA cells
	AGGAAATAGGTTGCCC_DM	6.47251	-6.60914	Stem cells
	AGGAAATTCTCTCGCA_DM	3.23253	-4.23389	Endothelial cells
	AGGAATATCCATGCAA_DM	6.50721	-7.43625	Stem cells
	AGGACGAAGGTTCTAC_DM	2.21102	-2.29126	Endothelial cells
	AGGACGAGTCGTTATG_DM	-0.807131	-2.596	Progenitor cells
	AGGACTTAGGCCCACT_DM	6.65357	-7.13762	Stem cells
	AGGACTTCATTGAAAG_DM	-0.542711	-8.37914	Paneth cells
	AGGACTTGTATGCAAA_DM	7.42162	-8.31495	TA cells
	AGGAGGTCAAAGGTTA_DM	7.38573	-7.61489	Stem cells
	AGGATAATCCCTATTA_DM	-3.19278	-3.24965	Progenitor cells
	AGGCATTAGTCGGCCT_DM	6.14832	-5.97974	Enteroendocrine cells
	AGGCATTCAAGAATAC_DM	-3.31012	-3.07186	Progenitor cells
	AGGCATTGTTGGGCCT_DM	6.76148	-7.06586	Stem cells
	AGGCCACCATCGCTCT_DM	-1.49056	-3.23629	Progenitor cells
	AGGCCACGTGCCTGCA_DM	7.03347	-5.1671	Stem cells
	AGGCTGCAGCCATCCG_DM	7.21416	-6.92406	TA cells
	AGGCTGCAGTGGTTAA_DM	-2.36323	3.35868	Tuft cells
	AGGCTGCTCAGTCAGT_DM	3.32704	-3.95145	Endothelial cells
	AGGCTGCTCCTAACAG_DM	7.06206	-7.45843	Stem cells
	AGGCTGCTCGGACAAG_DM	0.594564	-0.740388	Progenitor cells
	AGGGCCTAGGTGCTTT_DM	0.663819	-3.57009	Endothelial cells
	AGGGCTCCAATAGGAT_DM	1.75178	-2.58988	Endothelial cells
	AGGGCTCTCGACCATA_DM	6.71177	-7.86477	Stem cells
	AGGGTCCAGGGCTAAC_DM	-1.11142	-2.75727	Progenitor cells
	AGGTTACCAACACAGG_DM	-2.19599	-3.62481	Progenitor cells
	AGGTTACGTTTAAGGA_DM	3.21877	-4.36217	Endothelial cells
	AGGTTGTTCAGGGATG_DM	6.45621	-6.58959	TA cells
	AGTACCAAGCCTTTCC_DM	-3.24685	-3.17228	Progenitor cells
	AGTACTGAGACATCCT_DM	2.83578	-2.49348	Endothelial cells
	AGTCAACAGCTAAACA_DM	1.61499	-0.77034	Endothelial cells
	AGTCAACCAGATACCT_DM	7.00915	-7.79357	TA cells
	AGTCAACCAGTTTGGT_DM	6.33361	-5.79741	Stem cells
	AGTCACACACGAAGAC_DM	2.78513	-2.92875	Endothelial cells
	AGTCACATCCCGAAAT_DM	2.79886	-3.79723	Endothelial cells
	AGTCATGCAGGCTCTG_DM	-1.70094	-3.59068	Progenitor cells
	AGTCATGGTGTCTTCC_DM	6.12449	-6.1018	Stem cells
	AGTCTCCAGGTCATAA_DM	-1.24879	-2.88699	Progenitor cells
	AGTCTCCCATGTTCGA_DM	6.46092	-6.91435	Stem cells
	AGTCTCCTCGCACGAC_DM	3.19826	-4.14987	Endothelial cells
	AGTGACTGTTAGAAGT_DM	2.48016	-2.21031	Endothelial cells
	AGTGACTTCTGTCTCG_DM	6.26111	-6.75452	Stem cells
	AGTGATCTCCACGAAT_DM	6.81009	-7.30538	Enteroendocrine cells
	AGTGCCGCACATATGC_DM	6.30038	-6.86491	Stem cells
	AGTGCCGGTAAGCTCT_DM	3.09616	-4.4738	Endothelial cells
	AGTTAGCCAGCGATTT_DM	7.2921	-7.95031	TA cells
	AGTTAGCGTCATCCCT_DM	6.23462	-7.0796	Stem cells
	AGTTCCCCATTCAGCA_DM	7.46487	-8.41097	Progenitor cells
	ATACCGACACGGTAGA_DM	-2.44003	3.37279	Tuft cells
	ATACCGACACTGAGGA_DM	-1.35089	-3.06656	Progenitor cells
	ATACCGATCAGACCTA_DM	6.76435	-7.52559	Stem cells
	ATACCGATCCCGAGAC_DM	-11.9202	-23.8721	Stem cells
	ATACCTTAGCAAATCA_DM	6.44527	-6.42484	Stem cells
	ATACCTTCAACTAGAA_DM	3.07838	-3.93204	Endothelial cells
	ATAGAGAAGGCTCCCA_DM	6.30591	-6.67876	Stem cells
	ATAGAGAGTGACTAAA_DM	0.747995	-10.4479	Tuft cells
	ATAGAGATCAACCTCC_DM	7.37064	-7.79118	Stem cells
	ATATCCTAGAAGCCTG_DM	-2.51603	3.38461	Tuft cells
	ATATCCTTCACCTTGC_DM	7.27116	-8.09925	Stem cells
	ATCACAGTCGCTCATC_DM	3.28657	-4.30819	Endothelial cells
	ATCACAGTCTGCCTCA_DM	2.72681	-3.45364	Endothelial cells
	ATCACGAAGAAGCGGG_DM	-2.41108	3.33987	Tuft cells
	ATCACGAAGACACACG_DM	6.32171	-6.6063	Goblet cells
	ATCACGACACGAAAGC_DM	6.44402	-5.0349	Stem cells
	ATCACTTAGTTGGCTT_DM	6.97599	-7.37557	Stem cells
	ATCACTTCAAGCGGAT_DM	7.85945	-2.08296	Stem cells
	ATCACTTCAGTTAGAA_DM	-1.49829	-3.12525	Progenitor cells
	ATCACTTTCCGCATAA_DM	6.16846	-6.09544	Goblet cells
	ATCAGGTCAGTCACGC_DM	-3.11411	-3.27653	Progenitor cells
	ATCAGGTGTCTACGTA_DM	7.35545	-7.97358	TA cells
	ATCAGGTGTGGTCAAG_DM	6.00548	-6.4246	Stem cells
	ATCAGGTGTGTCTTCC_DM	2.59732	-3.03939	Endothelial cells
	ATCATTCGTGACTCGC_DM	2.95126	-2.61139	Endothelial cells
	ATCCACCGTTCACCGG_DM	-2.1387	-3.27062	Progenitor cells
	ATCCACCTCGGTCATA_DM	6.27179	-6.20113	TA cells
	ATCCATTCAATTGCCA_DM	-1.74109	-3.51314	Progenitor cells
	ATCCCTGAGACCCGCT_DM	-0.697948	-14.249	Enteroendocrine cells
	ATCCGTCTCACCGCTT_DM	-1.86308	-4.31593	Progenitor cells
	ATCGATGCACTAGGCC_DM	7.20727	-7.43466	Stem cells
	ATCGATGGTATTCCGA_DM	-2.49983	3.37995	Tuft cells
	ATCGATGGTCGTATGT_DM	2.60809	-3.6157	Endothelial cells
	ATCGATGTCGCCTTTG_DM	-1.10291	-13.3125	Enteroendocrine cells
	ATCGTCCCATGGGCAA_DM	6.22995	-5.89489	Stem cells
	ATCGTCCTCCTAGCCT_DM	-1.68861	-3.51611	Progenitor cells
	ATCGTCCTCGAACTCA_DM	2.1377	-2.49692	Endothelial cells
	ATCGTCCTCGCCGAAC_DM	7.18737	-6.98904	TA cells
	ATCTTCAAGAAACCAT_DM	6.61298	-6.4852	Stem cells
	ATCTTCAGTACGATGG_DM	4.60303	-7.9234	Tuft cells
	ATGAAAGAGCCGATCC_DM	6.1778	-5.59609	Stem cells
	ATGAAAGAGGTGCTAG_DM	-1.25157	-3.11745	Progenitor cells
	ATGAGGGAGCAGGTCA_DM	-1.63716	-3.5789	Progenitor cells
	ATGAGTCAGGTTTGAA_DM	6.72829	-7.00956	Goblet cells
	ATGAGTCTCGAGTTGT_DM	-2.24174	-3.61367	Progenitor cells
	ATGATCGAGGTAGGCT_DM	-3.11663	-3.29811	Progenitor cells
	ATGATCGCATTCTGTT_DM	6.33463	-5.38808	Stem cells
	ATGATCGTCTATACGG_DM	6.86885	-7.62715	Goblet cells
	ATGCCTCCATCCGAAT_DM	7.40422	-8.01618	Stem cells
	ATGCGATCACAACGCC_DM	-1.59793	-3.31124	Progenitor cells
	ATGGAGGAGTCGCCAC_DM	6.50549	-5.04176	Stem cells
	ATGGATCGTTGGGCCT_DM	-1.18014	-2.79706	Progenitor cells
	ATGGGAGAGACCAAGC_DM	6.24445	-5.08844	Tuft cells
	ATGGGAGGTACTTCCC_DM	3.30223	-3.95745	Endothelial cells
	ATGGGAGGTCTACGTA_DM	6.42147	-5.38212	TA cells
	ATGGGTTCACCGTCTT_DM	1.05872	-3.3594	Endothelial cells
	ATGGTTGGTACGGGAT_DM	-0.648243	-1.9088	Progenitor cells
	ATGGTTGGTTGGTAGG_DM	2.12677	-2.48564	Endothelial cells
	ATGGTTGTCCTTCTTC_DM	7.28443	-8.13047	Stem cells
	ATGTCCCAGACGCCAA_DM	2.7727	-3.10205	Endothelial cells
	ATGTCCCCATACCACA_DM	6.51447	-6.30841	Stem cells
	ATGTCCCGTCTGATCA_DM	6.69252	-6.47177	Stem cells
	ATGTCCCGTTGGACCC_DM	-1.00135	-2.13727	Progenitor cells
	ATTACCTCAAGGTTGG_DM	-1.50895	-3.18919	Progenitor cells
	ATTACCTCACCCTAGG_DM	3.2373	-4.23347	Endothelial cells
	ATTACCTCATCCCACT_DM	7.52898	-7.95662	Stem cells
	ATTACCTGTGTCCTAA_DM	6.23231	-5.48684	Stem cells
	ATTACTCTCTCAATCT_DM	-1.19524	-2.85411	Progenitor cells
	ATTATCCAGCGTTAGG_DM	1.79318	-1.8995	Endothelial cells
	ATTCACTAGACAAGCC_DM	7.29451	-7.83162	Stem cells
	ATTCACTCACCCTAGG_DM	6.57258	-7.47279	Stem cells
	ATTCACTTCTCGACCT_DM	7.07001	-7.57471	Stem cells
	ATTCAGGGTCCCGGTA_DM	-1.39717	-3.07472	Progenitor cells
	ATTCATCTCATGCCGG_DM	-2.42952	3.35885	Tuft cells
	ATTCATCTCCATTCGC_DM	-1.59965	-3.61199	Progenitor cells
	ATTCCATTCACACCCT_DM	2.61975	-2.91456	Endothelial cells
	ATTCCCGCAGAGTTCT_DM	-1.7584	-3.489	Progenitor cells
	ATTCCTAGTGCGCTCA_DM	7.48342	-8.28174	TA cells
	ATTCTACAGTCTGGAG_DM	-2.5229	3.38493	Tuft cells
	ATTGGGTTCTCCATAT_DM	-0.30676	-1.76874	Progenitor cells
	ATTGTTCAGGCGTTAG_DM	6.30865	-5.5104	Stem cells
	ATTGTTCGTACTGCCG_DM	-2.15652	-3.62056	Progenitor cells
	ATTTACCAGCTGTCCG_DM	2.96614	-3.8733	Endothelial cells
	ATTTCACAGCAATTCC_DM	7.53697	-7.94508	Stem cells
	ATTTCACGTCGAGTTT_DM	5.74537	-7.35544	Tuft cells
	CAAAGAACATCGATCA_DM	-0.713463	-2.0005	Progenitor cells
	CAAAGAAGTATTTCCT_DM	-1.10609	-13.3313	Enteroendocrine cells
	CAACAACTCGTACCTC_DM	6.31896	-5.60584	Stem cells
	CAACAGTAGTCCGCCA_DM	6.58006	-6.18028	Stem cells
	CAACAGTGTCCAAAGG_DM	6.31773	-5.45917	Stem cells
	CAACAGTTCAAGTAAG_DM	-1.37176	-3.04803	Progenitor cells
	CAACCAAAGCACCCAC_DM	7.55288	-8.21385	Stem cells
	CAACCAAAGTCGCCAC_DM	3.75078	-4.4936	Endothelial cells
	CAACCAATCCGGTAAT_DM	2.9066	-3.72473	Endothelial cells
	CAACCTCCACGTACTA_DM	6.29446	-6.03296	Stem cells
	CAACCTCTCGCTTTAT_DM	7.28229	-8.18601	Stem cells
	CAACGATAGATACGAT_DM	7.51705	-8.80377	Progenitor cells
	CAACGATCAAACCATC_DM	0.512288	-3.3932	Endothelial cells
	CAACGATCAGTACTAC_DM	2.45183	-1.98775	Endothelial cells
	CAACGGCTCTGCTCTG_DM	0.0430239	-1.83695	Endothelial cells
	CAAGAGGCATTCTCTA_DM	7.44482	-8.87059	TA cells
	CAAGAGGTCTTAGGAC_DM	-1.71477	-3.28927	Progenitor cells
	CAAGGGAGTAACATAG_DM	7.19578	-7.2736	Stem cells
	CAAGGGAGTGGTCAAG_DM	2.25176	-2.40821	Endothelial cells
	CAATACGGTCCTGTCT_DM	4.10491	-8.54785	Tuft cells
	CAATCGAGTTAGGCCC_DM	5.12779	-4.45264	Endothelial cells
	CAATTTCAGTGCCTCG_DM	3.26785	-4.205	Endothelial cells
	CAATTTCGTATCCTCC_DM	6.2309	-7.62123	Stem cells
	CAATTTCGTCCTTAAG_DM	6.8776	-7.42591	Stem cells
	CACAACAAGGCTCCCA_DM	2.10438	-3.37641	Endothelial cells
	CACAACATCGAGCTGC_DM	-1.75571	-3.49921	Progenitor cells
	CACACAAGTTAAGACA_DM	6.78183	-7.60632	Stem cells
	CACAGATAGTCAGCCC_DM	-1.50664	-3.43738	Progenitor cells
	CACAGGCAGGCCTAAG_DM	1.98423	-1.38456	Endothelial cells
	CACATGAAGTCATGAA_DM	2.65337	-2.61609	Endothelial cells
	CACATGATCATTGGTG_DM	-1.29158	-2.85692	Progenitor cells
	CACCAAATCGCTCTAC_DM	6.46261	-5.0172	TA cells
	CACCGTTCATGTCAGT_DM	1.4806	-3.3895	Endothelial cells
	CACCGTTTCACGATAC_DM	7.46856	-7.69084	Stem cells
	CACCGTTTCATCACCC_DM	-2.68254	-3.44785	Progenitor cells
	CACGAATGTAACGGTG_DM	6.46016	-4.94679	Enteroendocrine cells
	CACGAATTCGGTCTGG_DM	6.78961	-8.21227	Goblet cells
	CACGGGTCATCATGAC_DM	1.58869	-3.28109	Endothelial cells
	CACGGGTGTAGGTTTC_DM	6.77218	-6.54367	Stem cells
	CACGGGTTCGACGCTG_DM	7.4422	-7.6725	Stem cells
	CACGTGGAGAGTCTTC_DM	0.221154	-4.04246	Endothelial cells
	CACGTGGCAGCTGAAG_DM	-1.55754	-3.1842	Progenitor cells
	CACGTGGGTCAAGGCA_DM	-1.65338	-8.20157	Paneth cells
	CACGTGGGTCTTGGTA_DM	-1.6588	-3.13258	Progenitor cells
	CACGTGGGTTGCTCCT_DM	2.32131	-1.93953	Endothelial cells
	CACGTTCAGTTGCTCA_DM	6.08741	-7.18922	TA cells
	CACTAAGAGATTGACA_DM	6.10992	-6.41629	Stem cells
	CACTGAAAGGTAGCCA_DM	-1.14463	-2.91544	Progenitor cells
	CACTGAAGTACATACC_DM	-0.0743191	-1.50605	Progenitor cells
	CACTGAAGTTCTCCTG_DM	2.06529	-1.72831	Endothelial cells
	CACTGAATCCGGCAAC_DM	6.77003	-6.14424	Stem cells
	CACTGGGCATACTGAC_DM	2.56861	-2.96599	Endothelial cells
	CACTGGGCATAGTCGT_DM	7.40568	-8.85323	Stem cells
	CACTGTCCAAGTCCAT_DM	6.6176	-7.38894	TA cells
	CACTTCGCAAATAAGC_DM	6.33715	-5.82938	Goblet cells
	CAGAGCCAGCAACAGC_DM	6.55048	-6.73086	Stem cells
	CAGAGCCTCTTGATTC_DM	0.896383	-10.4529	Tuft cells
	CAGATACTCAAACGTC_DM	2.23819	-2.39257	Endothelial cells
	CAGATACTCTAGTGAC_DM	7.0645	-7.12586	Goblet cells
	CAGATTGCACTTCCTG_DM	-1.13424	-3.35795	Progenitor cells
	CAGATTGTCCCGAATA_DM	6.0362	-6.99431	Stem cells
	CAGCAATAGGCAGCTA_DM	-1.17663	-2.76297	Progenitor cells
	CAGCAATTCGCACGGT_DM	6.31756	-5.9326	Stem cells
	CAGCAATTCGCTTACC_DM	-0.0663141	-1.85366	Progenitor cells
	CAGCACGAGGACAAGA_DM	3.27865	-4.29191	Endothelial cells
	CAGCACGCACACAGCC_DM	7.49322	-8.37974	TA cells
	CAGCACGTCATAGACC_DM	7.57483	-8.38999	Stem cells
	CAGCAGCAGGGATCGT_DM	7.27365	-7.62874	Stem cells
	CAGCCAGCAAGAGTTA_DM	-3.23358	-3.11757	Progenitor cells
	CAGCGTGCACACGTGC_DM	-1.04839	-13.4595	Enteroendocrine cells
	CAGCGTGCACCAGGTC_DM	7.46193	-8.58626	Stem cells
	CAGGCCACACCCTAGG_DM	3.46661	-4.51556	Endothelial cells
	CAGGCCATCTCGTCAC_DM	6.48394	-6.96651	TA cells
	CAGGGCTAGTTGTACC_DM	7.13928	-8.37806	Stem cells
	CAGGGCTTCCGACAGC_DM	6.8744	-7.32139	Stem cells
	CAGTGCGAGGTTCATC_DM	7.00144	-8.23889	Stem cells
	CAGTGCGAGTCATGAA_DM	6.22789	-5.48494	Stem cells
	CAGTGCGCACCCTCTA_DM	6.37048	-7.11364	Goblet cells
	CAGTGCGTCAACCCGG_DM	-2.35436	-26.3638	TA cells
	CAGTGCGTCGTTACCC_DM	-0.374798	-1.55948	Progenitor cells
	CAGTTCCGTCCCGGTA_DM	1.82863	-1.82007	Endothelial cells
	CATAAGCAGGTCGCCT_DM	14.8512	3.85471	Endothelial cells
	CATAAGCGTGCAGGAT_DM	-1.47312	-2.41185	Progenitor cells
	CATAAGCTCCGCAACG_DM	-1.94421	-8.08293	Paneth cells
	CATAAGCTCTAGTCAG_DM	7.40578	-8.12331	Stem cells
	CATACAGAGGTGCGAT_DM	-0.875794	-2.23744	Progenitor cells
	CATACCCGTCTCCTGT_DM	0.514524	-3.14161	Endothelial cells
	CATACCCTCAAACGTC_DM	1.78325	-1.92815	Endothelial cells
	CATACCCTCTTACTGT_DM	3.0553	-3.60138	Endothelial cells
	CATACTTTCCTCACTG_DM	6.44617	-6.66183	Stem cells
	CATACTTTCTGAGGTT_DM	6.33777	-6.93891	Stem cells
	CATAGACCAGATCACT_DM	6.2522	-5.24362	Enteroendocrine cells
	CATCAAGAGCGGTAAC_DM	6.22405	-6.66989	Stem cells
	CATCAAGCATGGTACT_DM	-0.892403	-8.37505	Paneth cells
	CATCCACAGAGGTATT_DM	-0.953499	-8.43178	Paneth cells
	CATCCCACACGGCCAT_DM	-1.02085	-2.28134	Progenitor cells
	CATCCCACATTGGATC_DM	-2.36128	-3.58892	Progenitor cells
	CATCCCAGTCACAGTT_DM	1.38566	-1.53653	Progenitor cells
	CATCCCATCATGTCTT_DM	6.58306	-5.99292	Stem cells
	CATCCCATCCCATTCG_DM	6.84276	-6.61941	Stem cells
	CATCGCTTCACCCTGT_DM	7.43388	-9.09265	TA cells
	CATCGGGGTTTACGAC_DM	-1.11115	-2.81915	Progenitor cells
	CATCGTCGTAGGTGCA_DM	-1.7214	-8.1684	Paneth cells
	CATCGTCTCCGATAAC_DM	3.02652	-3.98881	Endothelial cells
	CATCGTCTCTCTTCAA_DM	-2.49069	3.3754	Tuft cells
	CATGAGTGTCTAACGT_DM	6.48092	-6.91375	Stem cells
	CATGCAAAGTGTTGAA_DM	0.277189	-0.301449	Progenitor cells
	CATGCCTAGCACTCCG_DM	-2.92422	-3.24879	Progenitor cells
	CATGCGGAGCACACCC_DM	7.48247	-8.80046	TA cells
	CATGCGGTCTCGCTCA_DM	6.57873	-7.20545	Stem cells
	CATGCTCAGTCTAACC_DM	3.04236	-3.88955	Endothelial cells
	CATGCTCCAACGATCT_DM	-1.5979	-3.52627	Progenitor cells
	CATGGATGTTAATGAG_DM	17.2991	8.26826	Stem cells
	CATGGTACACGTATAC_DM	-0.764423	-2.10841	Progenitor cells
	CATGGTAGTTCTTGTT_DM	-0.461432	-1.76649	Progenitor cells
	CATGGTATCCAACCAA_DM	-2.59918	-3.23775	Progenitor cells
	CATTCATCACCGAATT_DM	6.43144	-7.0348	Stem cells
	CATTCCGTCAAGTAAG_DM	6.17285	-5.5529	Stem cells
	CATTCCGTCATTTGTC_DM	2.21437	-2.18051	Endothelial cells
	CATTCCGTCGGCTTGG_DM	7.14326	-8.52752	Stem cells
	CATTCTAGTAATTGGA_DM	-0.53047	-1.7583	Progenitor cells
	CATTGAGAGAGCTGAC_DM	7.1357	-7.33035	Stem cells
	CATTGAGAGTACGTCT_DM	6.47301	-6.03996	Goblet cells
	CATTGAGGTCTGCAAT_DM	3.02847	-3.87087	Endothelial cells
	CATTGCCAGTGCACTT_DM	6.32125	-5.19691	Enteroendocrine cells
	CATTGCCCACGCGCAT_DM	6.2122	-5.57783	Goblet cells
	CATTGCCTCAAGAAAC_DM	5.73854	-7.32201	TA cells
	CATTTCAGTCCGAAGA_DM	6.97627	-6.79044	TA cells
	CCAAGCGGTACTCAAC_DM	6.65756	-7.01796	Stem cells
	CCAATGACAAACTCGT_DM	6.53837	-7.46161	Stem cells
	CCAATGAGTAGACGGT_DM	6.75294	-7.28855	Stem cells
	CCAATGAGTGGACCTC_DM	2.43162	-2.73179	Endothelial cells
	CCAATTTAGGGTTGCA_DM	6.35426	-6.47921	Stem cells
	CCAATTTCATCCGTGG_DM	7.39659	-8.25845	Stem cells
	CCACACTCACAGTCAT_DM	-1.71201	-8.20515	Paneth cells
	CCACACTCATGGCTAT_DM	5.84689	-6.69403	Stem cells
	CCACCATAGAAGTCTA_DM	6.4157	-5.81022	Stem cells
	CCACCATAGCAAGCCA_DM	7.35128	-8.69911	Stem cells
	CCACCATAGGAGGGTG_DM	7.05389	-7.14501	Stem cells
	CCACCATGTCTTTCAT_DM	7.35743	-8.00919	Stem cells
	CCACGAGCAATCAAGA_DM	6.99604	-7.15098	Goblet cells
	CCACGAGCATACCAGT_DM	7.45821	-8.48177	Stem cells
	CCACGTTCAGGTGTGA_DM	7.31874	-8.52473	Stem cells
	CCACGTTCATGTACGT_DM	7.28536	-8.18879	Stem cells
	CCACGTTGTTAGGCTT_DM	6.46242	-5.39075	Stem cells
	CCACGTTTCTTCTTCC_DM	7.44458	-8.95708	Stem cells
	CCACTTGCAGCTACCG_DM	7.42337	-7.97861	TA cells
	CCACTTGCAGGGCTTC_DM	2.46565	-2.91636	Endothelial cells
	CCATAAGGTGACTCTA_DM	4.28138	-2.10982	Endothelial cells
	CCATAAGTCATCGGGC_DM	7.232	-8.37455	Stem cells
	CCATCACAGAGAGTGA_DM	6.35394	-5.62465	Stem cells
	CCCAACTGTCTCACGG_DM	6.67566	-5.99105	Stem cells
	CCCATTGGTAGCTTAC_DM	-1.6464	-2.9056	Progenitor cells
	CCCATTGGTTCAAAGA_DM	2.69639	-2.63517	Endothelial cells
	CCCATTGTCACCGACG_DM	6.39028	-5.8964	TA cells
	CCCGAAGAGGGAGGCA_DM	0.758888	-3.52815	Endothelial cells
	CCCGAAGGTACTCGAT_DM	5.93286	-6.62597	Stem cells
	CCCGGAACAGCCCACA_DM	3.00931	-3.77405	Endothelial cells
	CCCTAACAGGGTCTTT_DM	7.32545	-7.48939	TA cells
	CCCTAACGTATGAAAC_DM	6.08731	-6.25419	Stem cells
	CCCTAACGTATGAAGT_DM	2.41671	-2.21461	Endothelial cells
	CCCTAACTCGAGATAA_DM	6.4219	-6.36619	Goblet cells
	CCCTCAAAGTGGAATT_DM	7.50144	-8.29912	Stem cells
	CCCTCAATCACGAACT_DM	6.30703	-5.49519	Stem cells
	CCCTCTCCACTATCGA_DM	-0.902301	-8.39572	Paneth cells
	CCCTCTCGTGGAGGTT_DM	3.56848	-4.27295	Endothelial cells
	CCCTGATAGCATCGAG_DM	7.51045	-8.98508	Stem cells
	CCCTTAGCAAAGACTA_DM	-1.56811	-3.24057	Progenitor cells
	CCCTTAGCAGGTGTTT_DM	-0.92916	-2.59557	Progenitor cells
	CCCTTAGGTGTGGACA_DM	6.15157	-6.69798	Stem cells
	CCGAACGAGCCAAGCA_DM	2.81493	-3.7034	Endothelial cells
	CCGAACGCAACTCCAA_DM	7.35724	-9.02653	Stem cells
	CCGATGGCAGCCCAGT_DM	6.28571	-5.63781	Stem cells
	CCGATGGCAGCTGTTA_DM	-2.20169	-3.54819	Progenitor cells
	CCGATGGGTGAATTGA_DM	6.28515	-5.23175	TA cells
	CCGCAAGTCTATCGGA_DM	6.4775	-6.76105	TA cells
	CCGCAAGTCTCCTACG_DM	6.46158	-6.34575	Stem cells
	CCGGACAAGTTCCGGC_DM	7.43478	-8.12788	Stem cells
	CCGGACACAACTGCTA_DM	7.29427	-7.78131	Stem cells
	CCGGACACAGCGTTTA_DM	7.49857	-8.3946	Stem cells
	CCGGACATCGCAATGT_DM	2.26192	-3.40531	Endothelial cells
	CCGGGTAAGTGAGTTA_DM	1.64259	-0.62623	Endothelial cells
	CCGGTAGAGAGCATAT_DM	7.4416	-8.31168	Stem cells
	CCGGTAGCAGGTGTTT_DM	3.78794	-4.14494	Endothelial cells
	CCGGTAGGTGCATCTA_DM	-3.05825	-25.1904	TA cells
	CCGGTGACATGGAACG_DM	6.32411	-7.11368	Goblet cells
	CCGTAGGAGCCTCATA_DM	6.51781	-7.77438	Stem cells
	CCGTAGGAGCGTCTGC_DM	1.32526	-3.07158	Endothelial cells
	CCGTGAGCAGTCTACA_DM	6.12234	-6.59025	Stem cells
	CCTAACCCACGGTGTC_DM	6.92339	-7.0576	Stem cells
	CCTAAGACACGAGGAT_DM	-0.670264	-14.3555	Enteroendocrine cells
	CCTAAGACAGAACTTC_DM	7.43874	-8.01015	Stem cells
	CCTAAGATCGGAACTT_DM	-0.334561	-1.6843	Progenitor cells
	CCTAAGATCTGTAACG_DM	6.1477	-8.26039	TA cells
	CCTACGTCACACCTAA_DM	6.1289	-6.99187	Stem cells
	CCTACGTTCACCTTGC_DM	6.65245	-5.97349	Stem cells
	CCTACGTTCAGTGGGA_DM	-0.139111	-1.62002	Progenitor cells
	CCTCAACCACCTGATA_DM	6.20466	-5.8778	Stem cells
	CCTCAACCAGAACTAA_DM	7.399	-9.01624	Stem cells
	CCTCAACTCCACAAGT_DM	6.25155	-5.47683	TA cells
	CCTCACAGTGACCGTC_DM	-2.42873	3.35696	Tuft cells
	CCTCAGTCAGCGTGCT_DM	-2.4775	3.37819	Tuft cells
	CCTCAGTTCAACTACG_DM	2.86113	-2.69273	Endothelial cells
	CCTCCAAGTACGGATG_DM	6.71564	-6.7087	Goblet cells
	CCTCTAGCAAATCGGG_DM	-0.475063	-1.69807	Progenitor cells
	CCTCTAGCAGCTATTG_DM	0.608656	-1.6802	Endothelial cells
	CCTCTAGGTACGATGG_DM	-1.91499	-3.53335	Progenitor cells
	CCTCTAGGTAGCTAAA_DM	-2.24045	-3.66804	Progenitor cells
	CCTCTCCAGGTGAGCT_DM	1.7904	-2.58658	Endothelial cells
	CCTCTCCAGTGTGTTC_DM	3.22323	-4.09487	Endothelial cells
	CCTCTCCTCTACAGGT_DM	3.63569	-1.71516	Endothelial cells
	CCTGTTGCAACTGCTA_DM	7.0716	-8.04663	Stem cells
	CCTGTTGCAGAACCGA_DM	0.215387	-1.77686	Progenitor cells
	CCTTCAGAGACCACGA_DM	6.97343	-6.58936	Stem cells
	CCTTCAGGTCTGATAC_DM	6.94921	-6.81244	Stem cells
	CCTTGTGTCCGTATGA_DM	6.58614	-7.19099	Stem cells
	CCTTTGGTCATGTCAG_DM	6.96704	-7.72125	Stem cells
	CCTTTGGTCCCTCGTA_DM	2.8257	-3.46312	Endothelial cells
	CGAAGGATCACCATGA_DM	6.09106	-6.09497	Stem cells
	CGACAGCCATACAGAA_DM	6.66859	-6.7389	Stem cells
	CGAGAAGGTATGAAAC_DM	7.34176	-8.32198	Stem cells
	CGAGAAGGTTAGGACG_DM	6.4215	-6.85366	Stem cells
	CGAGGCTTCCGATGTA_DM	6.92288	-6.35104	Progenitor cells
	CGAGTGCCACCTCAGG_DM	6.18849	-6.76539	Goblet cells
	CGAGTGCCAGTCGGAA_DM	1.07302	-1.44178	Progenitor cells
	CGAGTGCGTGACAGGT_DM	-2.36276	3.30736	Tuft cells
	CGAGTTACAGTCTTCC_DM	6.40224	-5.73405	Enteroendocrine cells
	CGAGTTATCGTAACCA_DM	6.23581	2.90665	Stem cells
	CGATCGGCACAGTACT_DM	6.21779	-5.46269	Goblet cells
	CGATCGGCAGGTCCGT_DM	-2.51239	3.38365	Tuft cells
	CGATCGGGTATGAAGT_DM	-2.62201	-24.9337	TA cells
	CGATGCGAGGGTAGCT_DM	1.96791	-1.74116	Endothelial cells
	CGATGCGTCTGTAAGC_DM	-0.545186	-1.95413	Progenitor cells
	CGATGGCAGTTCGCAT_DM	-0.305333	-1.8388	Progenitor cells
	CGATGGCCAACGTTAC_DM	-1.58234	-3.3504	Progenitor cells
	CGCATAAGTACAAACA_DM	2.98364	-3.19448	Endothelial cells
	CGCATAATCGAGAAAT_DM	-1.13186	-13.2463	Enteroendocrine cells
	CGCATGGTCCCTCTTT_DM	6.1796	-5.09334	Enteroendocrine cells
	CGCCAGAGTACGATTC_DM	6.49055	-7.15817	Stem cells
	CGCGTGAGTATGACAA_DM	6.2357	-5.35465	Enteroendocrine cells
	CGCGTGATCCATCTGC_DM	0.739295	-3.66375	Endothelial cells
	CGCGTGATCTACCTTA_DM	6.5782	-6.75622	Goblet cells
	CGGAACCAGGTAATCA_DM	-1.418	-3.14784	Progenitor cells
	CGGAACCCACACGCCA_DM	-1.61691	-3.35617	Progenitor cells
	CGGAACCTCCAATCTT_DM	-3.19794	1.0833	Endothelial cells
	CGGACACAGCTCATAC_DM	-1.08329	-13.3797	Enteroendocrine cells
	CGGACACAGGTGAGAA_DM	7.43286	-7.9445	Stem cells
	CGGACACTCTGTCAGA_DM	-2.52223	3.38622	Tuft cells
	CGGAGAAAGCACCTGC_DM	7.12366	-7.44125	TA cells
	CGGAGAAAGTGATCGG_DM	7.48038	-9.02706	Stem cells
	CGGAGAACATCAGCGC_DM	3.26808	-4.13938	Endothelial cells
	CGGAGAAGTGCCGTAC_DM	6.62711	-6.49441	Stem cells
	CGGAGAAGTTCTCACC_DM	-1.27994	-2.86188	Progenitor cells
	CGGGACTCACATAACC_DM	0.502882	-3.3751	Endothelial cells
	CGGGACTCACGACGTC_DM	7.24255	-8.38067	Stem cells
	CGGGTGTAGCATCCTA_DM	2.94279	-3.61093	Endothelial cells
	CGGGTGTAGGTAAAGG_DM	4.40116	-3.5767	Endothelial cells
	CGGGTGTAGGTGCCTC_DM	7.47489	-8.96533	Stem cells
	CGGGTGTCACAAACGG_DM	-3.21693	-3.11718	Progenitor cells
	CGGGTGTCACGAAAGC_DM	2.17112	-2.89307	Endothelial cells
	CGTAGTAAGCAAGGAA_DM	2.92745	-3.46456	Endothelial cells
	CGTCAAAAGTCCTACA_DM	-1.98169	-3.32943	Progenitor cells
	CGTCCATAGCAAACAT_DM	2.73554	-3.05559	Endothelial cells
	CGTCCATCAAATGAAC_DM	2.90343	-3.33609	Endothelial cells
	CGTCCATTCAAAGAAC_DM	2.9256	-3.94652	Endothelial cells
	CGTGAATAGGTTCAGG_DM	3.13786	-1.98735	Endothelial cells
	CGTGAATGTTCCCAAA_DM	-1.32349	-2.76958	Progenitor cells
	CGTGATATCAGTGGGA_DM	-12.0903	-23.622	TA cells
	CGTGATATCTCGACGG_DM	6.08779	-6.75107	TA cells
	CGTGCTTCAAAGCTCT_DM	7.42873	-8.2898	Stem cells
	CGTGCTTGTCATGCAT_DM	-0.472372	-1.73367	Progenitor cells
	CGTGCTTTCGACCTAA_DM	7.24063	-7.77329	Stem cells
	CGTTAGATCCCTCTCC_DM	-1.61775	-3.41562	Progenitor cells
	CGTTCTGCAGTCGGTC_DM	-0.0710621	-1.60594	Progenitor cells
	CGTTCTGCATAGAGGC_DM	2.32795	-2.4426	Endothelial cells
	CGTTCTGGTGGGTCAA_DM	6.59909	-6.99373	Stem cells
	CGTTGGGCATACAGAA_DM	3.05107	-4.07767	Endothelial cells
	CTAACCCAGACTTCAC_DM	7.16354	-7.71328	Stem cells
	CTAACCCCATGAAAGT_DM	-1.0503	-8.37563	Paneth cells
	CTAACTTGTCCGTTTC_DM	6.34116	-5.46314	Stem cells
	CTACAGACAGAGGACT_DM	6.50094	-6.33576	Stem cells
	CTACATTAGACTCTAC_DM	7.1277	-6.94217	Stem cells
	CTACATTCATAAGATG_DM	-0.11629	-1.37601	Progenitor cells
	CTACCTGAGTGTTGAA_DM	-1.76451	-8.16248	Paneth cells
	CTACCTGGTACTGGGA_DM	7.21754	-7.89639	Stem cells
	CTACTATCAAACCACT_DM	-0.140811	-1.34091	Endothelial cells
	CTACTATTCAGTGATC_DM	3.18096	-3.93589	Endothelial cells
	CTAGACACACCTGATA_DM	0.421517	-14.8563	Enteroendocrine cells
	CTAGGTAAGCGTGAAC_DM	-1.81936	-8.15637	Paneth cells
	CTAGGTAGTTGGAGAC_DM	-0.788784	-2.42526	Progenitor cells
	CTAGGTATCGGACAAG_DM	-2.28305	-3.19168	Progenitor cells
	CTATCCGCAGCTAACT_DM	7.19955	-8.35946	Stem cells
	CTATCTAAGCCTCAGC_DM	-1.00075	-8.38985	Paneth cells
	CTATCTAGTTCAGTAC_DM	-1.26691	-2.73999	Progenitor cells
	CTCAACCCAGCTGCCA_DM	6.53235	-6.26096	Stem cells
	CTCAACCCATCTGTTT_DM	6.59154	-5.989	Stem cells
	CTCAACCTCTCGGTAA_DM	7.29803	-7.18849	Stem cells
	CTCAAGAGTATCCCTC_DM	6.49261	-6.24612	Stem cells
	CTCAAGATCCGCTGTT_DM	0.64494	-2.25788	Endothelial cells
	CTCAATTCAGAGATGC_DM	3.56585	-4.38934	Endothelial cells
	CTCACTGAGTGTTGAA_DM	3.13747	-4.15616	Endothelial cells
	CTCACTGCATACACCA_DM	-0.365723	-8.45935	Stem cells
	CTCACTGCATCATTGG_DM	6.22447	-5.20755	Enteroendocrine cells
	CTCACTGGTAAGTCAA_DM	2.81114	-1.80425	Endothelial cells
	CTCAGAAGTCTTGAGT_DM	6.70751	-6.88797	Stem cells
	CTCAGGGAGACATAGT_DM	-2.48798	-3.34728	Progenitor cells
	CTCAGGGCATGCGGTC_DM	-1.12672	-13.2524	Enteroendocrine cells
	CTCAGTCAGATACAGT_DM	6.99454	-6.65697	Stem cells
	CTCAGTCAGCCTATCA_DM	-2.45112	3.33531	Tuft cells
	CTCAGTCCACATAGCT_DM	6.89784	-7.56055	Stem cells
	CTCAGTCTCTCTCAAT_DM	7.51581	-7.4596	Stem cells
	CTCATCGCACAATTCG_DM	-2.59222	-3.22902	Progenitor cells
	CTCATCGCATAATGAG_DM	-1.78543	-3.55953	Progenitor cells
	CTCATGCCACTTTATC_DM	-0.806548	-2.17834	Progenitor cells
	CTCATGCTCATGCGGC_DM	-1.76048	-3.51758	Progenitor cells
	CTCATGCTCCCAAGTA_DM	7.05392	-7.38376	Stem cells
	CTCATGCTCTATCGCC_DM	1.86607	-1.70608	Endothelial cells
	CTCATTAAGCCGGAAT_DM	2.80112	-3.55725	Endothelial cells
	CTCATTAGTTGGCCTG_DM	1.679	-3.11065	Endothelial cells
	CTCATTATCTCCGTGT_DM	-1.12688	-13.2572	Enteroendocrine cells
	CTCCAACAGGCACGAT_DM	-1.86432	-8.1174	Paneth cells
	CTCCAACCAGTTGTCA_DM	-1.92575	-3.49112	Progenitor cells
	CTCCACACAGGTCAGA_DM	-2.18666	-3.40434	Progenitor cells
	CTCCACAGTAGCTGTT_DM	-1.20611	-3.04946	Progenitor cells
	CTCCACATCCCGAATA_DM	0.691164	-1.5092	Endothelial cells
	CTCCATGCAGTCGCAC_DM	6.55151	-5.09955	Stem cells
	CTCCCAACACCGCTGA_DM	7.25735	-7.21468	Stem cells
	CTCCCAATCAGAGCGA_DM	6.60574	-7.15424	Goblet cells
	CTCCCTCCACCAACAT_DM	7.50354	-8.21526	Stem cells
	CTCCCTCCATCCAATG_DM	3.18242	-3.8994	Endothelial cells
	CTCCGATAGCACCGAA_DM	6.73068	-6.49849	Stem cells
	CTCCGATTCACTTTGT_DM	7.36685	-8.46329	Stem cells
	CTCCTCCAGTTCCATG_DM	6.32343	-6.14676	Stem cells
	CTCCTCCTCGAGAATA_DM	6.87236	-6.36169	Stem cells
	CTCCTCCTCTGACAGT_DM	6.81606	-8.08285	Stem cells
	CTCCTTTCAATTGTGC_DM	3.37782	-4.28142	Endothelial cells
	CTCCTTTCACCGTCTT_DM	6.2592	-6.96751	Stem cells
	CTCCTTTGTCGCTTGG_DM	6.59189	-6.29618	Stem cells
	CTCGAGGAGATGGGCT_DM	6.68137	-6.28797	Stem cells
	CTCTCAGGTCCTTTGC_DM	6.98135	-8.13363	Stem cells
	CTCTCAGTCTCTCAAT_DM	7.30232	-6.89616	Stem cells
	CTGAATGTCAGCTAGT_DM	-1.93042	-8.08634	Paneth cells
	CTGAGCGGTCTCTCTG_DM	0.738638	-3.14518	Endothelial cells
	CTGAGCGTCACCTCAC_DM	2.90498	-4.24326	Endothelial cells
	CTGAGCGTCTACTATC_DM	1.60305	-2.80436	Endothelial cells
	CTGAGGCCACAGTACT_DM	6.62499	-6.79562	TA cells
	CTGAGGCTCCACAGGC_DM	-1.08895	-2.62405	Progenitor cells
	CTGCAGGTCCACCCTA_DM	2.5063	-2.55041	Endothelial cells
	CTGCATCAGCCTCGTG_DM	-0.123044	-1.31084	Progenitor cells
	CTGCATCGTTACGTAC_DM	-2.13676	-3.95796	Progenitor cells
	CTGCATCTCTCGGTCT_DM	7.05006	-7.63977	Stem cells
	CTGCCATCAGAGGTTG_DM	2.80189	-1.55468	Endothelial cells
	CTGCCATCATTGGGAG_DM	3.0733	-1.63442	Endothelial cells
	CTGCCATGTGTCTAAC_DM	6.46867	-4.71422	Stem cells
	CTGCCTAAGTCATCGT_DM	0.110844	-14.9668	Enteroendocrine cells
	CTGCCTACAATGGCAG_DM	-0.504157	-1.64279	Progenitor cells
	CTGCTCAAGATGAACT_DM	7.53321	-8.42155	Stem cells
	CTGCTCATCGGCATTA_DM	-1.16174	-2.77546	Progenitor cells
	CTGGTCTAGTGCCAGA_DM	7.38801	-8.85315	Goblet cells
	CTGGTCTGTGACAACG_DM	-0.767195	-2.64457	Progenitor cells
	CTGGTCTGTTGTAGCT_DM	-0.754463	-2.4165	Progenitor cells
	CTGGTCTTCGCTTGCT_DM	6.37801	-5.71059	Stem cells
	CTGTACCCAACTCGAT_DM	7.25313	-7.87929	Stem cells
	CTGTACCCACCGTGCA_DM	-2.60573	-3.36762	Progenitor cells
	CTGTACCGTCTGATAC_DM	0.16334	-2.73283	Endothelial cells
	CTGTAGACATGACTAC_DM	-2.52771	3.38757	Tuft cells
	CTGTAGAGTATACCTG_DM	6.39092	-5.60005	Stem cells
	CTGTCGTAGTGGTGGT_DM	2.79072	-3.04785	Endothelial cells
	CTGTGGGCACTGTCCT_DM	0.678898	-3.5766	Endothelial cells
	CTGTGGGCATGCGTGC_DM	-0.683643	-8.39849	Paneth cells
	CTGTGGGTCAACTCTT_DM	7.50616	-8.86871	Stem cells
	CTTACCGCATCCGGCA_DM	6.4595	-5.98123	Stem cells
	CTTAGGACAACTGATC_DM	7.48887	-9.00669	Stem cells
	CTTAGGACATCCTCAC_DM	-1.35971	-3.10366	Progenitor cells
	CTTCAATCACGGTGTC_DM	-1.56337	-2.97604	Progenitor cells
	CTTCAATTCTTTCTAG_DM	-0.326775	-1.51234	Progenitor cells
	CTTCCGAAGATCACTC_DM	6.39592	-5.9686	Stem cells
	CTTCCGATCCGGACTG_DM	0.857645	-3.10564	Endothelial cells
	CTTCCTTCACTGGACC_DM	6.52451	-6.07304	Stem cells
	CTTCCTTTCAGCTTCC_DM	0.121786	-4.24016	Endothelial cells
	CTTCCTTTCAGGAACG_DM	7.5332	-8.41332	Stem cells
	CTTCGGTAGTTGTCAC_DM	2.02041	0.164416	Endothelial cells
	CTTCTAAAGACTACGG_DM	1.9039	-0.896051	Endothelial cells
	CTTCTAAGTACGCTTA_DM	-0.956166	-13.723	Enteroendocrine cells
	CTTCTAAGTGTCCATA_DM	1.89483	-3.54142	Endothelial cells
	CTTCTCTAGTAGTGCG_DM	2.107	-2.00504	Endothelial cells
	CTTCTCTCAGACCATT_DM	-1.21334	-3.20451	Progenitor cells
	CTTGAGACAGCTACCG_DM	7.40961	-8.61705	Stem cells
	CTTGATTCAGGTTACT_DM	2.72716	-3.61303	Endothelial cells
	CTTGATTCAGTCGCAC_DM	6.97178	-8.46654	Stem cells
	CTTTCGGAGTCGGCCT_DM	2.7069	-1.77872	Endothelial cells
	CTTTCGGCAAATGAGT_DM	-0.428696	-14.4984	Enteroendocrine cells
	GAAACCTAGTATGATG_DM	6.27508	-5.39753	Enteroendocrine cells
	GAAATGAGTCCCACGA_DM	7.44273	-8.83442	Stem cells
	GAAATGAGTTGCAACT_DM	7.39292	-8.64832	Stem cells
	GAAATGATCTTACCGC_DM	2.8419	-3.07909	Endothelial cells
	GAACACTTCTACTATC_DM	-2.13359	-3.57393	Progenitor cells
	GAACTGTGTGTTCCAA_DM	13.135	7.76154	Stem cells
	GAACTGTTCACGGGAA_DM	-2.46912	3.37053	Tuft cells
	GAAGAATCACGGCACT_DM	6.6049	-6.11856	Stem cells
	GAAGAATTCCGCCTAT_DM	-2.35712	3.3427	Tuft cells
	GAAGAATTCGTAACAC_DM	7.49589	-7.99365	Stem cells
	GAAGCCCAGGCTCAAG_DM	-1.70219	-3.25544	Progenitor cells
	GAAGGACCACCGGCTA_DM	2.40563	-1.10924	Endothelial cells
	GAAGGACGTGTCCACG_DM	6.53509	-6.80139	Stem cells
	GAAGGGTGTAGCGAGT_DM	-0.926513	-2.4563	Progenitor cells
	GAAGGGTTCACCTTAT_DM	8.24066	-1.90601	Stem cells
	GAAGTAAAGACGTCGA_DM	4.12252	-2.61203	Endothelial cells
	GAAGTAACAATTTCTC_DM	-2.47556	3.37257	Tuft cells
	GAAGTAACATGGAATA_DM	3.04472	-3.86274	Endothelial cells
	GAAGTAAGTTTGCCGG_DM	2.9548	-3.76913	Endothelial cells
	GAATAGAAGATTTGCC_DM	6.80808	-6.92302	Stem cells
	GAATAGAAGTCGTCTA_DM	6.50611	-6.46888	Stem cells
	GAATAGATCACCTCTG_DM	-1.39483	-2.91219	Progenitor cells
	GAATCACAGAGACAAG_DM	3.00319	-3.50822	Endothelial cells
	GAATCACAGTAGTCTC_DM	-2.52037	3.38609	Tuft cells
	GACACGCTCCAACCGG_DM	6.68972	-7.87451	Stem cells
	GACAGCCAGTGCTACT_DM	3.05255	-1.48387	Endothelial cells
	GACAGCCGTAGCTTTG_DM	2.70139	-3.9763	Endothelial cells
	GACAGCCGTCTCTCAC_DM	2.64091	-2.45627	Endothelial cells
	GACATCACACCAGCCA_DM	7.39665	-8.19347	TA cells
	GACCCAGAGCCACAAG_DM	6.18433	-5.77112	Stem cells
	GACCCAGGTATCTCGA_DM	0.164724	-9.81252	Stem cells
	GACCCTTAGTAAGAGG_DM	6.00537	-5.29063	Stem cells
	GACCCTTAGTCCTGTA_DM	6.62868	-6.69902	Stem cells
	GACCGTGCAGATACTC_DM	-3.2563	-3.16763	Progenitor cells
	GACCGTGCATCGATCA_DM	1.38054	-2.45912	Endothelial cells
	GACCGTGGTGCGGTAA_DM	-7.17304	-27.8892	TA cells
	GACCTTCAGCTAGAAT_DM	3.56324	-4.38852	Endothelial cells
	GACCTTCTCATCTCTA_DM	6.42223	-5.71557	Stem cells
	GACCTTCTCGTGGGTC_DM	6.47065	-7.53253	Stem cells
	GACGCTGGTTCCAGGC_DM	-1.15148	-9.11352	Tuft cells
	GACGCTGTCGTCAACA_DM	6.63198	-6.30189	TA cells
	GACGTTACAACGCATT_DM	-0.75918	-2.40225	Progenitor cells
	GACGTTACAGCTGTAT_DM	7.34752	-8.1239	Stem cells
	GACTATGGTGGTACAG_DM	7.05327	-7.36666	Stem cells
	GACTCAATCCTGTAAG_DM	6.468	-6.83335	Stem cells
	GACTCAATCTGGGATT_DM	6.51241	-7.99989	Paneth cells
	GACTCTCAGCATTTCG_DM	-3.23744	-3.10144	Progenitor cells
	GACTCTCAGGCCATAG_DM	5.93897	-6.2351	Endothelial cells
	GACTCTCCAACGCATT_DM	6.56878	-7.07459	Goblet cells
	GACTCTCGTACGAGCA_DM	6.20147	-5.43979	Enteroendocrine cells
	GACTCTCTCTGAGCAT_DM	7.06381	-8.52219	Stem cells
	GACTGATAGATGCTTC_DM	7.31534	-4.24239	Enteroendocrine cells
	GACTGATAGGAAAGGT_DM	6.88452	-8.03328	Stem cells
	GACTGATGTGTCATCA_DM	3.55478	-4.58737	Endothelial cells
	GACTGATTCTGGCCGA_DM	1.29149	-1.28308	Progenitor cells
	GACTTCCCAACTTCTT_DM	6.5571	-6.03103	TA cells
	GACTTCCGTTGAGGAC_DM	6.69963	-6.81268	TA cells
	GAGAAATGTCTCTCAC_DM	-0.301052	-1.5851	Progenitor cells
	GAGACCCCAGCGTAGA_DM	6.1611	-7.3655	Stem cells
	GAGACCCTCAACCCGG_DM	7.48359	-9.03503	Stem cells
	GAGACTTCAACCAATC_DM	-1.5911	-2.57049	Progenitor cells
	GAGGCAAAGGGAGTTC_DM	1.77325	-2.21051	Endothelial cells
	GAGGCAACAATAACGA_DM	-0.820993	-2.36267	Progenitor cells
	GAGGCCTCAATAGGGC_DM	6.62556	-6.65867	Stem cells
	GAGGCCTCAGAGTGAC_DM	7.20978	-8.55476	Stem cells
	GAGGGATAGATAACAC_DM	-2.50619	3.38126	Tuft cells
	GAGGGATCACTCCTTG_DM	3.43055	-3.90807	Endothelial cells
	GAGGGTACAGAACCGA_DM	-0.873913	-8.37518	Paneth cells
	GAGGGTACATACAGAA_DM	-1.85091	-2.79247	Progenitor cells
	GAGTCATTCCTCGATC_DM	6.77374	-6.09902	Stem cells
	GAGTCTAAGGTTTGAA_DM	-2.52757	3.38763	Tuft cells
	GAGTCTACATTCCTCG_DM	6.33111	-5.40623	Stem cells
	GAGTGAGTCACTGATG_DM	6.5533	-7.80619	Stem cells
	GAGTTACTCGTAGCTA_DM	-1.01908	-13.5522	Enteroendocrine cells
	GAGTTGTAGAATTGCA_DM	3.36306	-4.36848	Endothelial cells
	GAGTTGTTCCGATTAG_DM	6.294	-5.11992	Goblet cells
	GAGTTGTTCCTATTGT_DM	-0.333902	-1.36361	Progenitor cells
	GAGTTTGTCTACGGTA_DM	6.36414	-6.79212	Stem cells
	GATAGCTCATTCTCTA_DM	3.27798	-4.38585	Endothelial cells
	GATAGCTGTACAGCGA_DM	7.37451	-8.60553	Stem cells
	GATAGCTTCCACGTGG_DM	7.4788	-8.18507	TA cells
	GATCACAGTACTGACT_DM	6.33417	-5.92018	TA cells
	GATCACAGTGTCTTAG_DM	-1.128	-13.253	Enteroendocrine cells
	GATCAGTCAGTTACCA_DM	-2.96622	-3.15282	Progenitor cells
	GATCGTACAGTTACCA_DM	1.84205	-2.17094	Endothelial cells
	GATGACTAGAAATCCA_DM	6.24821	-5.76003	TA cells
	GATGACTCACACACGC_DM	6.78233	-7.82356	Stem cells
	GATGACTCACGGTGAA_DM	7.55287	-8.3161	Stem cells
	GATGAGGCAGCGTGCT_DM	2.76785	0.901075	Endothelial cells
	GATGAGGGTAGCTTGT_DM	7.41324	-9.09217	Stem cells
	GATGGAGAGCATCCCG_DM	-2.31613	3.32115	Tuft cells
	GATGGAGCAAGTGGGT_DM	-0.682775	-2.1117	Progenitor cells
	GATGTTGAGGTTCAGG_DM	-0.827763	-2.24767	Progenitor cells
	GATGTTGCACGCTTAA_DM	7.58729	-7.94378	Stem cells
	GATGTTGTCCTACGGG_DM	3.11657	-3.84239	Endothelial cells
	GATTCGAAGTATAACG_DM	7.5144	-8.67889	TA cells
	GATTCGACAGGAATAT_DM	6.89107	-7.34952	TA cells
	GATTCTTAGTATCCTG_DM	7.10711	-6.86125	Stem cells
	GATTCTTCAGGCTCTG_DM	7.42159	-8.08969	Stem cells
	GATTCTTTCCTACGGG_DM	-1.53169	-3.06166	Progenitor cells
	GATTGGTCAGTTGAAA_DM	-2.73292	-3.15506	Progenitor cells
	GATTGGTGTTTGCAGT_DM	7.02222	-6.96088	Stem cells
	GATTTCTAGAATTTGG_DM	6.86368	-8.12323	TA cells
	GATTTCTCAAGGTCAG_DM	6.43134	-5.61373	Stem cells
	GATTTCTCACAACATC_DM	6.37909	-5.70846	Goblet cells
	GATTTCTTCTACTGAG_DM	6.32215	-5.28066	Goblet cells
	GCAACATGTCAGATTC_DM	4.15889	-3.47571	Endothelial cells
	GCAACATGTGCGAACA_DM	1.66828	-2.10336	Endothelial cells
	GCAACATGTGTTCCAA_DM	5.98429	-6.82729	Stem cells
	GCAACCGCAATCTCTT_DM	-0.286351	-2.06176	Progenitor cells
	GCAACCGGTTGGGTTT_DM	2.86336	-3.17547	Endothelial cells
	GCACATAGTCACCACG_DM	2.69934	-2.89119	Endothelial cells
	GCACATATCGCCTTGT_DM	-1.49675	-3.11904	Progenitor cells
	GCACGGTTCGACATAC_DM	6.30437	-5.80886	Stem cells
	GCACTAAAGCAAGTCG_DM	2.83919	-2.41197	Endothelial cells
	GCACTAACACATTCTT_DM	6.11139	-6.80823	Enteroendocrine cells
	GCACTAATCGCTAAAC_DM	2.69808	-2.99983	Endothelial cells
	GCAGCCACACCGAATT_DM	-1.93798	-4.32289	Progenitor cells
	GCAGGCTAGCTAGAGC_DM	-1.93088	0.651995	Endothelial cells
	GCAGGCTGTATCCTCC_DM	6.82608	-7.92737	Goblet cells
	GCATCGGCAACTAGAA_DM	7.4884	-8.92447	TA cells
	GCATCGGGTACTGTTG_DM	3.11129	-3.90712	Endothelial cells
	GCATCGGTCTGCGATA_DM	6.44341	-6.27052	Stem cells
	GCATCTCCAACTCCAA_DM	7.41572	-8.00042	Stem cells
	GCATGATAGCGTATGG_DM	6.41552	-4.8571	Enteroendocrine cells
	GCATGATGTCTTGTCC_DM	-0.161327	-1.61642	Progenitor cells
	GCATGATTCCACGGAC_DM	1.74564	-2.6782	Endothelial cells
	GCATGATTCCCTCGAT_DM	6.62907	-6.64675	Stem cells
	GCATTAGTCGTTAGAC_DM	7.41144	-8.59829	Goblet cells
	GCCAACGAGCCTGGAA_DM	-0.0239642	-1.35278	Progenitor cells
	GCCAACGTCCTGTTGC_DM	-1.12901	-13.253	Enteroendocrine cells
	GCCAGCAAGTAGGATT_DM	-0.922767	-2.25933	Progenitor cells
	GCCAGCACAAGGATGC_DM	6.87361	-6.42524	Stem cells
	GCCAGGTCATCCTCAC_DM	7.36147	-8.06531	TA cells
	GCCATTCCAGCTCGGT_DM	6.07758	2.24515	Stem cells
	GCCATTCGTCGCAGTC_DM	6.26739	-6.27281	Goblet cells
	GCCATTCTCGCTTTAT_DM	6.31959	-5.3067	Enteroendocrine cells
	GCCCAGAAGGCCACTC_DM	7.00825	-6.87795	Stem cells
	GCCCAGACACACAGCC_DM	-0.378258	-2.16488	Progenitor cells
	GCCCAGACAGCACAAG_DM	3.28583	-4.17396	Endothelial cells
	GCCCAGACAGTTCCAA_DM	-2.90645	-3.25688	Progenitor cells
	GCCCAGATCCATATGG_DM	2.98575	-3.85131	Endothelial cells
	GCCCGAAAGAAATCCA_DM	7.28845	-7.74452	Stem cells
	GCCCGAACAGTGGTGA_DM	-2.5364	3.39096	Tuft cells
	GCCGATGGTCCCGTGA_DM	2.00425	-1.48256	Endothelial cells
	GCCGATGGTGCGAACA_DM	-1.97475	-3.44374	Progenitor cells
	GCCGATGTCAGAGTGG_DM	6.99543	-7.83602	Goblet cells
	GCCTGTTAGAAGAGCA_DM	-1.79684	-3.42446	Progenitor cells
	GCCTGTTGTATAGCTC_DM	-1.39733	-3.0542	Progenitor cells
	GCCTGTTTCATCCTGC_DM	6.72444	-7.14538	TA cells
	GCGAGAACATAACAGA_DM	6.36537	-5.7885	Stem cells
	GCGATCGAGGAACATT_DM	2.86437	-3.40636	Endothelial cells
	GCGGATCTCTAACGGT_DM	-1.12414	-2.99334	Progenitor cells
	GCGTGCATCGACCTAA_DM	7.57097	-8.90418	Stem cells
	GCTACAACAATCAGCT_DM	7.35731	-9.13412	Stem cells
	GCTACAAGTATAGGGC_DM	2.45176	-1.61146	Endothelial cells
	GCTACAATCCTTACCG_DM	3.02122	-3.7784	Endothelial cells
	GCTACCTAGCGATGCA_DM	7.51746	-8.27812	Stem cells
	GCTACCTGTCGAGCTC_DM	7.37884	-8.93096	Stem cells
	GCTGAATGTTCTCTAT_DM	6.36391	-5.95824	Stem cells
	GCTGCAGGTGGTCTAT_DM	-2.42134	3.3766	Tuft cells
	GCTGCAGTCGCAGAGA_DM	6.31493	-5.17734	Goblet cells
	GCTGCAGTCGCATTGA_DM	2.79808	-3.1657	Endothelial cells
	GCTGGGTCATTCATCT_DM	4.80576	-7.73322	Tuft cells
	GCTTGGGAGCTGCCAC_DM	6.38258	-5.71387	Enteroendocrine cells
	GCTTGGGCAACAACAA_DM	2.89091	-3.65145	Endothelial cells
	GCTTGGGTCATGGATC_DM	7.16517	-7.08166	Stem cells
	GCTTTCGAGGACAGTC_DM	2.92802	1.05435	Endothelial cells
	GGAACCCAGAGAGCCT_DM	1.79695	-1.8267	Stem cells
	GGAATCTAGTTGCGCC_DM	6.32132	-5.15647	Enteroendocrine cells
	GGAATGGCACCATAAC_DM	-0.970557	-2.05171	Progenitor cells
	GGAATGGTCTTAGTTC_DM	0.438019	-2.50614	Endothelial cells
	GGACGTCTCCACAGCG_DM	-1.03773	-10.9235	Stem cells
	GGAGAACAGCTCAGAG_DM	6.5523	-6.38638	Stem cells
	GGAGATGCAACCAATC_DM	-1.03552	-2.66177	Progenitor cells
	GGAGCAAAGCACTGGA_DM	7.00538	-7.62905	Stem cells
	GGAGCAACAGTATACC_DM	1.3334	-4.37133	Endothelial cells
	GGAGCAATCCGTTTCG_DM	-0.813283	-2.04583	Progenitor cells
	GGAGGATAGAGTCTGG_DM	-1.36761	-2.76683	Progenitor cells
	GGAGGATCATGTGACT_DM	-1.12657	-13.2562	Enteroendocrine cells
	GGAGGATTCCAACACA_DM	-1.20003	-8.30946	Paneth cells
	GGAGGATTCCATCCGT_DM	0.873438	-1.61796	Progenitor cells
	GGAGGATTCCTAGCGG_DM	6.25635	-5.43337	Goblet cells
	GGAGGTACAAGGACAC_DM	6.75836	-7.25712	Stem cells
	GGATCTATCATCCTGC_DM	6.86909	-7.97257	Goblet cells
	GGATGTTTCTGGCCGA_DM	6.46981	-7.61205	Stem cells
	GGCACGTAGGAGTACC_DM	5.61563	-7.85861	Stem cells
	GGCACGTTCACACCCT_DM	-2.00305	-3.46227	Progenitor cells
	GGCAGTCAGCGCGTTC_DM	-2.0751	-3.24971	Progenitor cells
	GGCAGTCTCACTTGTT_DM	-0.964753	-8.37585	Paneth cells
	GGCAGTCTCGGAGATG_DM	1.90887	-2.01754	Endothelial cells
	GGCGTCACAGCAGATG_DM	3.20582	-2.11243	Endothelial cells
	GGCTGTGCATAAGCAA_DM	-1.51426	-3.42597	Progenitor cells
	GGCTTGGCAGCGTATT_DM	2.22203	-2.37233	Endothelial cells
	GGCTTGGGTCACTCTC_DM	6.33528	-5.95577	Stem cells
	GGCTTTCAGAAGGATG_DM	6.76203	-6.70912	Stem cells
	GGCTTTCCAGCATTGT_DM	-3.07153	-3.23338	Progenitor cells
	GGCTTTCCAGGGTTGA_DM	7.0152	-6.99489	Stem cells
	GGGAAGTAGCCTCTTC_DM	-1.72451	-3.53862	Progenitor cells
	GGGAAGTGTAGGAGGG_DM	2.8701	-3.47846	Endothelial cells
	GGGAAGTGTTCTTCAT_DM	6.35392	-4.99203	Enteroendocrine cells
	GGGACAATCATCTCTA_DM	-4.70874	-27.3704	TA cells
	GGGACAATCTAGTGAC_DM	-1.66022	-2.99215	Progenitor cells
	GGGACCTAGCCGTTGC_DM	3.55026	-4.52157	Endothelial cells
	GGGACCTCATCCGTGG_DM	7.46849	-8.425	Stem cells
	GGGACCTGTTATGTGC_DM	-0.791145	-14.1388	Enteroendocrine cells
	GGGACTCCAGTTGCGC_DM	7.54554	-8.41499	Stem cells
	GGGACTCTCCCTCAAC_DM	-1.85637	-3.51492	Progenitor cells
	GGGAGATGTATCGGTT_DM	-0.582499	-1.80892	Progenitor cells
	GGGAGATTCGCGAAGA_DM	-0.922336	-13.8245	Enteroendocrine cells
	GGGAGTATCTCTCGCA_DM	6.21211	-6.66938	Goblet cells
	GGGATCCCAAACAGGC_DM	-1.60559	-3.30891	Progenitor cells
	GGGATCCTCCTGATAG_DM	7.2831	-7.79463	TA cells
	GGGCCATAGCTCGTGC_DM	-1.1272	-3.14208	Progenitor cells
	GGGCCATTCTCTAGGA_DM	-0.903615	-3.41557	Progenitor cells
	GGGCTCAAGTTGGGAC_DM	-2.53995	3.39091	Tuft cells
	GGGCTCAGTCGACGCT_DM	-0.997104	-2.08994	Progenitor cells
	GGGTAGATCGCCTATC_DM	7.30577	-8.35182	Stem cells
	GGGTATTGTTCGGCCA_DM	7.21106	-7.74831	Stem cells
	GGGTCACAGGAAACGA_DM	-1.35545	-3.25354	Progenitor cells
	GGGTGAACAGAGAAAG_DM	0.993312	-1.57573	Endothelial cells
	GGGTGAACATGCGTGC_DM	-1.48446	-2.80778	Progenitor cells
	GGGTGTCAGACCATTC_DM	-1.69856	-8.18895	Paneth cells
	GGGTGTCAGCCTCATA_DM	6.70468	-5.9861	Stem cells
	GGGTGTCAGGAGAGGC_DM	-2.73412	-1.17294	Progenitor cells
	GGGTTATAGGACAGCT_DM	-2.21981	-3.69069	Progenitor cells
	GGGTTATCAGTAACCT_DM	-0.660732	-1.9553	Progenitor cells
	GGGTTATGTGACAACG_DM	-1.18742	-13.8372	Enteroendocrine cells
	GGGTTTAAGGTTGGTG_DM	-2.55606	3.39471	Tuft cells
	GGTAACTAGTACTGGG_DM	-0.978286	-2.7954	Progenitor cells
	GGTAACTTCTAAGCCA_DM	-0.710149	-1.82869	Endothelial cells
	GGTCACGAGATACATG_DM	-1.12057	-13.2756	Enteroendocrine cells
	GGTCACGAGCACTCTA_DM	6.95954	-8.10956	Stem cells
	GGTCACGAGGTATAGT_DM	-2.40574	-1.60625	Progenitor cells
	GGTCACGTCGGAAGGT_DM	2.45264	-2.62834	Endothelial cells
	GGTCACGTCGTAGCTA_DM	-2.96425	-3.19934	Progenitor cells
	GGTCTGGAGCCTTCTC_DM	6.43081	-7.1239	Stem cells
	GGTCTGGCACACGGAA_DM	6.42608	-6.55311	Stem cells
	GGTGATTGTCATACCA_DM	3.77838	-2.38713	Endothelial cells
	GGTGTCGCAACAACAA_DM	6.69059	-8.05372	Stem cells
	GGTGTTAAGGTACATA_DM	-2.12999	-2.91414	Progenitor cells
	GGTGTTACAGAACTCT_DM	2.93189	-3.37691	Endothelial cells
	GGTTAACTCCCATGGG_DM	2.03022	-2.06035	Progenitor cells
	GTAACACGTCGAAACG_DM	-1.09257	-2.74952	Progenitor cells
	GTAACCACAAGTGGGT_DM	-1.37161	-2.94094	Progenitor cells
	GTAACCACACGTGTGC_DM	6.962	-6.5886	Stem cells
	GTAATCGCACTTCTCG_DM	-0.259853	-9.90218	Paneth cells
	GTAATCGCAGAGTTGG_DM	3.0685	-4.15346	Endothelial cells
	GTAATGCTCAACGTGT_DM	7.25689	-7.46108	Stem cells
	GTACAACAGCTAGAGC_DM	-3.01312	-3.11658	Progenitor cells
	GTACAACAGTTGTAGA_DM	0.936609	-1.7956	Endothelial cells
	GTACAACCATCACGGC_DM	7.26663	-7.85753	Stem cells
	GTACAACCATGCGTGC_DM	5.60964	-4.35105	Endothelial cells
	GTACAGTGTCACAGAG_DM	6.33246	-5.07586	Stem cells
	GTAGAGGTCCTATTTG_DM	2.98042	-3.95571	Endothelial cells
	GTAGCTAAGGTCCCGT_DM	-2.13632	-3.58407	Progenitor cells
	GTAGTACAGAAATCCA_DM	7.25403	-8.16302	Stem cells
	GTAGTACGTCTAACGT_DM	-0.463867	-14.4274	Stem cells
	GTAGTACTCCGACAGC_DM	7.38096	-8.83689	Stem cells
	GTATTGGAGTGATGGC_DM	-2.82316	-1.4993	Progenitor cells
	GTATTGGCACAATTCG_DM	-1.12233	-13.2616	Enteroendocrine cells
	GTATTTCCAGACTGCC_DM	6.29952	-5.1059	Enteroendocrine cells
	GTATTTCGTGAGGATC_DM	2.86994	-2.9759	Endothelial cells
	GTATTTCGTTCCGCGA_DM	6.47601	-6.03559	TA cells
	GTCAAACCATCAGCTA_DM	2.47101	-2.03481	Endothelial cells
	GTCAAACGTCTTCGAA_DM	6.49518	-7.05424	Stem cells
	GTCAAGTCAAGATTGA_DM	-0.837556	-8.35399	Paneth cells
	GTCAAGTTCAATCAGC_DM	6.13054	-7.09398	Stem cells
	GTCACGGAGATCGCCC_DM	-1.99049	-3.47965	Progenitor cells
	GTCACTCAGGGATCGT_DM	6.71698	-7.94978	Stem cells
	GTCACTCTCCCAGCGA_DM	-3.23009	-3.22761	Progenitor cells
	GTCAGCGAGCAGCGAT_DM	6.12358	-6.84876	Goblet cells
	GTCAGCGCAGGTGTGA_DM	-1.21255	-2.68522	Progenitor cells
	GTCATCCAGACCATGG_DM	-0.904929	-8.37307	Paneth cells
	GTCATCCAGCTTCATG_DM	-1.63837	-3.22185	Progenitor cells
	GTCATCCCAGAGTTGG_DM	3.93602	-4.37755	Endothelial cells
	GTCATTTCAGCATGCC_DM	7.28213	-7.66892	Stem cells
	GTCCACTCATCCTATT_DM	6.18627	-6.83506	Stem cells
	GTCCACTGTTGAGTCT_DM	7.40157	-7.99496	TA cells
	GTCCCATCACACCGCA_DM	2.96382	1.46004	Endothelial cells
	GTCCTCAAGGAGAGGC_DM	-3.11999	-2.95295	Progenitor cells
	GTCTAGAGTGCATACT_DM	-1.79101	0.529682	Endothelial cells
	GTCTAGATCCCTATTA_DM	13.2705	7.66291	Stem cells
	GTCTAGATCTCCGATC_DM	6.31558	-5.3645	Goblet cells
	GTCTCACAGAGGGTAA_DM	6.33888	-6.71395	Stem cells
	GTCTCACCACTTCCTG_DM	2.76537	-0.660818	Endothelial cells
	GTCTCACGTGTCGATT_DM	-1.86759	-3.06356	Progenitor cells
	GTCTGTCTCACACCCT_DM	2.92812	-3.23932	Endothelial cells
	GTCTGTCTCCTACTGC_DM	2.57848	-1.34112	Endothelial cells
	GTCTTTAAGTTGAAGT_DM	3.3044	-4.1857	Endothelial cells
	GTCTTTACATGAGTAA_DM	3.07859	-4.11457	Endothelial cells
	GTCTTTAGTGTCGCTG_DM	6.10075	-7.12709	Tuft cells
	GTGACGCCAATTTCCT_DM	7.51233	-8.73256	TA cells
	GTGACGCTCGAGAAAT_DM	-1.53069	-3.17096	Progenitor cells
	GTGAGGACAGGCGAAT_DM	6.4705	-6.67162	Stem cells
	GTGAGGAGTTTGGCTA_DM	7.23929	-7.86911	TA cells
	GTGAGTTTCAGCTGAT_DM	6.29099	-5.60474	TA cells
	GTGATGTCACTGAGGA_DM	6.4392	-6.2631	Stem cells
	GTGATGTTCATGCATG_DM	7.20282	-7.95848	Stem cells
	GTGATGTTCTACCACC_DM	-0.110363	-1.47309	Progenitor cells
	GTGCACGGTTTAGAGA_DM	-1.91889	-3.46661	Progenitor cells
	GTGCTGGCACAACGAG_DM	2.94322	-3.94602	Endothelial cells
	GTGCTGGTCACAAGAA_DM	6.16664	-6.38879	Stem cells
	GTGCTGGTCTGCGTCT_DM	-2.49881	3.37803	Tuft cells
	GTGCTTCAGTTGTCGT_DM	6.86074	-7.50059	Stem cells
	GTGCTTCCATAATCCG_DM	6.16122	-6.9058	Stem cells
	GTGGAAGCAGCAGGAT_DM	-1.90814	-8.09245	Paneth cells
	GTGGAGACACACGTGC_DM	-0.645087	-1.80169	Progenitor cells
	GTGGCGTGTTATAGAG_DM	7.1772	-7.44105	Stem cells
	GTGGCGTTCCACACAA_DM	3.21846	-4.08824	Endothelial cells
	GTGTAACTCCTAGCCT_DM	6.66987	-7.25329	Goblet cells
	GTGTCCTCACTGGATT_DM	3.05867	-3.62782	Endothelial cells
	GTGTCCTCAGTTCCAA_DM	6.63495	-6.33051	Stem cells
	GTGTGATTCCGTGGCA_DM	0.21399	-1.29175	Progenitor cells
	GTGTGGCCACACTGGC_DM	3.00866	-3.13766	Endothelial cells
	GTGTGGCTCCATATGG_DM	-1.12383	-13.2623	Enteroendocrine cells
	GTGTTAGGTCCAGTTA_DM	1.10516	-1.73889	Progenitor cells
	GTTACAGGTCTAACTG_DM	6.50311	-7.37529	Stem cells
	GTTACCCGTTTCACTT_DM	4.56227	-3.48311	Endothelial cells
	GTTACCCTCCGCACTT_DM	4.66869	-7.72128	Tuft cells
	GTTAGTGAGACCACGA_DM	-0.19433	-2.44511	Endothelial cells
	GTTAGTGCAAAGGCTG_DM	-2.64859	-3.45242	Progenitor cells
	GTTCATTAGATCGCCC_DM	-1.76785	-2.95595	Progenitor cells
	GTTCCGTTCACGTCCT_DM	6.71257	-6.18914	Stem cells
	GTTCGCTAGAAGTCCG_DM	6.49868	-6.11722	Enteroendocrine cells
	GTTCGCTCAACTCGTA_DM	7.34454	-8.71359	TA cells
	GTTCGCTCAGGTGTGA_DM	6.01415	-7.44734	Tuft cells
	GTTCTATTCGGAATTC_DM	7.04405	-6.8489	Stem cells
	GTTGAACAGTGTTCAC_DM	2.95254	-3.77913	Endothelial cells
	GTTGAACCAGTAACCT_DM	2.44734	-2.54404	Endothelial cells
	GTTGAACGTCGATTCA_DM	6.28482	-6.81824	Stem cells
	GTTGCTCAGATCCCGC_DM	2.83057	-3.03768	Endothelial cells
	GTTGCTCTCAGGCGAA_DM	6.2361	-5.31183	Stem cells
	GTTGTAGAGGAACATT_DM	-0.925493	-2.11702	Progenitor cells
	GTTGTCCAGATTGGGC_DM	3.00446	-3.76435	Endothelial cells
	GTTGTCCAGGATGTTA_DM	6.47823	-6.75079	Stem cells
	GTTGTCCTCAGGTGTT_DM	6.49729	-6.18287	Stem cells
	GTTGTGAGTCATGCAT_DM	3.01042	-3.20236	Endothelial cells
	GTTTACTAGCAGCGAT_DM	1.49298	-1.20819	Endothelial cells
	GTTTACTGTCCGGTCA_DM	7.23559	-8.19456	Stem cells
	GTTTACTTCATCGCAA_DM	3.2459	-4.15389	Endothelial cells
	GTTTACTTCTCGTTTA_DM	6.86817	-7.04941	Stem cells
	GTTTGGATCGAGCCAC_DM	6.3113	-6.69502	Goblet cells
	TAACACGAGCCTATCA_DM	6.63451	-6.93434	Stem cells
	TAACACGTCAAGCGTT_DM	-1.96981	-8.07354	Paneth cells
	TAACACGTCTCAACGA_DM	6.27155	-6.49726	Stem cells
	TAACGACCAGAGGACT_DM	6.28342	-5.36541	Enteroendocrine cells
	TAACGACCAGGCACTC_DM	-1.52382	-3.01495	Progenitor cells
	TAAGCACTCTCGTCAC_DM	5.96965	-6.23384	Stem cells
	TAAGCCACAACGATTC_DM	4.32411	-3.54059	Endothelial cells
	TAAGCCATCATAGACC_DM	7.23458	-8.55086	Stem cells
	TAATCTCAGGTTTGAA_DM	2.06093	-3.15433	Endothelial cells
	TAATCTCCACCTGATA_DM	6.72572	-6.2085	Stem cells
	TAATCTCCATACTGTG_DM	-1.12723	-13.2528	Enteroendocrine cells
	TAATCTCCATAGGTAA_DM	-1.11871	-2.74823	Progenitor cells
	TACAACGAGACCGTTT_DM	6.42089	-5.19294	Stem cells
	TACAACGAGAGAGCGG_DM	6.98812	-7.33462	Stem cells
	TACAACGTCACTGGTA_DM	-0.461418	-2.25719	Progenitor cells
	TACAGGTTCCTCTCGA_DM	-2.46558	3.36966	Tuft cells
	TACATTCCACAGTATC_DM	-0.954677	-2.9666	Progenitor cells
	TACCCACAGTACCGGA_DM	7.49023	-8.08413	Stem cells
	TACCCGTGTACCTAAC_DM	1.39222	-1.57183	Endothelial cells
	TACCGAACAGTAGTTC_DM	6.25744	-5.18721	Enteroendocrine cells
	TACCGGGTCACAGTGT_DM	7.40423	-8.04631	Stem cells
	TACCGGGTCGCCTATC_DM	-2.50323	3.38349	Tuft cells
	TACCTCGTCAAATAGG_DM	6.27189	-5.26725	Goblet cells
	TACCTCGTCTGTCCGT_DM	6.78691	-7.39128	Goblet cells
	TACGCTCAGGCCATAG_DM	7.27298	-7.55282	Stem cells
	TACGCTCGTATGAGGC_DM	5.84108	-6.95391	Tuft cells
	TACGGTAGTCGACTTA_DM	-0.87963	-13.8499	Enteroendocrine cells
	TACTGCCAGCAGTACG_DM	-1.81865	-3.17596	Progenitor cells
	TACTTACTCAGCTTGA_DM	6.64319	-7.26407	Stem cells
	TACTTGTCATCGAAGG_DM	7.21527	-8.02818	Goblet cells
	TACTTGTTCGGTCATA_DM	7.56802	-7.96422	Stem cells
	TAGACCAAGGTGGTTG_DM	-2.83225	-3.14453	Progenitor cells
	TAGAGTCAGTTAGAAC_DM	7.39811	-8.71058	Stem cells
	TAGAGTCCATGGATCT_DM	6.90199	-7.78496	Stem cells
	TAGAGTCTCCGCAAAT_DM	2.94698	-2.05072	Endothelial cells
	TAGATCGGTTGAGGAC_DM	-1.65268	-2.92115	Progenitor cells
	TAGATCGTCGAGATGG_DM	7.05375	-7.78994	Stem cells
	TAGCACAAGCTTTCCC_DM	6.29034	-6.19734	Stem cells
	TAGGGTTTCAGGAACG_DM	2.25919	-2.70147	Endothelial cells
	TAGGGTTTCTATTCGT_DM	-0.501834	-1.76809	Progenitor cells
	TAGGTACCACACTGGC_DM	-0.895843	-8.41187	Paneth cells
	TAGGTACGTCACAGAG_DM	3.82179	-4.51629	Endothelial cells
	TAGGTTGAGATGCTAA_DM	-1.99915	-3.08007	Progenitor cells
	TAGGTTGAGCGGTAAC_DM	-0.944129	-13.7124	Enteroendocrine cells
	TAGGTTGAGTAGCTCT_DM	-1.10782	-2.76899	Progenitor cells
	TAGGTTGGTGATACAA_DM	6.35345	-7.62093	Stem cells
	TAGTGCACAGTGTATC_DM	6.15033	-7.23827	Tuft cells
	TATACCTAGCGAGTCA_DM	0.807735	-3.1831	Endothelial cells
	TATATCCCAGCTCCTT_DM	6.60043	-6.02684	Stem cells
	TATCAGGCACTGCGAC_DM	-0.751275	-8.38991	Paneth cells
	TATCAGGCATAGCACT_DM	0.856607	-1.54768	Progenitor cells
	TATCAGGGTGGTGATG_DM	-1.39537	-2.26333	Progenitor cells
	TATCCTATCCGCAACG_DM	3.22607	-4.27952	Endothelial cells
	TATCTTGAGCATTTGC_DM	0.629207	-2.97319	Endothelial cells
	TATCTTGCAACGATCT_DM	6.2409	-5.23246	Enteroendocrine cells
	TATCTTGCAGCTCTGG_DM	7.52532	-7.1878	Stem cells
	TATCTTGTCACCTCGT_DM	0.333177	-3.67232	Endothelial cells
	TATGTTCGTTCTCCTG_DM	6.85297	-7.38164	Stem cells
	TATTCCATCTCCTGTG_DM	-1.12495	-13.2588	Enteroendocrine cells
	TATTGCTAGCAAACAT_DM	3.22831	-4.58678	Endothelial cells
	TATTGCTGTCCCACGA_DM	0.453958	-1.70663	Progenitor cells
	TATTGGGAGAACTCCT_DM	6.47304	-5.4649	Stem cells
	TATTGGGAGAAGCTCG_DM	3.81759	-3.61347	Endothelial cells
	TATTGGGTCGGTTAGT_DM	-0.767322	-14.0838	Enteroendocrine cells
	TATTTCGCAATCTAGC_DM	6.16215	-5.71168	Enteroendocrine cells
	TATTTCGGTCTCACGG_DM	7.41257	-7.51701	Stem cells
	TATTTCGTCACGATCA_DM	-2.43648	3.36505	Tuft cells
	TCAAGTGCAATGAGCG_DM	-1.88605	-8.12316	Paneth cells
	TCAATCTAGGGCCCTT_DM	1.40877	-1.30746	Endothelial cells
	TCAATCTCACGCGGTT_DM	0.971738	-2.50012	Endothelial cells
	TCAATCTTCCCTCGAT_DM	6.41877	-6.03819	Stem cells
	TCAATTCCACCGCTAG_DM	-2.48447	3.36783	Tuft cells
	TCAATTCTCCCTCTCC_DM	6.32286	-5.28662	Stem cells
	TCAATTCTCTAGTCAG_DM	6.34075	-5.33133	Stem cells
	TCACAAGAGTACTGTC_DM	-0.988323	-2.71878	Progenitor cells
	TCACAAGCAATTGAGA_DM	7.52076	-8.39205	Stem cells
	TCACAAGCACCCAAGC_DM	-0.771996	-3.37216	Endothelial cells
	TCACACCAGGCAGTCA_DM	6.38833	-5.70784	Stem cells
	TCACACCCATCTATCT_DM	-1.12252	-2.48171	Progenitor cells
	TCACACCGTTTAGTCG_DM	-2.52973	3.38909	Tuft cells
	TCACATTCATGACAAA_DM	7.49288	-8.08669	Stem cells
	TCACATTGTACCAATC_DM	-1.01022	-13.6065	Enteroendocrine cells
	TCACATTGTATGAGAT_DM	-2.54002	3.39235	Tuft cells
	TCACGGGAGACTACCT_DM	0.314812	-3.70178	Endothelial cells
	TCACTCGCAATTTCTC_DM	6.83082	-7.23299	Stem cells
	TCAGCAAAGGAAACGA_DM	7.31468	-8.54885	TA cells
	TCAGCAAAGTGACACG_DM	6.19431	-5.42706	Goblet cells
	TCAGCCTCAGAGTGTG_DM	6.09089	-6.21095	Goblet cells
	TCAGGGCAGCTGAAGC_DM	1.99973	-2.76291	Endothelial cells
	TCAGGGCAGGCACCAA_DM	2.99865	-3.54365	Endothelial cells
	TCAGGTATCGAGAATA_DM	6.3969	-7.00162	Stem cells
	TCAGTCCCAATCGCCG_DM	0.219587	-1.38225	Progenitor cells
	TCAGTTTAGTAGAGTT_DM	-0.968873	-2.45294	Progenitor cells
	TCAGTTTCACACGTGC_DM	7.24657	-8.24016	Stem cells
	TCAGTTTCACAGCTGC_DM	3.23743	-4.07398	Endothelial cells
	TCAGTTTTCTACTTCA_DM	-1.13082	-13.2495	Enteroendocrine cells
	TCATACTCATGGGAAC_DM	3.3391	-4.108	Endothelial cells
	TCATATCTCTGGTTGA_DM	6.18014	-5.24355	Tuft cells
	TCATCATCATCTATCT_DM	6.30921	-5.1767	Stem cells
	TCATCCGTCATTCACT_DM	4.67998	-3.23781	Endothelial cells
	TCATGAGAGCATCCCG_DM	1.81838	-1.81079	Endothelial cells
	TCATGAGGTCACTTCC_DM	7.47847	-8.12716	Stem cells
	TCATGAGGTTGCTTGA_DM	7.52024	-8.48825	Stem cells
	TCATGCCAGGAGACCT_DM	6.92482	-7.78942	Stem cells
	TCATGGAGTCGTTCAA_DM	0.802705	-1.73291	Progenitor cells
	TCATGTTTCAACTGGT_DM	3.36034	-4.47805	Endothelial cells
	TCATTACTCAACTCTT_DM	7.03137	-7.31895	Stem cells
	TCATTCACAGACCTAT_DM	7.46703	-7.76831	Stem cells
	TCATTCACAGAGTTGG_DM	-1.67768	-8.18924	Paneth cells
	TCATTCAGTGCACAAG_DM	7.13755	-6.04719	TA cells
	TCATTCAGTGGACAGT_DM	-2.55256	3.39417	Tuft cells
	TCATTCATCTAGACCA_DM	-2.14494	-3.69582	Progenitor cells
	TCATTTGAGATGGGCT_DM	-1.07067	-4.94487	Endothelial cells
	TCATTTGCACACTTAG_DM	6.85887	-8.09771	Stem cells
	TCATTTGTCTATTTCG_DM	6.97538	-7.24481	Stem cells
	TCCACCACAAGGACAC_DM	7.1447	-4.19841	Stem cells
	TCCACCATCACATTGG_DM	6.84424	-7.08004	TA cells
	TCCACGTTCCGAACGC_DM	-0.263167	-1.47651	Progenitor cells
	TCCATCGAGGTACATA_DM	-1.05288	-13.9445	Enteroendocrine cells
	TCCATCGAGTAGACAT_DM	6.32068	-5.87989	Stem cells
	TCCATCGCATCTCCCA_DM	-0.255658	-1.61039	Progenitor cells
	TCCATCGGTATGCTTG_DM	2.77187	-3.08595	Endothelial cells
	TCCATCGTCCTTATCA_DM	-2.05748	-3.17358	Progenitor cells
	TCCATCGTCTATTCGT_DM	-2.49818	3.37355	Tuft cells
	TCCATCGTCTTAGCAG_DM	6.39462	-5.83445	TA cells
	TCCCACACACCCAATA_DM	-0.133207	-14.4559	Enteroendocrine cells
	TCCCACACAGGTTTAC_DM	3.26326	-4.25975	Endothelial cells
	TCCCACAGTGAATTGA_DM	7.28079	-7.60763	Stem cells
	TCCCAGTTCCTTTGAT_DM	2.14377	-2.64407	Endothelial cells
	TCCCATGTCAGTCAGT_DM	6.58602	-6.75371	Stem cells
	TCCGAAATCAACCGAT_DM	6.6297	-6.22219	Stem cells
	TCCGATCTCCGTCACT_DM	-1.01999	-13.5477	Enteroendocrine cells
	TCCGGGACATAAGCAA_DM	6.24623	-5.90498	Goblet cells
	TCCGGGATCGACGACC_DM	6.43079	-5.9737	Stem cells
	TCCTAATAGTAATACG_DM	-2.46622	3.3566	Tuft cells
	TCCTAATGTGCACAAG_DM	6.92779	-6.87269	TA cells
	TCCTCCCGTTCAGGTT_DM	7.02627	-8.46432	Stem cells
	TCCTCGACAAGAAATC_DM	-1.27716	-13.8049	Enteroendocrine cells
	TCCTCGATCACGGTCG_DM	-0.466151	-1.66126	Progenitor cells
	TCCTCTTAGCAAGGAA_DM	-2.43874	3.36074	Tuft cells
	TCCTCTTAGTGAGGTC_DM	-0.166078	-1.6313	Progenitor cells
	TCCTCTTCAATTGAGA_DM	2.15759	-2.20133	Endothelial cells
	TCCTCTTCACTCCTTG_DM	2.48942	-0.623158	Endothelial cells
	TCCTCTTGTCAGATTC_DM	6.28459	-5.41829	Stem cells
	TCCTGCAGTCAGCGTC_DM	-2.4735	3.37193	Tuft cells
	TCCTGCAGTGATTCTG_DM	-0.993513	-8.69898	Paneth cells
	TCCTTCTAGACGGATC_DM	6.47254	-6.69544	TA cells
	TCCTTCTAGGGTCACA_DM	2.9747	-3.91393	Endothelial cells
	TCCTTCTGTTGCATAC_DM	7.34011	-7.86655	Stem cells
	TCCTTTCCAAAGAACT_DM	6.41308	-6.34477	Stem cells
	TCGACCTAGCCTGGAA_DM	6.22795	-6.16499	Goblet cells
	TCGACGGCACCTTCCA_DM	6.35429	-5.3796	Goblet cells
	TCGACGGCACTGCTTC_DM	7.3419	-8.90695	TA cells
	TCGACGGCATACAGAA_DM	-1.43336	-2.45108	Progenitor cells
	TCGACGGGTTGCCGCA_DM	3.29412	-4.8241	Endothelial cells
	TCGATTTTCAGCTAGT_DM	6.33405	-6.13904	Stem cells
	TCGATTTTCCGTATAG_DM	-2.53656	3.38988	Tuft cells
	TCGCACTGTTAAGCAA_DM	-2.37122	-3.59525	Progenitor cells
	TCGCAGGCAAATGAAC_DM	-1.83637	-3.03339	Progenitor cells
	TCGCAGGCATACCACA_DM	-1.96378	-3.50707	Progenitor cells
	TCGCAGGTCATTTGCT_DM	7.36156	-8.06913	Stem cells
	TCGGATAAGAAGGGAT_DM	6.88093	-8.05823	Stem cells
	TCGGGCAGTATTGGCT_DM	7.26474	-7.95872	TA cells
	TCGGGCAGTCCGTACG_DM	-0.191974	-1.54117	Progenitor cells
	TCGGGCAGTGCACGCT_DM	1.85384	-2.09056	Endothelial cells
	TCGGGTGGTAGTTACC_DM	2.90436	-3.11316	Endothelial cells
	TCGGGTGTCTGTGCAA_DM	3.28934	-4.16683	Endothelial cells
	TCGGTCTCAGGCGTTC_DM	-0.307859	-1.40935	Progenitor cells
	TCGGTCTCATGGGAAC_DM	7.54866	-8.79651	TA cells
	TCGTAGAGTAGAGACC_DM	6.39523	-5.42065	Stem cells
	TCGTGCTGTGTTCCAA_DM	6.85855	-6.44282	Stem cells
	TCGTGGGAGCACTAGG_DM	3.00296	-3.78212	Endothelial cells
	TCGTGGGCACATCATG_DM	-1.46899	-2.3006	Progenitor cells
	TCTAACTGTATGAAAC_DM	7.48116	-8.32027	Stem cells
	TCTAACTTCGCTCTCA_DM	6.84798	-6.75554	Stem cells
	TCTACATAGGAACATT_DM	7.03774	-8.60793	Stem cells
	TCTACATGTACTCCCT_DM	6.31248	-6.6786	Stem cells
	TCTACATTCTGTCCCA_DM	-2.52561	3.38672	Tuft cells
	TCTACCGTCCGTGTCT_DM	6.92936	-6.48427	TA cells
	TCTATACAGTTGCGCC_DM	6.97984	-7.30507	Stem cells
	TCTATACCAACGTATC_DM	6.31602	-6.08825	Stem cells
	TCTCACGCAGAACATA_DM	6.38073	-5.73783	Goblet cells
	TCTCACGGTTTCGTGA_DM	1.5244	-2.26329	Endothelial cells
	TCTCCGAAGAGGCTGT_DM	2.7958	-3.70611	Endothelial cells
	TCTCTGGGTTGATCGT_DM	6.99963	-6.30791	Progenitor cells
	TCTCTGGTCATGGATC_DM	7.58002	-8.31787	TA cells
	TCTGCCACAGGTATGG_DM	6.54869	-6.77301	Stem cells
	TCTGCCAGTAGGCTCC_DM	6.62815	-6.85986	Stem cells
	TCTGCCAGTCCTTAAG_DM	6.22578	-5.44473	Stem cells
	TCTGGCTCAGACGATG_DM	0.748134	-2.12017	Progenitor cells
	TCTGGCTGTCCAAAGG_DM	6.4445	-5.96733	Stem cells
	TCTTAGTCAACATACC_DM	-2.51514	3.38275	Tuft cells
	TCTTCCTCAGCGTAGA_DM	6.21883	-5.67443	Stem cells
	TCTTCCTTCGCCAGTG_DM	3.15842	-4.26279	Endothelial cells
	TCTTTGACAAGGATGC_DM	7.41083	-8.10678	Stem cells
	TGAACGTTCAAAGACA_DM	6.31813	-5.29023	Stem cells
	TGACAGTAGTTACGGG_DM	0.449919	-1.89676	Endothelial cells
	TGACAGTTCTTGTGCC_DM	7.31212	-7.60876	Stem cells
	TGACCCTTCAATCTTC_DM	-1.28305	-2.84368	Progenitor cells
	TGACGCGCAAATAGCA_DM	6.15448	-6.63799	Goblet cells
	TGACGCGCATCCGAAT_DM	6.43184	-6.31399	Goblet cells
	TGACGCGGTTGCATCA_DM	7.1565	-6.98996	Stem cells
	TGACGCGTCTACAGGT_DM	6.41313	-7.22832	TA cells
	TGAGACTAGACTCTTG_DM	1.07976	-2.33938	Endothelial cells
	TGAGCATAGGCATCTT_DM	6.28665	-5.1237	Enteroendocrine cells
	TGAGCATGTGGATCAG_DM	7.04473	-7.41586	TA cells
	TGAGCGCGTCCGGACT_DM	-1.11859	-13.2776	Enteroendocrine cells
	TGAGGGAAGCAACAAT_DM	6.84617	-7.12744	TA cells
	TGAGTCACACAGCATT_DM	2.41485	-2.70108	Endothelial cells
	TGATCTTAGAACAAGG_DM	-1.93058	-3.49943	Progenitor cells
	TGATCTTAGCCTCCAG_DM	6.3867	-5.25224	Stem cells
	TGATCTTCACTCATAG_DM	-1.18865	-8.31451	Paneth cells
	TGATCTTTCTTCCGTG_DM	-2.49224	3.37921	Tuft cells
	TGATGCACAATACGAA_DM	6.26227	-5.02628	Enteroendocrine cells
	TGATGCAGTCCGGTGT_DM	-1.15723	-2.65758	Progenitor cells
	TGATGCATCATTCATC_DM	7.02519	-7.04143	Stem cells
	TGATGCATCGTTCATT_DM	7.25879	-7.63559	Stem cells
	TGATGGTCAAGCACAG_DM	2.84839	-3.19653	Endothelial cells
	TGATTCTTCAGCAATC_DM	6.91165	-7.52494	TA cells
	TGATTCTTCCTAAGTG_DM	3.27219	-2.70049	Endothelial cells
	TGATTCTTCTGGGAGA_DM	6.83209	-6.81761	Stem cells
	TGATTTCAGTAGGATT_DM	-1.2345	-2.731	Progenitor cells
	TGCACGGAGTCACGAG_DM	7.38005	-7.98158	Stem cells
	TGCACGGAGTGACCTT_DM	-1.71923	-8.16988	Paneth cells
	TGCACGGCAAGTGGTG_DM	7.33168	-7.23538	Stem cells
	TGCAGATCAAGATCCT_DM	4.52079	-2.41695	Endothelial cells
	TGCAGATCACTAAACC_DM	-1.33378	-3.0801	Progenitor cells
	TGCAGATGTACAGAAT_DM	7.1434	-7.39987	Stem cells
	TGCAGATTCGGAAGGT_DM	-0.146521	-1.47698	Progenitor cells
	TGCAGTACAATCTCTT_DM	7.03302	-6.98455	Stem cells
	TGCAGTAGTCTGGTTA_DM	7.50751	-8.88462	Stem cells
	TGCAGTAGTTGGTAGG_DM	-1.63654	-3.3067	Progenitor cells
	TGCAGTATCAGACTGT_DM	6.96144	-7.8744	Stem cells
	TGCATCCAGATGAATC_DM	-1.32561	-2.63921	Progenitor cells
	TGCATGAAGCAATTAG_DM	6.23133	-5.41584	Stem cells
	TGCATGACAGCGAACA_DM	-1.78706	-3.23266	Progenitor cells
	TGCCGAGAGATTGCGG_DM	3.19867	-4.22595	Endothelial cells
	TGCCGAGGTCTAACTG_DM	6.15883	-5.91533	Stem cells
	TGCGATACACGACCTG_DM	6.23131	-5.70855	Goblet cells
	TGCGATATCGCCTTTG_DM	6.99362	-7.17476	TA cells
	TGCGGCAAGTAACCGG_DM	6.45786	-6.46705	Stem cells
	TGCGGCACACCAGCCA_DM	2.96078	-3.60736	Endothelial cells
	TGCGGGTAGGCTTTCA_DM	-1.55821	-8.22036	Paneth cells
	TGCGGGTCAATCGCGC_DM	7.40839	-8.26862	Progenitor cells
	TGCGGGTCAGTAGATA_DM	-1.28185	-2.55547	Progenitor cells
	TGCTCCAGTACCGTCG_DM	2.95793	-3.62263	Endothelial cells
	TGCTCCAGTTTCAGAC_DM	3.79089	-4.48203	Endothelial cells
	TGCTCGTTCAAGTGTC_DM	6.43088	-5.86699	Stem cells
	TGCTGAAGTGGACCTC_DM	2.01154	-2.05382	Endothelial cells
	TGCTTCGCAAGCTACT_DM	7.30172	-7.82557	Stem cells
	TGCTTGCGTCCTACAA_DM	2.69423	-2.93806	Endothelial cells
	TGCTTGCTCAGTAGGG_DM	2.99972	-3.5772	Endothelial cells
	TGCTTGCTCGTAGAGG_DM	0.0933901	-4.25907	Endothelial cells
	TGGAGAGCAATCGTCA_DM	7.40474	-7.98587	Stem cells
	TGGAGGACACGCAGTC_DM	-0.300176	-1.53194	Progenitor cells
	TGGAGGACATTATGCG_DM	2.33954	-2.10545	Endothelial cells
	TGGATCAAGCATGGGT_DM	6.23432	-5.40116	Stem cells
	TGGATCAGTAAGGTCG_DM	6.64569	-7.21079	Stem cells
	TGGATGTGTAGCGTTT_DM	6.38484	-5.75538	Stem cells
	TGGCGTGGTTAGAGTA_DM	1.84174	-2.18338	Endothelial cells
	TGGGAGATCTCCTGCA_DM	6.54198	-6.71002	Goblet cells
	TGGGATTAGCAGTCTT_DM	6.09417	-6.50113	Goblet cells
	TGGGATTAGGTAGCAC_DM	-2.50465	3.38344	Tuft cells
	TGGGCGTCACAATTCG_DM	6.27641	-5.23384	Enteroendocrine cells
	TGGGCGTGTATCTCTT_DM	-0.343293	-8.41718	Paneth cells
	TGGGCGTGTTCGATTG_DM	-1.38806	-3.08731	Progenitor cells
	TGGGCGTTCAGGTAAA_DM	2.31307	-2.08862	Endothelial cells
	TGGGCTGGTTGCACGC_DM	-2.43938	3.36949	Tuft cells
	TGGGCTGTCCTTCTAA_DM	6.2971	-5.2261	Stem cells
	TGGGTTAGTACATACC_DM	3.09731	-4.30315	Endothelial cells
	TGGTACAAGCCGTTGC_DM	3.12837	-4.19141	Endothelial cells
	TGGTAGTAGTGCTCAT_DM	6.51726	-7.02344	Stem cells
	TGGTAGTCACAGCCTG_DM	7.08934	-7.84854	Goblet cells
	TGGTGATAGTTGGGAC_DM	1.55389	0.556712	Endothelial cells
	TGGTGATAGTTGTCGT_DM	7.37348	-8.20824	Stem cells
	TGGTTAGAGATGAACT_DM	3.12093	-4.16231	Endothelial cells
	TGGTTAGCAGACCAGA_DM	-2.50013	3.38001	Tuft cells
	TGTAACGAGTGACACG_DM	6.69895	-7.91732	Stem cells
	TGTAAGCGTTTGCCGG_DM	6.92586	-7.88569	Stem cells
	TGTAGACAGACCTCAT_DM	2.09679	-2.25098	Endothelial cells
	TGTAGACTCATGCATG_DM	2.86078	-3.0615	Endothelial cells
	TGTCAGAAGCCTCTCT_DM	6.37885	-4.99097	Stem cells
	TGTCAGAAGGACCCAA_DM	-0.532422	-8.43397	Paneth cells
	TGTCCACTCACCGGTG_DM	6.27746	-6.12015	Stem cells
	TGTCCCACACAGTCGC_DM	6.10084	-5.7349	Stem cells
	TGTCCCACAGTTTCAG_DM	6.33167	-6.36727	Stem cells
	TGTGAGTAGTCATCCA_DM	2.01582	-1.71875	Endothelial cells
	TGTGCGGAGCTCGAAG_DM	-3.075	-3.23758	Progenitor cells
	TGTGCGGAGTTACGTC_DM	6.271	-5.43658	Stem cells
	TGTGCGGTCTACAGGT_DM	7.14453	-7.47141	Stem cells
	TGTGTGAGTGTGCCTG_DM	-11.9913	-24.0837	TA cells
	TGTGTGAGTGTTGATC_DM	6.42004	-5.52945	Stem cells
	TGTGTGAGTTTAGACC_DM	-0.422649	-2.80191	Progenitor cells
	TGTTACTCAGCAAGAC_DM	6.30398	-5.27465	Tuft cells
	TGTTACTGTTGTGCCG_DM	2.75492	-3.68111	Endothelial cells
	TGTTACTTCGGCCAAC_DM	-1.52844	-2.91949	Progenitor cells
	TGTTACTTCGGCTTCT_DM	6.32857	3.26217	Stem cells
	TGTTCATAGATAACAC_DM	-1.27479	-8.45928	Paneth cells
	TGTTCATCACACTTAG_DM	-2.97557	-3.25196	Progenitor cells
	TGTTCATCAGTGGTGA_DM	0.554165	-3.52676	Endothelial cells
	TGTTCATTCTTCTGGC_DM	1.47059	-2.17197	Endothelial cells
	TGTTCTACATCGAAGG_DM	6.84963	-7.19214	Stem cells
	TGTTGAGAGTCCCGAC_DM	2.73029	-2.92904	Endothelial cells
	TGTTGGACATCTCAAG_DM	-1.10556	-13.3139	Enteroendocrine cells
	TGTTGGAGTTGCGGCT_DM	0.000898511	-2.23743	Progenitor cells
	TGTTGGATCAAGGCTT_DM	6.71654	-7.22084	Goblet cells
	TTAATCCCAAACTAAG_DM	-0.172769	-2.20236	Progenitor cells
	TTAATCCCAAGATTGA_DM	-3.04314	-3.20997	Progenitor cells
	TTAATCCTCGCCTCTA_DM	7.30272	-7.87817	Stem cells
	TTACAGGAGGATTCCT_DM	6.91458	-7.33322	Goblet cells
	TTACAGGCAGCGTACC_DM	7.38528	-8.08273	TA cells
	TTACAGGCATGGCTAT_DM	6.74555	-6.99413	Stem cells
	TTACAGGGTCACTTAG_DM	-1.88376	-3.63109	Progenitor cells
	TTACAGGTCAACACGT_DM	-2.54845	3.39445	Tuft cells
	TTACCGCCAAGGTTGG_DM	1.9585	-1.52008	Endothelial cells
	TTACGCCCACTTGGGC_DM	2.92241	-3.72945	Endothelial cells
	TTACGCCTCCGTAGGC_DM	3.36979	-4.03999	Endothelial cells
	TTACGTTGTATGTCAC_DM	2.59265	-3.19288	Endothelial cells
	TTACTGTCAAGGCTTT_DM	6.93789	-6.72738	Stem cells
	TTACTGTCACCAATTG_DM	6.85238	-7.85848	TA cells
	TTAGGGTAGTAACGTA_DM	-3.24205	-3.16199	Progenitor cells
	TTATTGCAGCGTTAGG_DM	7.49027	-9.04462	Stem cells
	TTCACCGCACACGTGC_DM	-2.46359	3.37048	Tuft cells
	TTCACCGGTGCCTATA_DM	6.65415	-7.00144	Stem cells
	TTCACGCAGCGAGTAC_DM	6.99488	-7.11752	Stem cells
	TTCACGCGTATTCCTT_DM	-0.913816	-1.95788	Progenitor cells
	TTCAGGAGTCAGACGA_DM	-1.48126	-3.21842	Progenitor cells
	TTCAGGATCGAGTACT_DM	7.35556	-7.99434	Stem cells
	TTCATGTCACGGCCAT_DM	-0.433733	-1.58614	Progenitor cells
	TTCATGTCAGGACTAG_DM	6.91604	-6.73931	Goblet cells
	TTCATTGTCATCCTGC_DM	-2.0564	-3.19352	Progenitor cells
	TTCATTGTCCGAGTGC_DM	-1.13307	-13.2455	Enteroendocrine cells
	TTCCAATGTTTGATCG_DM	-1.98137	-3.59058	Progenitor cells
	TTCCAATTCAGAGTTC_DM	-1.61858	-8.209	Paneth cells
	TTCCGGTTCAATGTCG_DM	0.370299	-15.271	Endothelial cells
	TTCCTAACATGACGTT_DM	6.26062	-5.96747	Stem cells
	TTCCTAATCAGTCACA_DM	6.90424	-7.56674	Stem cells
	TTCCTTCAGTTCACTG_DM	-1.45122	-2.3062	Progenitor cells
	TTCCTTCCATCCAATG_DM	7.04824	-8.94421	Goblet cells
	TTCCTTCGTATGGTAA_DM	6.08922	-6.9907	TA cells
	TTCGATTTCACGACTA_DM	-3.09923	-3.12133	Progenitor cells
	TTCGATTTCGATTTCT_DM	6.25109	-5.80912	Stem cells
	TTCGGTCGTAACCCTA_DM	-1.859	-4.87197	Progenitor cells
	TTCGGTCTCTCAAAGC_DM	6.47594	-6.96152	TA cells
	TTCTAACCAAAGAGTT_DM	-1.06081	-2.58777	Progenitor cells
	TTCTAGTCATCATGAC_DM	6.36574	-5.25819	Stem cells
	TTCTAGTGTTCAAAGA_DM	2.38352	-2.14654	Endothelial cells
	TTCTCTCCAAAGACTA_DM	2.51581	-2.10864	Endothelial cells
	TTCTCTCCAGGCGATA_DM	7.30056	-8.383	Stem cells
	TTCTCTCGTTATTCCT_DM	7.42529	-8.9068	Stem cells
	TTCTCTCTCTCTAGGA_DM	7.54771	-8.76305	Stem cells
	TTCTGTAAGCAAGTCG_DM	6.08696	-7.01249	Goblet cells
	TTCTGTAGTCGACTGC_DM	7.35978	-7.93175	Stem cells
	TTCTGTATCCGCAACG_DM	6.33369	-5.5419	Stem cells
	TTCTGTATCGACGACC_DM	-2.48283	3.37347	Tuft cells
	TTCTTCCCACGTACTA_DM	-2.52059	-3.13908	Progenitor cells
	TTCTTCCCAGAACTAA_DM	6.33469	-5.60385	Stem cells
	TTCTTCCGTGCCCGTA_DM	-1.42753	-3.29642	Progenitor cells
	TTCTTCCTCCAAGCCG_DM	7.20849	-7.04142	Stem cells
	TTCTTCCTCTCTCGCA_DM	-1.13141	-13.2491	Enteroendocrine cells
	TTCTTGAAGCTCGGCT_DM	-1.45779	-3.10396	Progenitor cells
	TTCTTGAAGTAGCATA_DM	-1.46002	-3.27261	Progenitor cells
	TTCTTGATCGCAACAT_DM	6.83966	-6.74744	Stem cells
	TTGAACGCACCCTAGG_DM	-1.92521	-8.10397	Paneth cells
	TTGAACGTCGAGATAA_DM	-3.12712	-3.13754	Progenitor cells
	TTGAGTGCATCTAACG_DM	7.05053	-6.96557	Stem cells
	TTGATGGAGTGCAACG_DM	6.5423	-7.52345	Stem cells
	TTGCATTTCAATGCAC_DM	6.36913	-4.9198	Tuft cells
	TTGCCTGAGGCATGGT_DM	6.37156	-5.64518	Stem cells
	TTGCCTGCACATCCCT_DM	7.03262	-6.70615	Stem cells
	TTGCCTGTCCTACCAC_DM	7.45265	-8.72657	TA cells
	TTGCCTGTCTGTTGGA_DM	6.7797	-6.75105	Stem cells
	TTGCGTCAGAGTCACG_DM	-1.14602	-8.31684	Paneth cells
	TTGCGTCCAATAGTCC_DM	-0.109727	-1.41779	Progenitor cells
	TTGCGTCCACTACCGG_DM	2.32976	-1.04643	Endothelial cells
	TTGCTGCAGTCTAACC_DM	6.38163	-4.82294	Endothelial cells
	TTGCTGCCACGACGCT_DM	7.52911	-7.56185	Stem cells
	TTGCTGCTCATTCATC_DM	6.21245	-6.48954	Stem cells
	TTGCTGCTCCGTGCGA_DM	-2.53662	3.39031	Tuft cells
	TTGGATGCACAATGCT_DM	1.22969	-2.45303	Endothelial cells
	TTGGATGCAGACCTGC_DM	7.34514	-7.35914	Stem cells
	TTGGATGGTTTGTGGT_DM	1.70219	-2.26261	Endothelial cells
	TTGGGATGTAATGATG_DM	7.13389	-6.84032	Stem cells
	TTGGGCGCAGTTGTTG_DM	-1.71585	-3.47891	Progenitor cells
	TTGGGCGCATCCGAAT_DM	6.78889	-6.30271	Stem cells
	TTGTGGACACCATATG_DM	3.23569	-4.62347	Endothelial cells
	TTGTGGACATTGAGGG_DM	6.49975	-5.9359	Stem cells
	TTGTGGATCGGCCCAA_DM	-0.552047	-1.84756	Progenitor cells
	TTGTTGTCACATATCG_DM	-0.825082	-2.13813	Progenitor cells
	TTGTTGTCACTTCAAG_DM	-1.07806	-13.3881	Enteroendocrine cells
	TTGTTTGTCTCAATCT_DM	7.00321	-7.58455	Stem cells
	TTTACCACATCGCCTT_DM	-1.10338	-13.3327	Enteroendocrine cells
	TTTATGCAGACGGTCA_DM	-1.38893	-2.31369	Progenitor cells
	TTTATGCAGCCGTCGT_DM	-0.529983	-2.0123	Progenitor cells
	TTTCACAGTTAAGCAA_DM	2.60958	-2.12365	Endothelial cells
	TTTCACATCACGGACC_DM	7.3679	-7.97153	Stem cells
	TTTCATGAGGCATCAG_DM	2.45069	-9.58739	Tuft cells
	TTTCATGCAGTATGAA_DM	-0.463076	-14.4346	Enteroendocrine cells
	TTTCATGCATTAAGCC_DM	6.31903	-5.74871	Stem cells
	TTTCCTCGTTAAGACA_DM	-1.1062	-13.3064	Enteroendocrine cells
	TTTCGATCAAACTGCT_DM	-1.3179	-3.07304	Progenitor cells
	TTTGACTTCGAAACAA_DM	6.73676	-6.85635	Stem cells
	TTTGATCAGCGTGCCT_DM	-1.03314	-13.4663	Endothelial cells
	TTTGATCTCCCTTTGG_DM	7.52026	-8.98988	TA cells
	TTTGGAGAGACTTCCA_DM	7.51061	-8.2696	Stem cells
	TTTGGTTAGACCATGG_DM	6.31333	-5.38867	Stem cells
	TTTGGTTAGATGGCGT_DM	-2.44296	3.36783	Tuft cells
	TTTGGTTAGCCTGAGA_DM	6.88644	-6.90154	Stem cells
	TTTGGTTTCCATGCAA_DM	7.32525	-8.08706	TA cells
	TTTGTTGGTGCTTCAA_DM	-2.45997	3.37008	Tuft cells
	AAACCCAAGATACTGA_ES	-2.73796	11.949	Epithelial cells
	AAACCCAAGATAGCAT_ES	-3.78571	6.11018	Epithelial cells
	AAACCCAAGCAACAAT_ES	1.78334	14.1465	Epithelial cells
	AAACCCAAGCTGAAAT_ES	16.989	8.99251	Epithelial cells
	AAACCCAAGCTGGAGT_ES	-3.67161	6.09485	Epithelial cells
	AAACCCAAGGAGCAAA_ES	20.1053	0.529057	Smooth muscle cells
	AAACCCAAGGATAATC_ES	18.456	5.71334	Smooth muscle cells
	AAACCCAAGGCTTTCA_ES	13.7761	8.19757	Epithelial cells
	AAACCCAAGTGCACAG_ES	-3.34916	6.39493	Epithelial cells
	AAACCCACAACAAAGT_ES	3.65177	2.78068	Endothelial cells
	AAACCCACAACTCGTA_ES	1.35002	5.86532	Epithelial cells
	AAACCCACAAGCGAAC_ES	21.6613	12.7336	Endothelial cells
	AAACCCACAAGGGTCA_ES	7.36342	6.89353	Epithelial cells
	AAACCCACAATGGCCC_ES	16.2746	10.4403	Epithelial cells
	AAACCCACACCCAATA_ES	0.498218	13.161	Epithelial cells
	AAACCCACAGAGATGC_ES	0.00919098	12.3022	Epithelial cells
	AAACCCACATCTTCGC_ES	5.28014	13.1437	Epithelial cells
	AAACCCAGTAGCGCCT_ES	5.67142	7.48726	Epithelial cells
	AAACCCAGTATGGTTC_ES	-4.66203	12.0452	Epithelial cells
	AAACCCAGTATTGACC_ES	1.15856	14.8325	Epithelial cells
	AAACCCAGTCATAAAG_ES	9.48207	3.56941	Epithelial cells
	AAACCCAGTCATGACT_ES	9.83005	11.428	Epithelial cells
	AAACCCAGTCCACTTC_ES	14.3111	-5.0687	Secretory cells
	AAACCCAGTCGCGGTT_ES	-2.88446	-1.57854	Endothelial cells
	AAACCCAGTGGAACCA_ES	18.4686	3.36158	Smooth muscle cells
	AAACCCAGTGTTAAAG_ES	9.77234	8.8625	Epithelial cells
	AAACCCAGTGTTCAGT_ES	13.0456	-7.22158	Secretory cells
	AAACCCAGTTACCTGA_ES	1.78017	3.19416	Endothelial cells
	AAACCCAGTTGGTGTT_ES	21.0054	13.1488	Epithelial cells
	AAACCCAGTTGTTGTG_ES	-1.92406	13.9657	Epithelial cells
	AAACCCATCAATCTTC_ES	-3.3187	12.5544	Epithelial cells
	AAACCCATCCAAATGC_ES	12.1999	8.37244	Epithelial cells
	AAACCCATCGACCAAT_ES	-0.544703	-8.29767	Epithelial cells
	AAACCCATCGAGTCTA_ES	24.1007	11.2065	Endothelial cells
	AAACCCATCGATCCAA_ES	8.54134	8.37775	Epithelial cells
	AAACCCATCGATGCAT_ES	-4.45853	10.3287	Epithelial cells
	AAACCCATCGGCTGTG_ES	4.22704	4.59585	Secretory cells
	AAACCCATCTATACGG_ES	0.950243	11.2812	Epithelial cells
	AAACCCATCTCTATGT_ES	10.8887	10.4393	Epithelial cells
	AAACCCATCTCTTCAA_ES	13.9979	2.85015	Stromal cells
	AAACCCATCTTGTGCC_ES	12.3072	13.7532	Epithelial cells
	AAACCCATCTTTCCAA_ES	15.7383	15.8254	Epithelial cells
	AAACGAAAGCATCAAA_ES	12.2074	10.2409	Epithelial cells
	AAACGAAAGCGTGTCC_ES	1.08956	3.92535	Endothelial cells
	AAACGAAAGTGGCAGT_ES	-6.76042	11.4124	Epithelial cells
	AAACGAAAGTTGAAAC_ES	11.764	7.9931	Epithelial cells
	AAACGAACAAGATTGA_ES	19.774	11.788	Epithelial cells
	AAACGAACACCCGTAG_ES	0.874039	-0.564389	Endothelial cells
	AAACGAACACGACAAG_ES	7.88118	-0.453717	Epithelial cells
	AAACGAACACTAAACC_ES	13.3167	16.5448	Epithelial cells
	AAACGAACAGTCCGTG_ES	13.3745	10.218	Epithelial cells
	AAACGAACATCAGCTA_ES	9.84812	-1.43832	Stromal cells
	AAACGAACATCCGTGG_ES	13.5099	9.63666	Epithelial cells
	AAACGAAGTAGGACTG_ES	18.8453	1.97459	Smooth muscle cells
	AAACGAAGTCATCTAG_ES	-5.80357	11.6312	Epithelial cells
	AAACGAAGTGGACCAA_ES	1.67194	0.91737	Endothelial cells
	AAACGAAGTGTTCAGT_ES	4.39274	8.42325	Epithelial cells
	AAACGAAGTTCTCACC_ES	-1.13558	11.176	Epithelial cells
	AAACGAATCAGGACAG_ES	3.5247	4.67166	Epithelial cells
	AAACGAATCAGTCTTT_ES	2.83909	13.8175	Epithelial cells
	AAACGAATCCCGATCT_ES	-3.48322	14.0526	Epithelial cells
	AAACGAATCCTAAGTG_ES	1.47135	15.1598	Epithelial cells
	AAACGAATCGATGCTA_ES	10.4366	-2.48221	Stromal cells
	AAACGAATCTAATTCC_ES	7.9077	4.63419	Epithelial cells
	AAACGCTAGATGATTG_ES	10.453	9.78993	Epithelial cells
	AAACGCTAGCACCGAA_ES	2.05708	4.61256	Epithelial cells
	AAACGCTAGGCATCGA_ES	0.665139	14.9506	Epithelial cells
	AAACGCTAGGTACATA_ES	14.4689	-1.06672	Stromal cells
	AAACGCTAGGTTACAA_ES	-1.75831	10.6038	Epithelial cells
	AAACGCTAGTCATACC_ES	-3.8763	6.09755	Epithelial cells
	AAACGCTAGTCGAAAT_ES	6.98239	16.2265	Epithelial cells
	AAACGCTAGTCGGCAA_ES	-1.59742	9.49291	Epithelial cells
	AAACGCTCACCATTCC_ES	-0.303992	10.1137	Epithelial cells
	AAACGCTCAGAAGCTG_ES	12.4239	12.0283	Epithelial cells
	AAACGCTCAGAGAGGG_ES	12.7859	-6.53066	Secretory cells
	AAACGCTCAGCCTTCT_ES	-5.66946	13.9415	Epithelial cells
	AAACGCTCAGCTACCG_ES	4.76006	-3.08163	Endothelial cells
	AAACGCTCATATCGGT_ES	3.88629	7.30944	Epithelial cells
	AAACGCTCATCATGAC_ES	8.25038	7.11059	Epithelial cells
	AAACGCTCATCCGAAT_ES	24.157	11.9046	Endothelial cells
	AAACGCTGTAATTGGA_ES	5.03243	8.49813	Epithelial cells
	AAACGCTGTACGGATG_ES	-1.11677	13.8952	Epithelial cells
	AAACGCTGTGAGGAAA_ES	14.4705	3.12166	Stromal cells
	AAACGCTTCATGAGAA_ES	11.3951	9.27299	Epithelial cells
	AAACGCTTCATGCCCT_ES	18.7819	0.507417	Smooth muscle cells
	AAACGCTTCCGGCAGT_ES	7.15774	8.82565	Epithelial cells
	AAACGCTTCCTGGCTT_ES	14.5274	7.29403	Epithelial cells
	AAACGCTTCGCGTCGA_ES	-1.23006	9.04453	Epithelial cells
	AAACGCTTCGTCGATA_ES	1.04705	5.49447	Smooth muscle cells
	AAACGCTTCTCCGTGT_ES	20.4978	2.64831	Smooth muscle cells
	AAACGCTTCTCGTCGT_ES	-2.27097	9.38864	Epithelial cells
	AAACGCTTCTCTCTTC_ES	22.4907	11.2284	Endothelial cells
	AAACGCTTCTGTCAGA_ES	6.84273	9.62464	Epithelial cells
	AAACGCTTCTGTGCTC_ES	22.1812	11.5108	Endothelial cells
	AAACGCTTCTTACTGT_ES	5.49406	6.73965	Epithelial cells
	AAACGCTTCTTCCGTG_ES	-0.502213	5.42364	Epithelial cells
	AAAGAACAGAATCGAT_ES	12.5307	0.135584	Stromal cells
	AAAGAACAGCCGGATA_ES	4.04835	9.93514	Epithelial cells
	AAAGAACAGCTAGAGC_ES	9.79508	2.49998	Epithelial cells
	AAAGAACAGGCCGCTT_ES	17.6951	6.66064	Epithelial cells
	AAAGAACAGGGTGAAA_ES	15.3495	-6.79106	Secretory cells
	AAAGAACAGGTAAGTT_ES	16.8748	6.69206	Epithelial cells
	AAAGAACAGTAGGAAG_ES	5.67509	12.2468	Epithelial cells
	AAAGAACAGTGCACCC_ES	8.44924	9.57359	Epithelial cells
	AAAGAACCAAGACGGT_ES	25.7527	9.41563	Endothelial cells
	AAAGAACCAAGATGGC_ES	-3.90459	14.8048	Epithelial cells
	AAAGAACCACATCCCT_ES	7.37651	9.53911	Epithelial cells
	AAAGAACCACGTCGTG_ES	12.1604	7.24193	Epithelial cells
	AAAGAACCACTATCGA_ES	12.511	13.7451	Epithelial cells
	AAAGAACCACTATGTG_ES	15.1808	9.76	Epithelial cells
	AAAGAACCACTGCGTG_ES	-4.97375	11.2349	Epithelial cells
	AAAGAACCAGAGGTAC_ES	4.77916	11.7077	Epithelial cells
	AAAGAACCAGCTACAT_ES	13.0505	10.567	Epithelial cells
	AAAGAACCAGTTACCA_ES	7.22046	8.35407	Epithelial cells
	AAAGAACCATGACTTG_ES	10.2642	6.05391	Endothelial cells
	AAAGAACGTACCTAGT_ES	1.89866	7.71385	Epithelial cells
	AAAGAACGTATTCCTT_ES	14.0149	7.42531	Epithelial cells
	AAAGAACGTCCTCAGG_ES	6.14878	5.14278	Epithelial cells
	AAAGAACGTCGCTTGG_ES	-6.46626	9.66538	Epithelial cells
	AAAGAACGTGTTGAGG_ES	4.11269	9.24803	Epithelial cells
	AAAGAACGTTAGGGTG_ES	12.5128	-2.57248	Stromal cells
	AAAGAACTCAAACGAA_ES	2.64173	10.5053	Epithelial cells
	AAAGAACTCCCATGGG_ES	13.329	11.888	Epithelial cells
	AAAGAACTCGATACGT_ES	14.0412	8.85209	Epithelial cells
	AAAGAACTCTAAGGAA_ES	18.4408	0.359043	Smooth muscle cells
	AAAGAACTCTTACGGA_ES	-4.65055	12.2955	Epithelial cells
	AAAGGATAGATGTTGA_ES	13.9985	-4.89961	Secretory cells
	AAAGGATAGCCACAAG_ES	-4.05431	13.8182	Epithelial cells
	AAAGGATAGGCAGCTA_ES	11.8862	13.9558	Epithelial cells
	AAAGGATAGGGTGAAA_ES	5.86773	9.21585	Epithelial cells
	AAAGGATCAAACGAGC_ES	20.8375	11.1267	Endothelial cells
	AAAGGATCAACGTATC_ES	14.7105	13.8371	Epithelial cells
	AAAGGATCAATCTGCA_ES	-0.725341	9.74238	Epithelial cells
	AAAGGATCAATGAACA_ES	9.85726	2.3413	Epithelial cells
	AAAGGATCAATGCAGG_ES	3.80776	1.77316	Endothelial cells
	AAAGGATCACACCGCA_ES	1.52169	7.20029	Epithelial cells
	AAAGGATCACATACTG_ES	14.2409	14.4791	Epithelial cells
	AAAGGATCACTGATTG_ES	12.2868	8.82965	Epithelial cells
	AAAGGATCAGTGGCTC_ES	-3.48464	13.9867	Epithelial cells
	AAAGGATCATACTTTC_ES	4.3404	14.8219	Epithelial cells
	AAAGGATCATCCGTGG_ES	7.2816	12.242	Epithelial cells
	AAAGGATGTAAGGCTG_ES	9.82715	2.45869	Epithelial cells
	AAAGGATGTCGTACTA_ES	10.836	16.0399	Epithelial cells
	AAAGGATGTTAACAGA_ES	20.4299	0.00852072	Smooth muscle cells
	AAAGGATGTTGCTAGT_ES	9.83137	5.66458	Epithelial cells
	AAAGGATGTTGTGCAT_ES	10.9862	11.3115	Epithelial cells
	AAAGGATGTTTCAGAC_ES	-0.253063	1.95709	Endothelial cells
	AAAGGATTCAATCAGC_ES	-8.11652	13.1843	Epithelial cells
	AAAGGATTCACTCGAA_ES	-7.27537	13.068	Epithelial cells
	AAAGGATTCCCATTCG_ES	8.91295	2.11328	Epithelial cells
	AAAGGATTCCGTCCTA_ES	6.13342	10.1474	Epithelial cells
	AAAGGATTCCTAGAGT_ES	11.5949	8.80188	Epithelial cells
	AAAGGATTCGCCGTGA_ES	10.3738	9.0764	Epithelial cells
	AAAGGATTCGTGGGAA_ES	18.7998	2.13669	Smooth muscle cells
	AAAGGATTCTCATGCC_ES	11.5514	14.8559	Epithelial cells
	AAAGGGCAGACCAGCA_ES	-6.33842	11.302	Epithelial cells
	AAAGGGCAGATGCCGA_ES	3.10127	12.9833	Epithelial cells
	AAAGGGCAGCATCAAA_ES	10.7011	14.4517	Epithelial cells
	AAAGGGCAGCTTTGTG_ES	8.58001	5.68765	Epithelial cells
	AAAGGGCAGGCCTAAG_ES	4.21389	1.01132	Endothelial cells
	AAAGGGCAGGTCCAGA_ES	-1.82405	8.91878	Epithelial cells
	AAAGGGCAGTCATGCT_ES	18.9738	0.611129	Smooth muscle cells
	AAAGGGCAGTGGGAAA_ES	10.511	0.708968	Stromal cells
	AAAGGGCAGTTACGGG_ES	11.9233	0.46405	Stromal cells
	AAAGGGCAGTTACTCG_ES	11.2034	15.7225	Epithelial cells
	AAAGGGCCAACATACC_ES	12.7024	11.3996	Epithelial cells
	AAAGGGCCAAGACAAT_ES	9.75828	14.8612	Epithelial cells
	AAAGGGCCACGTGTGC_ES	9.42231	1.85424	Epithelial cells
	AAAGGGCCAGACACAG_ES	19.3424	4.14705	Smooth muscle cells
	AAAGGGCGTAACAAGT_ES	9.5128	4.67265	Epithelial cells
	AAAGGGCGTCTGTGTA_ES	6.23324	4.97253	Epithelial cells
	AAAGGGCTCCATTCAT_ES	7.07118	14.0957	Epithelial cells
	AAAGGGCTCCGCAAAT_ES	12.0928	1.14815	Stromal cells
	AAAGGGCTCCTATGGA_ES	14.5042	-4.59994	Secretory cells
	AAAGGGCTCGATACAC_ES	12.9353	-7.05492	Secretory cells
	AAAGGGCTCGCCAGAC_ES	15.4493	9.03033	Epithelial cells
	AAAGGGCTCTAGCCTC_ES	16.4264	15.9206	Secretory cells
	AAAGGGCTCTTGATTC_ES	7.81535	5.01399	Epithelial cells
	AAAGGTAAGACATCCT_ES	-0.521415	0.272882	Endothelial cells
	AAAGGTAAGCTGACCC_ES	15.055	13.1092	Epithelial cells
	AAAGGTAAGGCCTTGC_ES	13.7506	-4.8382	Secretory cells
	AAAGGTAAGTAGGCCA_ES	7.63445	9.38276	Epithelial cells
	AAAGGTAAGTATGGAT_ES	15.6581	6.5104	Epithelial cells
	AAAGGTACAACACGAG_ES	5.88553	7.79266	Epithelial cells
	AAAGGTAGTATGACAA_ES	8.15696	9.47182	Epithelial cells
	AAAGGTAGTATTCCTT_ES	6.11604	8.17049	Epithelial cells
	AAAGGTAGTCTCTCAC_ES	9.18424	14.4143	Epithelial cells
	AAAGGTAGTGACGCCT_ES	12.3952	11.9541	Epithelial cells
	AAAGGTAGTGGTCTGC_ES	16.2668	10.3644	Epithelial cells
	AAAGGTAGTGTTCAGT_ES	14.1345	6.95974	Epithelial cells
	AAAGGTATCAACGCTA_ES	-3.32489	12.427	Epithelial cells
	AAAGGTATCAAGGACG_ES	14.442	4.97077	Epithelial cells
	AAAGGTATCAGCGCGT_ES	12.578	0.63205	Stromal cells
	AAAGGTATCAGTGTTG_ES	0.308949	7.47552	Epithelial cells
	AAAGGTATCCTCACGT_ES	-2.81716	12.0313	Epithelial cells
	AAAGGTATCGTGCATA_ES	19.0329	-1.11655	Smooth muscle cells
	AAAGGTATCTCACCCA_ES	14.1537	4.45523	Epithelial cells
	AAAGGTATCTCCCTAG_ES	4.29564	1.98082	Endothelial cells
	AAAGGTATCTGCATGA_ES	6.50632	11.4143	Epithelial cells
	AAAGGTATCTGTAACG_ES	7.43177	8.97591	Epithelial cells
	AAAGTCCAGAAACTCA_ES	5.23286	9.95391	Epithelial cells
	AAAGTCCAGACTGTTC_ES	19.8192	3.85421	Smooth muscle cells
	AAAGTCCAGATAGTCA_ES	11.9776	1.24353	Stromal cells
	AAAGTCCAGCACTGGA_ES	-4.99859	10.6112	Epithelial cells
	AAAGTCCAGCAGGTCA_ES	-5.65698	10.5396	Epithelial cells
	AAAGTCCAGGGTCTTT_ES	15.6326	16.237	Epithelial cells
	AAAGTCCAGTAACAGT_ES	15.9815	12.3005	Epithelial cells
	AAAGTCCAGTCCCTAA_ES	-1.64394	-2.09207	Endothelial cells
	AAAGTCCAGTGGGAAA_ES	22.7619	10.8221	Endothelial cells
	AAAGTCCAGTGGTTCT_ES	0.940778	2.58949	Endothelial cells
	AAAGTCCCAAACTGCT_ES	13.8775	-7.03699	Secretory cells
	AAAGTCCCACTACCGG_ES	4.5947	13.2811	Epithelial cells
	AAAGTCCCAGTAGAAT_ES	-2.13586	14.6551	Epithelial cells
	AAAGTCCCATGACTCA_ES	14.3994	13.5883	Epithelial cells
	AAAGTCCCATGCCATA_ES	1.15741	8.68985	Epithelial cells
	AAAGTCCGTACAAACA_ES	0.453643	8.7218	Epithelial cells
	AAAGTCCGTGGGATTG_ES	21.6779	11.5298	Endothelial cells
	AAAGTCCGTGTTAGCT_ES	-1.80004	10.722	Epithelial cells
	AAAGTCCGTTGACGGA_ES	13.4455	-1.90833	Stromal cells
	AAAGTCCTCAAAGCCT_ES	10.8274	13.3379	Epithelial cells
	AAAGTCCTCACCTTGC_ES	2.84334	15.6737	Epithelial cells
	AAAGTCCTCATTATCC_ES	12.2204	3.56727	Epithelial cells
	AAAGTCCTCCATCTGC_ES	3.17012	2.14845	Endothelial cells
	AAAGTCCTCGCTTGAA_ES	12.5302	2.67535	Stromal cells
	AAAGTCCTCTCGTCGT_ES	10.6678	4.40576	Epithelial cells
	AAAGTCCTCTGTCAGA_ES	5.63527	8.16456	Epithelial cells
	AAAGTGAAGCACTGGA_ES	-1.5699	13.0882	Epithelial cells
	AAAGTGAAGCCGGATA_ES	10.7145	-0.195694	Stromal cells
	AAAGTGAAGCGCCATC_ES	10.8075	7.48217	Epithelial cells
	AAAGTGAAGGAGTCTG_ES	3.611	2.53203	Endothelial cells
	AAAGTGAAGGGTTAAT_ES	8.42425	4.59321	Epithelial cells
	AAAGTGAAGTGCTAGG_ES	13.5471	6.65154	Epithelial cells
	AAAGTGACAATAGTCC_ES	9.45979	1.20742	Epithelial cells
	AAAGTGACAATGCTCA_ES	10.6228	1.93977	Epithelial cells
	AAAGTGACAGATTAAG_ES	-4.69438	11.8315	Epithelial cells
	AAAGTGACATAGTCAC_ES	1.79168	9.19674	Epithelial cells
	AAAGTGACATAGTCGT_ES	0.170617	14.9099	Epithelial cells
	AAAGTGACATCTGTTT_ES	5.8645	13.9214	Epithelial cells
	AAAGTGACATTCTCTA_ES	9.8574	-0.058613	Stromal cells
	AAAGTGAGTACTAAGA_ES	19.1246	4.73384	Smooth muscle cells
	AAAGTGAGTAGATCCT_ES	2.82354	1.50958	Endothelial cells
	AAAGTGAGTAGGGAGG_ES	0.628661	12.4026	Epithelial cells
	AAAGTGAGTCATAGTC_ES	-4.7369	7.84512	Epithelial cells
	AAAGTGAGTCGCTTGG_ES	23.5905	11.5406	Endothelial cells
	AAAGTGAGTCGGTGTC_ES	3.26754	9.56828	Epithelial cells
	AAAGTGAGTTGCCTAA_ES	-3.91469	6.11663	Epithelial cells
	AAAGTGATCCCAGGCA_ES	4.80751	-2.88821	Endothelial cells
	AAAGTGATCCTGTTGC_ES	5.02337	4.66729	Secretory cells
	AAAGTGATCGATCCAA_ES	11.597	8.35712	Epithelial cells
	AAAGTGATCTATTGTC_ES	8.58767	7.11494	Epithelial cells
	AAAGTGATCTGGACTA_ES	14.9149	15.7476	Epithelial cells
	AAATGGAAGATAGCAT_ES	19.1417	-2.06671	Smooth muscle cells
	AAATGGAAGATTAGCA_ES	13.9467	13.7551	Epithelial cells
	AAATGGAAGCGCAATG_ES	9.68728	7.61971	Epithelial cells
	AAATGGAAGGGAGATA_ES	8.02915	9.97131	Epithelial cells
	AAATGGAAGTAGGATT_ES	9.29527	8.04916	Epithelial cells
	AAATGGAAGTCTAGAA_ES	13.0433	2.46135	Stromal cells
	AAATGGACAATGCTCA_ES	13.6561	-5.12935	Secretory cells
	AAATGGACACACGCCA_ES	4.13642	8.15513	Epithelial cells
	AAATGGACACATACGT_ES	5.65507	5.45399	Epithelial cells
	AAATGGACAGACAATA_ES	2.48543	7.7411	Epithelial cells
	AAATGGACATACACCA_ES	-1.89805	10.9757	Epithelial cells
	AAATGGACATCTCAAG_ES	12.8435	2.90572	Stromal cells
	AAATGGACATTCACAG_ES	-4.02904	11.4567	Epithelial cells
	AAATGGAGTACCGGCT_ES	14.0325	9.13267	Epithelial cells
	AAATGGAGTACGATCT_ES	4.90925	-2.89091	Endothelial cells
	AAATGGAGTCACCGCA_ES	13.7674	2.65728	Epithelial cells
	AAATGGAGTCCTGTCT_ES	12.6482	-2.82847	Stromal cells
	AAATGGAGTCGGTGTC_ES	13.8509	2.73366	Stromal cells
	AAATGGAGTTCCACAA_ES	2.52968	8.37711	Epithelial cells
	AAATGGATCAACTCTT_ES	11.295	-0.488832	Stromal cells
	AAATGGATCAAGTCGT_ES	1.28323	13.1341	Epithelial cells
	AAATGGATCACCTTAT_ES	14.6254	0.120685	Stromal cells
	AAATGGATCCCTTCCC_ES	-7.92705	13.0967	Epithelial cells
	AAATGGATCGGAGTAG_ES	15.9585	13.4717	Epithelial cells
	AACAAAGAGAATAACC_ES	12.7324	-1.70751	Stromal cells
	AACAAAGAGACCATGG_ES	2.49796	6.41979	Epithelial cells
	AACAAAGAGATTGGGC_ES	6.87176	11.6634	Epithelial cells
	AACAAAGAGCTCACTA_ES	13.4182	11.8896	Epithelial cells
	AACAAAGCAAACACGG_ES	0.920422	11.1427	Epithelial cells
	AACAAAGCAAATGCTC_ES	13.7421	10.9407	Epithelial cells
	AACAAAGCAATCAAGA_ES	15.8867	15.037	Epithelial cells
	AACAAAGCACAGACGA_ES	-0.524731	6.96366	Epithelial cells
	AACAAAGCACCTCAGG_ES	11.0367	4.21128	Epithelial cells
	AACAAAGCACGCTGCA_ES	5.38109	10.1674	Epithelial cells
	AACAAAGCACTTTATC_ES	-4.19169	10.9739	Epithelial cells
	AACAAAGCAGGACTAG_ES	1.01979	-0.524579	Endothelial cells
	AACAAAGCAGGCAATG_ES	-0.876224	14.1653	Epithelial cells
	AACAAAGCATCGTCCT_ES	12.117	-0.707133	Stromal cells
	AACAAAGCATCGTGGC_ES	3.88101	4.63573	Epithelial cells
	AACAAAGCATGTCAGT_ES	13.0723	-1.0507	Stromal cells
	AACAAAGCATGTGCTA_ES	11.136	8.09188	Epithelial cells
	AACAAAGGTACACGTT_ES	3.59331	10.1315	Epithelial cells
	AACAAAGGTACGGCAA_ES	-0.552469	13.25	Epithelial cells
	AACAAAGGTACTAGCT_ES	9.7938	5.95328	Epithelial cells
	AACAAAGGTAGATGTA_ES	0.0302348	3.01859	Endothelial cells
	AACAAAGGTGGAAGTC_ES	24.3091	11.0009	Endothelial cells
	AACAAAGGTGTTGCCG_ES	3.89893	-1.94524	Endothelial cells
	AACAAAGGTTACCGTA_ES	-1.92904	12.6182	Epithelial cells
	AACAAAGGTTGATCGT_ES	4.53352	14.2421	Epithelial cells
	AACAAAGTCACATCAG_ES	16.7363	8.76507	Epithelial cells
	AACAAAGTCACCTCTG_ES	14.3114	8.10396	Epithelial cells
	AACAAAGTCACTGGGC_ES	-4.54605	14.7926	Epithelial cells
	AACAAAGTCATGCAGT_ES	19.7702	10.7353	Endothelial cells
	AACAAAGTCTACCTTA_ES	3.76218	1.38621	Endothelial cells
	AACAAAGTCTGCTCTG_ES	8.4915	7.86477	Epithelial cells
	AACAACCAGACTCATC_ES	17.0134	12.5387	Epithelial cells
	AACAACCAGACTCCGC_ES	4.62011	-3.12448	Endothelial cells
	AACAACCAGACTTCCA_ES	14.3642	7.5219	Epithelial cells
	AACAACCAGCCATGCC_ES	13.9105	10.4029	Epithelial cells
	AACAACCAGCGACAGT_ES	3.62701	13.4638	Epithelial cells
	AACAACCAGCGATGGT_ES	10.3457	9.55687	Epithelial cells
	AACAACCAGCGCCGTT_ES	-3.96969	9.10747	Epithelial cells
	AACAACCAGGACAACC_ES	15.5258	8.85404	Epithelial cells
	AACAACCCAACACACT_ES	-7.93683	12.9269	Epithelial cells
	AACAACCCAACCGTAT_ES	13.6305	8.66071	Epithelial cells
	AACAACCCAACTTGGT_ES	18.7476	0.270812	Smooth muscle cells
	AACAACCCACAACCGC_ES	13.6426	8.01619	Epithelial cells
	AACAACCCACAACGTT_ES	1.16525	6.30209	Epithelial cells
	AACAACCCACCCGTAG_ES	21.7997	12.8532	Endothelial cells
	AACAACCCACGAGGAT_ES	12.0214	11.8822	Epithelial cells
	AACAACCCACGCGCAT_ES	16.9017	12.0534	Smooth muscle cells
	AACAACCCAGGCAATG_ES	15.4739	15.3684	Epithelial cells
	AACAACCCATCAGTGT_ES	16.2168	7.92682	Epithelial cells
	AACAACCGTAGTCGTT_ES	6.5336	10.081	Epithelial cells
	AACAACCGTATCGTAC_ES	2.29229	1.35048	Endothelial cells
	AACAACCGTCATCAGT_ES	-5.20742	10.9591	Epithelial cells
	AACAACCGTCCGTTTC_ES	16.0025	9.72075	Epithelial cells
	AACAACCGTCGGCCTA_ES	0.841671	13.6963	Epithelial cells
	AACAACCGTGCCTATA_ES	12.2295	8.32567	Epithelial cells
	AACAACCGTGCTGTCG_ES	14.8682	11.0179	Epithelial cells
	AACAACCGTGGCTGCT_ES	15.8225	13.851	Epithelial cells
	AACAACCTCACGATCA_ES	3.86575	-0.34837	Endothelial cells
	AACAACCTCATCACCC_ES	-0.234255	9.99422	Epithelial cells
	AACAACCTCATTTCCA_ES	6.14039	1.16819	Endothelial cells
	AACAACCTCCCTCTTT_ES	8.21474	15.4721	Epithelial cells
	AACAACCTCCGAAGGA_ES	1.24222	-0.432876	Endothelial cells
	AACAACCTCCGCAACG_ES	17.4122	10.1752	Epithelial cells
	AACAACCTCCGGTAGC_ES	8.60747	1.81481	Epithelial cells
	AACAACCTCCGTATGA_ES	18.4371	-0.164177	Smooth muscle cells
	AACAACCTCCGTTGAA_ES	14.5858	6.07632	Epithelial cells
	AACAACCTCCTCACCA_ES	17.311	6.76324	Epithelial cells
	AACAACCTCCTCCACA_ES	14.2226	7.81349	Epithelial cells
	AACAACCTCGTGCGAC_ES	10.8494	9.82636	Epithelial cells
	AACAACCTCTCTAAGG_ES	14.3833	8.92149	Epithelial cells
	AACAACCTCTGACCCT_ES	16.1576	10.4178	Epithelial cells
	AACAACCTCTGTCAGA_ES	8.06386	9.94123	Epithelial cells
	AACAACCTCTTCGACC_ES	13.4074	-4.94102	Secretory cells
	AACAACCTCTTGGATG_ES	-1.61787	-1.88234	Endothelial cells
	AACAACCTCTTGGTCC_ES	-4.95096	10.9318	Epithelial cells
	AACAACCTCTTTGCAT_ES	-3.51391	11.1732	Epithelial cells
	AACAAGAAGACGGAAA_ES	17.2985	6.04475	Smooth muscle cells
	AACAAGAAGAGTACCG_ES	21.3687	12.9045	Endothelial cells
	AACAAGAAGAGTATAC_ES	13.0496	8.3784	Epithelial cells
	AACAAGAAGATCCTAC_ES	4.95306	-0.884848	Endothelial cells
	AACAAGAAGATTGTGA_ES	0.899161	16.0215	Epithelial cells
	AACAAGAAGCAACAAT_ES	12.5718	13.5967	Epithelial cells
	AACAAGAAGCCGAACA_ES	4.46234	-0.231038	Endothelial cells
	AACAAGAAGGACAACC_ES	-1.02816	6.16926	Epithelial cells
	AACAAGAAGGCTCTCG_ES	4.05544	-1.45396	Endothelial cells
	AACAAGAAGTTAGTAG_ES	19.6525	2.38205	Smooth muscle cells
	AACAAGAAGTTCGGTT_ES	1.72255	2.83261	Endothelial cells
	AACAAGACAAATTGGA_ES	14.4715	1.22874	Stromal cells
	AACAAGACACAACGTT_ES	3.15053	9.11514	Epithelial cells
	AACAAGACACCCTATC_ES	7.44266	11.3696	Epithelial cells
	AACAAGACAGAAACCG_ES	14.6487	7.63029	Epithelial cells
	AACAAGACAGAGTTCT_ES	14.6843	13.3557	Epithelial cells
	AACAAGACAGATAAAC_ES	13.9807	14.9258	Epithelial cells
	AACAAGACAGCATGCC_ES	14.5007	13.4161	Epithelial cells
	AACAAGACAGTTCCAA_ES	13.6178	12.29	Epithelial cells
	AACAAGACATCCGTTC_ES	-0.387398	15.792	Epithelial cells
	AACAAGAGTAGTTACC_ES	5.07755	13.4774	Epithelial cells
	AACAAGAGTCACAGTT_ES	15.3948	16.1591	Epithelial cells
	AACAAGAGTCCGAAAG_ES	0.616798	10.1491	Epithelial cells
	AACAAGAGTCCGGTGT_ES	18.8211	2.47685	Smooth muscle cells
	AACAAGAGTCTGTGCG_ES	12.036	0.687073	Stromal cells
	AACAAGAGTGTCACAT_ES	3.46485	9.40231	Epithelial cells
	AACAAGAGTTCAGCTA_ES	7.07579	11.5491	Epithelial cells
	AACAAGATCACAAGAA_ES	11.7821	5.41242	Epithelial cells
	AACAAGATCAGTGTCA_ES	4.7344	14.319	Epithelial cells
	AACAAGATCATCGACA_ES	13.5389	0.787279	Stromal cells
	AACAAGATCATTTACC_ES	-4.95584	9.56214	Epithelial cells
	AACAAGATCCAGGACC_ES	20.1174	-0.562945	Smooth muscle cells
	AACAAGATCCCTCGTA_ES	15.3152	6.63569	Epithelial cells
	AACAAGATCCGTAGTA_ES	0.186731	10.2214	Epithelial cells
	AACAAGATCGACGATT_ES	2.02222	9.70913	Epithelial cells
	AACAAGATCGATTGGT_ES	2.89627	11.6698	Epithelial cells
	AACACACAGATCGGTG_ES	12.3579	5.67403	Epithelial cells
	AACACACAGCACTCTA_ES	11.5224	12.9947	Epithelial cells
	AACACACAGCCGTTAT_ES	-0.591758	-1.16918	Endothelial cells
	AACACACAGCGTTCCG_ES	-4.90605	6.70674	Epithelial cells
	AACACACCAACACAAA_ES	2.28523	6.18365	Epithelial cells
	AACACACCAAGCTCTA_ES	16.1598	9.03884	Epithelial cells
	AACACACCAAGGCTTT_ES	-2.88125	9.19079	Epithelial cells
	AACACACCACAAATCC_ES	3.96186	14.1803	Epithelial cells
	AACACACCACATTCTT_ES	2.80714	2.13314	Endothelial cells
	AACACACCACGACGCT_ES	-7.94916	12.9758	Epithelial cells
	AACACACCACGGTGCT_ES	0.685765	6.1392	Epithelial cells
	AACACACCAGAGTAAT_ES	-5.52111	9.7675	Epithelial cells
	AACACACGTAGTTAGA_ES	-2.70835	14.885	Epithelial cells
	AACACACGTATGCGTT_ES	2.93673	1.18126	Endothelial cells
	AACACACGTCAAGGCA_ES	15.3937	15.2047	Epithelial cells
	AACACACGTCGACTGC_ES	11.0755	-0.644214	Stromal cells
	AACACACGTGACGTCC_ES	10.877	7.75212	Epithelial cells
	AACACACGTGGCCTCA_ES	22.4281	11.7164	Endothelial cells
	AACACACGTTCGGTTA_ES	13.0598	16.4543	Epithelial cells
	AACACACGTTGCCTAA_ES	7.86384	-0.882818	Epithelial cells
	AACACACTCAAGAGGC_ES	18.5333	5.84883	Smooth muscle cells
	AACACACTCCCAGCGA_ES	0.931651	11.8407	Epithelial cells
	AACACACTCCCTCGAT_ES	15.3416	8.83526	Epithelial cells
	AACACACTCCGTGGCA_ES	12.6034	14.7869	Epithelial cells
	AACACACTCCTCACGT_ES	13.5707	12.8331	Epithelial cells
	AACACACTCGCACGGT_ES	-0.50475	11.2344	Epithelial cells
	AACACACTCTGGTGGC_ES	3.65872	1.78523	Endothelial cells
	AACAGGGAGATTGGGC_ES	15.3174	14.1546	Stromal cells
	AACAGGGAGGCCACCT_ES	3.6661	0.49638	Endothelial cells
	AACAGGGAGGCTGTAG_ES	0.0161443	10.4464	Epithelial cells
	AACAGGGAGTGCCGAA_ES	4.77023	9.25724	Epithelial cells
	AACAGGGCATTCCTAT_ES	13.2396	2.50137	Epithelial cells
	AACAGGGGTCTCAGGC_ES	9.15251	8.45267	Epithelial cells
	AACAGGGGTGACTAAA_ES	12.3107	14.3534	Epithelial cells
	AACAGGGGTGCATACT_ES	-4.61993	12.9461	Epithelial cells
	AACAGGGGTGCCTTTC_ES	20.9124	11.0212	Endothelial cells
	AACAGGGGTGTACAGG_ES	9.69758	13.5378	Epithelial cells
	AACAGGGGTTGCCGCA_ES	-0.471841	11.8806	Epithelial cells
	AACAGGGTCACTGCTC_ES	15.0847	12.8403	Epithelial cells
	AACAGGGTCACTTTGT_ES	12.3679	0.589303	Stromal cells
	AACAGGGTCCAACCGG_ES	15.2734	8.46415	Epithelial cells
	AACAGGGTCCTACAAG_ES	4.45265	13.2191	Epithelial cells
	AACAGGGTCGCGATCG_ES	8.69475	12.1118	Epithelial cells
	AACAGGGTCGGTCAGC_ES	4.79147	-1.06175	Endothelial cells
	AACAGGGTCTATGCCC_ES	11.918	10.2035	Epithelial cells
	AACCAACAGAACTGAT_ES	4.60096	-3.45206	Endothelial cells
	AACCAACAGACAACTA_ES	1.98711	14.5796	Epithelial cells
	AACCAACAGCGTCGAA_ES	-0.755639	14.2946	Epithelial cells
	AACCAACAGGCAATGC_ES	7.90644	13.5365	Epithelial cells
	AACCAACAGGGAGGCA_ES	15.7001	14.2618	Epithelial cells
	AACCAACAGGTCCGAA_ES	-3.9031	10.4244	Epithelial cells
	AACCAACAGTGGAAAG_ES	-5.32843	12.15	Epithelial cells
	AACCAACCAACATCGT_ES	13.6863	-0.375312	Stromal cells
	AACCAACCAATCTGCA_ES	2.0071	10.3786	Epithelial cells
	AACCAACCACAGCCTG_ES	16.0241	13.6787	Epithelial cells
	AACCAACCAGCTGCCA_ES	13.3198	10.6167	Epithelial cells
	AACCAACCATCGCTCT_ES	14.2868	5.37725	Epithelial cells
	AACCAACCATCTGTTT_ES	16.9411	11.5638	Epithelial cells
	AACCAACCATTAGGCT_ES	21.6703	13.0012	Endothelial cells
	AACCAACGTACTGACT_ES	-5.03508	12.9117	Epithelial cells
	AACCAACGTATGAGGC_ES	3.20412	15.1951	Epithelial cells
	AACCAACGTATGTCTG_ES	7.64193	7.8919	Epithelial cells
	AACCAACGTCTCTCTG_ES	4.16395	2.71398	Endothelial cells
	AACCAACGTGACACAG_ES	15.7145	15.5697	Epithelial cells
	AACCAACGTTTAGACC_ES	0.858988	9.41357	Epithelial cells
	AACCAACTCAACTGAC_ES	10.4914	-1.79247	Stromal cells
	AACCAACTCCCGAACG_ES	-1.7679	9.23542	Epithelial cells
	AACCAACTCCGCTTAC_ES	-1.21411	8.71362	Epithelial cells
	AACCAACTCCGTCCTA_ES	19.9758	-0.167339	Smooth muscle cells
	AACCAACTCGCATGAT_ES	2.61368	16.5171	Epithelial cells
	AACCAACTCGGCTCTT_ES	23.1877	12.1207	Endothelial cells
	AACCAACTCGTCGCTT_ES	16.3341	10.4417	Epithelial cells
	AACCAACTCTGCTAGA_ES	10.5153	3.91749	Epithelial cells
	AACCAACTCTTCACAT_ES	-3.59821	11.2214	Epithelial cells
	AACCAACTCTTCTAAC_ES	13.6539	11.6732	Epithelial cells
	AACCAACTCTTGCGCT_ES	7.34905	10.3347	Epithelial cells
	AACCACAAGCACTCCG_ES	12.7119	-7.42098	Secretory cells
	AACCACAAGCGATCGA_ES	12.1696	5.80378	Epithelial cells
	AACCACAAGCGTATAA_ES	9.2113	23.7411	Epithelial cells
	AACCACAAGCGTGAGT_ES	13.1423	-6.30817	Secretory cells
	AACCACAAGTAATACG_ES	14.5267	9.02893	Epithelial cells
	AACCACAAGTCTGTAC_ES	6.37291	4.7778	Epithelial cells
	AACCACACAAAGACTA_ES	15.0082	15.268	Epithelial cells
	AACCACACAAAGCTCT_ES	-5.03927	11.4342	Epithelial cells
	AACCACACAAAGGAGA_ES	23.9538	10.9119	Endothelial cells
	AACCACACAAGCCCAC_ES	-3.17374	12.3629	Epithelial cells
	AACCACACAAGTGGCA_ES	-6.26563	10.9245	Epithelial cells
	AACCACACACAACGCC_ES	16.2762	15.6213	Epithelial cells
	AACCACACACCGTACG_ES	15.9527	7.23204	Epithelial cells
	AACCACACACGCACCA_ES	16.7271	8.83811	Epithelial cells
	AACCACACACTTCATT_ES	-3.47016	13.3934	Epithelial cells
	AACCACACACTTTAGG_ES	14.9486	7.01749	Epithelial cells
	AACCACACAGCAGTAG_ES	4.12318	13.1371	Epithelial cells
	AACCACACAGCATTGT_ES	-0.687674	12.0211	Epithelial cells
	AACCACACATAGAAAC_ES	5.60684	15.5684	Epithelial cells
	AACCACACATTCCTCG_ES	15.5118	9.8643	Epithelial cells
	AACCACAGTAATACCC_ES	7.95722	15.5472	Epithelial cells
	AACCACAGTCCGGACT_ES	15.0475	7.91221	Epithelial cells
	AACCACAGTCGCACGT_ES	-2.82691	9.30937	Epithelial cells
	AACCACAGTCTTTCTA_ES	18.7213	6.38084	Epithelial cells
	AACCACAGTGCGGTAA_ES	-3.16795	8.37017	Epithelial cells
	AACCACAGTGGCACTC_ES	0.0227765	8.70916	Epithelial cells
	AACCACAGTTATGTGC_ES	-5.44181	13.0289	Epithelial cells
	AACCACAGTTCCACAA_ES	14.4051	7.54503	Epithelial cells
	AACCACAGTTCGTACA_ES	-2.26067	12.2323	Epithelial cells
	AACCACAGTTCTCCTG_ES	-6.8873	13.4735	Epithelial cells
	AACCACAGTTGCCGCA_ES	11.2249	12.9161	Epithelial cells
	AACCACAGTTTGTTCT_ES	2.92037	10.2433	Epithelial cells
	AACCACATCATGCCCT_ES	-2.68107	10.2804	Epithelial cells
	AACCACATCCCGAGAC_ES	16.5238	8.95889	Epithelial cells
	AACCACATCGCTACGG_ES	18.3243	-0.666041	Smooth muscle cells
	AACCACATCTCCTACG_ES	12.9574	-7.17765	Secretory cells
	AACCATGAGAACCGCA_ES	9.51473	11.2597	Epithelial cells
	AACCATGAGATGGCGT_ES	3.68938	9.00448	Epithelial cells
	AACCATGAGCGATCGA_ES	4.28794	-3.00812	Endothelial cells
	AACCATGAGGCATCTT_ES	15.4946	12.8036	Epithelial cells
	AACCATGAGGTTCATC_ES	0.566977	12.1348	Epithelial cells
	AACCATGAGTTTGCTG_ES	8.59458	1.32872	Stromal cells
	AACCATGCACGAGGAT_ES	1.87072	11.6984	Epithelial cells
	AACCATGCAGAGTAAT_ES	22.6191	11.3969	Endothelial cells
	AACCATGCAGAGTTGG_ES	-7.34987	13.6262	Epithelial cells
	AACCATGCATAGGTTC_ES	23.906	11.0884	Endothelial cells
	AACCATGCATCTAACG_ES	4.47047	-0.1417	Endothelial cells
	AACCATGGTCTGGTTA_ES	-2.5858	11.073	Epithelial cells
	AACCATGGTGGAGGTT_ES	9.60372	13.3585	Epithelial cells
	AACCATGGTGGTCAAG_ES	20.9711	0.603807	Smooth muscle cells
	AACCATGGTTCGAAGG_ES	-7.43497	13.3481	Epithelial cells
	AACCATGGTTTAGAGA_ES	7.31325	12.2409	Epithelial cells
	AACCATGTCAAGAATG_ES	-0.0823204	8.93786	Epithelial cells
[truncated: 79,938 more rows]

## Sheet: Fig 1e
	Fig 1e Plot (upper panel) showing different cell types in cat heart. Feature plot (lower panel) showing expression of marker genes (above) of indicated cell types (below)
	Cell Barcodes	tSNE_1	tSNE_2	Celltype	Emcn	Dcn	Mybpc3
	AAACCCAAGAATTCAG	17.6472	14.9069	Fibroblasts	0	2.97597	0
	AAACCCAAGCAGCGAT	-7.11559	-13.8403	Cardiomyocytes	0.75826	0	0.75826
	AAACCCAAGTGCGTCC	-17.9241	15.3102	Endothelial cell	0	0	0
	AAACCCACACAGTCCG	-2.86927	-26.7139	Cardiomyocytes	0	0	2.05516
	AAACCCACAGACCCGT	13.5718	-30.4994	Cardiomyocytes	0.794861	0	0.794861
	AAACCCACAGCTAACT	30.062	4.36325	Fibroblasts	0	1.34824	0
	AAACCCAGTACAGCGA	24.854	8.02035	Fibroblasts	0	2.00425	0
	AAACCCAGTACGTGTT	21.462	23.0219	Fibroblasts	0	1.2278	0
	AAACCCAGTCGCGTTG	12.834	-11.4723	Cardiomyocytes	0	0	1.75028
	AAACCCAGTGAATGTA	-18.1958	9.30031	Endothelial cell	3.43981	0	0
	AAACCCATCGTGGCTG	6.39478	-21.9315	Cardiomyocytes	0	0	1.26614
	AAACGAAAGACCCGCT	6.78953	-24.0791	Cardiomyocytes	0	0	0.663637
	AAACGAAAGGATACCG	39.5809	-0.236929	Fibroblasts	0	2.48584	0
	AAACGAAAGTTTCGGT	20.7497	11.0805	Fibroblasts	0	0.979997	0
	AAACGAACAAGCGGAT	8.36356	-14.4783	Cardiomyocytes	0	0	0
	AAACGAACATACCGTA	-32.241	8.96032	Endothelial cell	0	0	0
	AAACGAACATAGCACT	-36.5286	2.49717	Endothelial cell	1.39521	0	0
	AAACGAAGTACAGGTG	-7.29442	5.84544	T cell	1.68642	1.01525	0.257229
	AAACGAAGTGCGTGCT	-4.41344	-22.827	Cardiomyocytes	0	0	2.12417
	AAACGAAGTGGCTAGA	-6.84267	18.2512	T cell	0	0	1.19006
	AAACGAAGTTCCGTTC	29.9611	9.00422	Fibroblasts	0	1.67258	0
	AAACGAAGTTTGGAGG	26.2343	5.78246	Fibroblasts	0	2.26083	0
	AAACGAATCCGAAGGA	23.0227	5.04729	Fibroblasts	1.02542	1.85078	0
	AAACGCTAGACGCTCC	13.3994	-31.0553	Cardiomyocytes	0	0	1.94332
	AAACGCTAGAGCCGAT	-8.13047	-18.4808	Cardiomyocytes	0	0	0
	AAACGCTGTAATCAAG	-30.0363	16.338	Endothelial cell	3.16867	0	0
	AAACGCTGTATGGTTC	15.0369	14.0239	Fibroblasts	0	2.42683	0
	AAACGCTGTGGCTACC	5.41939	36.9426	Pericytes	0	0	0
	AAACGCTTCGGTAAGG	2.77929	-28.743	Cardiomyocytes	0	0	0.897511
	AAACGCTTCTATTCGT	0.373637	-4.43974	T cell	0.410819	0	1.88534
	AAAGAACCAGCATCTA	7.5062	4.64861	Cardiomyocytes	0	0	0
	AAAGAACGTAGATTAG	0.613472	-35.0633	Cardiomyocytes	0	0	1.67271
	AAAGAACGTAGCCAGA	-27.6246	10.0713	Endothelial cell	3.77481	0	0
	AAAGAACGTAGGATAT	25.0569	0.463752	Fibroblasts	0	1.35802	0
	AAAGAACGTGGCTAGA	-30.2738	4.64306	Endothelial cell	0	0	0
	AAAGAACGTTATCTGG	-2.61447	-30.3636	Cardiomyocytes	0.688234	0	0.688234
	AAAGAACTCCATCAGA	0.970074	-11.2606	Cardiomyocytes	0	1.36718	1.92403
	AAAGGATAGACCTTTG	-15.3955	-2.15795	Macrophages	0	0	0
	AAAGGATAGCTATCCA	-11.692	-23.8964	Cardiomyocytes	0	0	1.23228
	AAAGGATAGGTCACTT	10.149	-9.0263	Cardiomyocytes	0	0	2.65838
	AAAGGATAGTGGAAAG	-1.17058	7.3926	T cell	1.25977	0	0
	AAAGGATCAAGTATCC	-1.33953	7.16393	T cell	2.51764	0	0
	AAAGGATCAGACGGAT	-24.9374	16.5188	Endothelial cell	3.39792	0	0
	AAAGGATGTTTCGACA	7.11419	-11.517	Cardiomyocytes	0	1.50032	2.43793
	AAAGGATTCAGTAGGG	26.3687	1.04685	Fibroblasts	0	0	0
	AAAGGATTCTGGTGCG	33.8568	12.0766	Fibroblasts	0	2.10406	0
	AAAGGATTCTTACACT	-14.6843	-3.4597	Macrophages	0	0	0
	AAAGGGCAGATTGATG	8.33673	-26.3615	Cardiomyocytes	0.879891	0	1.78124
	AAAGGGCCAAACTAGA	-4.86076	-8.15344	Cardiomyocytes	1.1151	0	1.31726
	AAAGGGCCACACGGAA	-7.54983	-26.2251	Cardiomyocytes	0	0	1.10115
	AAAGGGCCACCAGCGT	2.33082	-16.7766	Cardiomyocytes	0	0	1.90089
	AAAGGGCCATTCGATG	-1.23268	9.11109	T cell	1.39924	0	0
	AAAGGGCGTCGTCATA	-25.245	3.74897	Endothelial cell	0	0	0
	AAAGGGCGTGAGTAGC	19.093	23.2936	Fibroblasts	0	2.17571	0
	AAAGGGCGTGAGTTGG	-3.10273	-19.2189	Cardiomyocytes	0.647885	0	1.31761
	AAAGGGCGTTATGTCG	21.0354	7.18316	Fibroblasts	0	0	0
	AAAGGGCTCGGCTCTT	-29.7777	21.1701	Endothelial cell	2.35904	0	0
	AAAGGGCTCTCGCAGG	22.7666	20.382	Fibroblasts	0	2.15095	0
	AAAGGGCTCTGGACCG	-9.6167	-24.2776	Cardiomyocytes	0.762689	1.1903	1.48887
	AAAGGGCTCTTCCCGA	9.67453	23.0437	Fibroblasts	2.82815	1.38226	0
	AAAGGTAAGCAAGTGC	-5.56279	-13.5296	Cardiomyocytes	0.912855	0	1.941
	AAAGGTAAGCTAAGTA	-24.0899	2.2814	Endothelial cell	2.79526	0	0
	AAAGGTAAGGACTAAT	-11.694	-26.2295	Cardiomyocytes	0	0	1.68621
	AAAGGTACAACGACAG	0.764536	32.9082	Pericytes	0	0	0
	AAAGGTACACTGGCCA	12.5853	-31.8024	Cardiomyocytes	0	0	1.7379
	AAAGGTACAGGAGGAG	-16.1273	-26.2402	Cardiomyocytes	0	0	1.47278
	AAAGGTACATTGCCGG	-29.47	-20.2287	B cells	0	0	0
	AAAGGTATCACAAGAA	-22.0097	8.47186	Endothelial cell	3.07454	0	0
	AAAGGTATCAGACATC	-26.6715	16.6773	Endothelial cell	3.19089	0	0
	AAAGGTATCATAGCAC	18.6622	3.1565	Fibroblasts	0	2.68457	0
	AAAGGTATCTGGTGCG	-7.69516	-15.2861	Cardiomyocytes	0.592122	0	1.89533
	AAAGTCCAGATGGCAC	-16.2961	9.84424	Endothelial cell	0	0	0
	AAAGTCCAGCGGACAT	-27.6206	-5.71497	Endothelial cell	2.51895	1.18879	0
	AAAGTCCAGCGTGCCT	10.0133	-5.0778	Cardiomyocytes	1.73686	0	4.44536
	AAAGTCCAGTCACTGT	2.60325	-20.1146	Cardiomyocytes	0	0	2.21276
	AAAGTCCGTTATAGAG	32.0537	14.8933	Fibroblasts	0	1.02703	0
	AAAGTCCGTTATTCCT	1.09527	-21.2295	Cardiomyocytes	0	0	1.69142
	AAAGTCCTCAGCAGAG	0.272696	-23.0435	Cardiomyocytes	0	0	1.49724
	AAAGTCCTCAGGGATG	-0.24878	-3.11215	T cell	0	0	0.562714
	AAAGTCCTCATCACTT	-8.01385	-20.4242	Cardiomyocytes	0.32866	0	1.73506
	AAAGTGAAGAAGCCAC	-14.1816	1.61142	Macrophages	0	0	0
	AAAGTGACACACCTTC	0.280484	-3.72957	T cell	0.595097	1.23536	1.44758
	AAAGTGAGTAAGACCG	4.39469	32.1078	Pericytes	0	0	0
	AAAGTGAGTCCATCTC	18.4653	14.446	Fibroblasts	1.43826	1.43826	0
	AAAGTGATCAGGAGAC	13.6771	-18.6501	Cardiomyocytes	0	0	2.42375
	AAAGTGATCTCATAGG	-5.77405	8.98598	T cell	1.86517	0	0.52006
	AAAGTGATCTTTGCAT	-34.4052	3.31384	Endothelial cell	2.42047	0	0
	AAATGGAAGACGGAAA	25.8737	10.3778	Fibroblasts	0	0	0
	AAATGGAAGAGTCTGG	0.995602	33.882	Pericytes	0	0	0
	AAATGGAAGGCCTTGC	-20.1691	9.88397	Endothelial cell	5.03795	0	0
	AAATGGACACAGTATC	27.4422	11.7571	Fibroblasts	0.822705	0.822705	0
	AAATGGACACCTCTAC	-4.16238	-21.4516	Cardiomyocytes	0	0.509655	1.84336
	AAATGGAGTCGAATTC	-25.7503	7.17329	Endothelial cell	3.21428	0	0
	AAATGGAGTGGTCTAT	25.8991	13.9704	Fibroblasts	0	2.26649	0
	AAATGGAGTTATGTCG	25.9354	10.4574	Fibroblasts	0	2.41498	0
	AAATGGAGTTCCCACT	-18.1616	8.46103	Endothelial cell	0	0	0
	AAATGGATCATAGACC	-11.8068	-26.9567	Cardiomyocytes	0.531544	0	0.876766
	AAATGGATCGCCAGAC	-2.73024	15.0804	T cell	1.78574	0	0
	AAATGGATCTCGAACA	-12.2922	35.5784	Endothelial cell	3.76132	0	0
	AACAAAGAGAGCCGTA	34.4346	3.8877	Fibroblasts	0	2.76317	0
	AACAAAGAGCTGCCTG	1.18415	-30.3497	Cardiomyocytes	0	0	1.43704
	AACAAAGAGGAAAGGT	-23.9789	17.7007	Endothelial cell	2.01039	1.44294	0
	AACAAAGAGGCGTCCT	27.9629	1.79389	Fibroblasts	0	1.95836	0
	AACAAAGAGGTAAAGG	-28.9161	17.1319	Endothelial cell	2.61748	0	0
	AACAAAGAGTGGATAT	23.7177	23.4087	Fibroblasts	0	1.58386	0
	AACAAAGCAAGGATGC	-4.52962	17.464	T cell	1.32022	0	0
	AACAAAGCACAAGCCC	37.1999	7.34594	Fibroblasts	0	1.4534	0
	AACAAAGCACTAGTAC	14.7933	-30.8202	Cardiomyocytes	0	0	1.31663
	AACAAAGGTAACAGTA	-4.58893	-16.682	Cardiomyocytes	0	0	1.54144
	AACAAAGGTAGTGATA	-24.8221	-2.3547	Endothelial cell	2.70321	0	0
	AACAAAGTCACCTTGC	0.981711	-29.5133	Cardiomyocytes	0.237534	0	1.43922
	AACAAAGTCGAAGGAC	15.4558	-3.09176	Cardiomyocytes	0	0	0
	AACAACCAGAGAGTGA	-2.48003	0.739969	T cell	1.49609	0.325636	1.07314
	AACAACCCAAAGTATG	-2.05173	-23.3403	Cardiomyocytes	0.569044	0	2.15938
	AACAACCCACAAGTTC	-39.2367	1.15886	Endothelial cell	0	0	0
	AACAACCCACCAGACC	13.8328	-28.553	Cardiomyocytes	0	0	0.680035
	AACAACCCACCCTCTA	-30.4408	-0.945797	Endothelial cell	1.74014	0	0
	AACAACCCATAGAAAC	32.0331	-0.495572	Fibroblasts	0	1.01387	0
	AACAACCCATTGGCAT	-27.4941	25.2698	Endothelial cell	2.14029	0	0
	AACAACCGTATATGGA	36.3061	6.92688	Fibroblasts	0	1.18405	0
	AACAACCGTCTCTCTG	29.0438	13.012	Fibroblasts	0	1.83491	0
	AACAACCGTGCCGAAA	-4.63303	25.6741	Pericytes	2.5387	0	0
	AACAACCGTTAAGGAT	9.24001	14.5497	T cell	0	1.9587	0
	AACAACCTCAAACGTC	-0.29081	13.1542	T cell	0	0	0
	AACAACCTCAATCTCT	-6.56546	-27.8158	Cardiomyocytes	0.586811	0	1.60768
	AACAACCTCAGTCATG	20.5675	8.19312	Fibroblasts	0	2.40934	0
	AACAACCTCCGCAGTG	9.45311	-14.6745	Cardiomyocytes	0	0	1.56414
	AACAACCTCGCCACTT	-11.1789	-16.3807	Cardiomyocytes	0	0.664666	1.06045
	AACAACCTCTATCCAT	17.4931	18.8184	Fibroblasts	0	0	0
	AACAACCTCTCAACGA	5.29013	-24.1996	Cardiomyocytes	0	0	1.93319
	AACAACCTCTTGTGCC	-16.5111	-1.45869	Macrophages	0	2.14794	0
	AACAAGAAGAATGTTG	-28.5973	18.5919	Endothelial cell	3.50482	0	0
	AACAAGAAGACTGTTC	-23.695	8.54186	Endothelial cell	2.47997	0	0
	AACAAGAAGCTCCCTT	-3.36647	4.21161	T cell	1.09601	0	0.450566
	AACAAGAAGTTTGAGA	-29.8839	-19.6883	B cells	0	0	0
	AACAAGACACGCCAGT	-7.40115	2.13767	T cell	2.30637	0.972009	0.599729
	AACAAGAGTAACACGG	-33.4092	10.9619	Endothelial cell	2.54587	0	0
	AACAAGAGTATAGGGC	1.39252	-31.1167	Cardiomyocytes	0.620931	0	1.27592
	AACAAGATCGCAATGT	6.2904	-23.3569	Cardiomyocytes	0	0.510639	1.29894
	AACAAGATCGGACGTC	1.93449	10.3006	T cell	0	0	0
	AACACACAGACCGTTT	22.5334	14.8713	Fibroblasts	0	2.11194	0
	AACACACCACCCTGTT	-0.55536	-4.03476	T cell	1.2541	0.811973	2.14172
	AACACACCACGCGGTT	8.81357	-12.0116	Cardiomyocytes	0	0	0
	AACACACCACTCCGAG	-3.50152	13.2463	T cell	0	2.21994	0
	AACACACCAGAACTTC	5.98454	-15.9764	Cardiomyocytes	0	0.690607	1.09522
	AACACACCAGACACCC	0.521772	-3.49456	T cell	0.380303	0	1.32876
	AACACACCAGAGGAAA	-27.5078	15.1262	Endothelial cell	2.9436	0	0
	AACACACGTACCAGAG	-2.51026	0.0931968	T cell	1.91373	0.6745	0.825958
	AACACACGTCGCATTA	20.942	24.6802	Fibroblasts	0	0	0
	AACACACTCATAGACC	-18.5597	9.50915	Endothelial cell	2.4408	0	0
	AACACACTCGGCTATA	15.1827	19.7601	Fibroblasts	0	2.08086	1.01264
	AACAGGGAGGTGCTTT	25.6174	8.72199	Fibroblasts	0	2.56921	0
	AACAGGGCAAAGGTTA	0.930316	2.28616	T cell	0	0	1.10182
	AACAGGGCAATACGAA	-7.01932	-10.2312	Cardiomyocytes	1.66469	0.428859	1.43818
	AACAGGGGTAAGGCCA	28.9064	8.64209	Fibroblasts	0	0	0
	AACAGGGGTGATCGTT	-31.4645	14.1813	Endothelial cell	1.65148	0	0
	AACAGGGTCAGTGGGA	-22.8341	23.7535	Endothelial cell	0	0	0
	AACAGGGTCGAGAATA	19.5079	12.9802	Fibroblasts	0	0	0
	AACCAACAGAGTCGAC	-10.8835	-27.8254	Cardiomyocytes	0	0	1.85883
	AACCAACAGCGCCGTT	2.30242	-31.0561	Cardiomyocytes	0	0	1.78265
	AACCAACAGCTCCGAC	-27.8678	-7.95928	Endothelial cell	1.82349	0	0
	AACCAACAGGCTTAGG	6.81815	-21.9802	Cardiomyocytes	0	1.04581	2.12618
	AACCAACAGTCCCGAC	1.07616	-20.668	Cardiomyocytes	0	0	0
	AACCAACAGTTGCGCC	-30.0505	4.44351	Endothelial cell	1.90278	1.56924	0
	AACCAACCATGACACT	22.1297	23.6624	Fibroblasts	0.840199	1.83535	0
	AACCAACGTAGTCCTA	-32.2101	9.59024	Endothelial cell	2.06302	0	0
	AACCAACGTCGGTGTC	7.86406	7.833	Cardiomyocytes	0	0	0
	AACCAACGTGGACAGT	27.3886	14.8372	Fibroblasts	0	1.98154	0
	AACCAACGTTATGACC	-31.1397	22.1699	Endothelial cell	2.27038	0	0.894936
	AACCAACTCTCATTGT	-9.71405	-28.1321	Cardiomyocytes	0.325711	0	1.4963
	AACCAACTCTCTCGCA	-29.8202	-0.512413	Endothelial cell	1.31223	0	0
	AACCACAAGACTGGGT	-14.3729	-31.8291	Cardiomyocytes	0.429776	0	0.959633
	AACCACAAGAGGATGA	-15.4342	11.8854	Endothelial cell	0	2.62734	0
	AACCACAAGCTCGGCT	14.116	-0.540262	Cardiomyocytes	0	0	0
	AACCACAAGCTTGTTG	27.3346	2.94848	Fibroblasts	0	1.74685	0
	AACCACACAAGTGGAC	-30.4017	0.520609	Endothelial cell	0	0	0
	AACCACACAGGCGATA	-27.0266	16.3875	Endothelial cell	3.17208	0	0
	AACCACAGTCAACCTA	43.9835	-20.4904	Endothelial cell	3.40782	0	0
	AACCACAGTGTCTAAC	2.76186	14.9427	T cell	1.59425	0	0
	AACCACATCATGGAGG	9.52968	14.6554	T cell	0	1.36017	0
	AACCACATCCGTGCGA	-2.38896	-22.8652	Cardiomyocytes	0	0	1.67573
	AACCACATCCTACACC	5.81354	-23.9216	Cardiomyocytes	0.301037	0.532109	2.24392
	AACCACATCTGTCAGA	-8.28543	-16.5554	Cardiomyocytes	0.443486	0.443486	1.69837
	AACCATGAGAAGCTGC	31.0303	13.1564	Fibroblasts	0.585132	2.19191	0
	AACCATGAGGTTACCT	4.83938	-9.08593	Cardiomyocytes	0	0	2.42
	AACCATGCAAAGCACG	-23.576	6.77733	Endothelial cell	3.95414	0	0
	AACCATGCAACGATCT	-30.4863	10.9948	Endothelial cell	2.65887	0	0
	AACCATGCACTAACGT	13.8344	-4.57321	Cardiomyocytes	0	0	0
	AACCATGGTACGTTCA	28.5487	5.64107	Fibroblasts	0	0	0
	AACCATGGTTAGGCCC	-12.073	34.9534	Endothelial cell	3.72653	0	0.739807
	AACCATGTCATTTGGG	24.754	10.5307	Fibroblasts	1.03597	1.53379	0
	AACCCAAAGCATATGA	-2.39771	3.45935	T cell	0.294115	0.294115	1.56053
	AACCCAACAATGAAAC	11.3764	-5.29074	Cardiomyocytes	0	0	0
	AACCCAACATGAGTAA	2.96118	37.057	Pericytes	0	0	0
	AACCCAAGTCCACTCT	14.0741	-8.74232	Cardiomyocytes	0	0	0
	AACCCAAGTCGTCAGC	19.8561	20.0183	Fibroblasts	0	2.47777	0
	AACCCAATCGACGTCG	14.8415	18.4941	Fibroblasts	0	0	0
	AACCTGAGTAGGTAGC	30.7509	6.97369	Fibroblasts	0	0.740667	0
	AACCTGAGTCCTCCTA	-12.0607	35.7711	Endothelial cell	3.29073	0	0.379689
	AACCTTTAGAGCATTA	12.5571	-27.0137	Cardiomyocytes	0	0.559241	1.70403
	AACCTTTAGATGGCGT	-0.0703818	-21.9224	Cardiomyocytes	0.580139	0	0.944907
	AACCTTTAGGTCATCT	0.246253	-13.7155	Cardiomyocytes	0	0	0
	AACCTTTAGTGGCAGT	12.5132	-1.56896	Cardiomyocytes	0	0	0
	AACCTTTCAAATGATG	9.56173	21.9746	Fibroblasts	1.89368	2.00822	0.591256
	AACCTTTCAAGACGGT	-0.548767	35.8723	Pericytes	0	0	0
	AACCTTTCACCAAATC	-28.1195	-3.10895	Endothelial cell	2.79924	0	0
	AACCTTTCAGACCGCT	-6.47905	17.8523	T cell	0	0	0
	AACCTTTCATAGATCC	-11.6881	-2.42747	Macrophages	0	0	0
	AACCTTTGTCTAACGT	-25.2457	28.1323	Endothelial cell	3.03594	0	0
	AACCTTTTCCGTTGGG	28.5198	18.3487	Fibroblasts	1.30278	1.30278	0
	AACCTTTTCTAGCCTC	34.0491	11.3536	Fibroblasts	0	1.1265	0
	AACGAAAAGACGGATC	27.1786	-11.5912	Cardiomyocytes	0.574859	0.937567	1.66257
	AACGAAAAGAGTCTTC	5.31328	6.20102	Cardiomyocytes	1.77575	0	0.531024
	AACGAAAAGTAAACGT	23.3184	6.65398	Fibroblasts	0	1.6529	1.13496
	AACGAAACAAATACGA	-23.0692	6.88796	Endothelial cell	3.02847	0	0
	AACGAAAGTACATTGC	11.8912	-23.5262	Cardiomyocytes	0	0	1.53622
	AACGAAAGTAGATTAG	-24.2063	8.87071	Endothelial cell	0	0	0
	AACGAAAGTCTAACGT	-3.14242	-20.9833	Cardiomyocytes	0	0.358735	1.95179
	AACGAAAGTCTTGCGG	-8.12821	-32.2675	Cardiomyocytes	0	0	1.87034
	AACGAAATCAGGAGAC	-5.69478	-18.2064	Cardiomyocytes	1.07194	0	1.35624
	AACGAAATCGATTGAC	22.8286	17.5106	Fibroblasts	0	0.925815	0
	AACGGGAAGTCATTGC	-5.47973	-24.0992	Cardiomyocytes	0.314731	0	1.04713
	AACGGGAAGTCGAAAT	36.0897	4.25392	Fibroblasts	0	0	0
	AACGGGAAGTTGTAGA	17.059	12.8917	Fibroblasts	0	0	0
	AACGGGACAACCCTAA	-24.8443	4.30076	Endothelial cell	3.58217	0	0
	AACGGGACAGTAACGG	15.9618	-7.46389	Cardiomyocytes	0	0	0
	AACGGGAGTGCCTTTC	-25.8838	4.07037	Endothelial cell	2.63934	0	0
	AACGGGATCGGAAACG	2.94768	-21.936	Cardiomyocytes	0	0	1.59833
	AACGTCAAGCATCTTG	-21.7716	18.4274	Endothelial cell	1.83204	0	0
	AACGTCACAATATCCG	13.3872	-12.1534	Cardiomyocytes	0	0	1.91255
	AACGTCACATACTTTC	-32.653	-0.30717	Endothelial cell	2.53377	0	0
	AACGTCAGTCGGAAAC	-20.0922	8.99972	Endothelial cell	3.2605	0	0
	AACGTCAGTGAACCGA	-5.83174	-7.8068	Cardiomyocytes	0.67695	0	0
	AACGTCATCACAATGC	19.4842	14.3549	Fibroblasts	0.977198	2.39261	0
	AACGTCATCGGTAACT	-23.9324	17.7927	Endothelial cell	2.08194	0	0
	AACGTCATCGTCGACG	35.5914	3.90378	Fibroblasts	0	2.10457	0
	AACTTCTAGCCAGAGT	-6.59043	-22.2015	Cardiomyocytes	0.481645	0	1.04949
	AACTTCTAGGCGACAT	29.0213	9.82477	Fibroblasts	0	3.06945	0
	AACTTCTAGTGACCTT	-30.7074	0.205387	Endothelial cell	1.67281	0	0
	AACTTCTCACCTGCAG	-25.2892	18.7806	Endothelial cell	2.68409	0	0
	AACTTCTCATTAGGCT	-14.1228	-32.006	Cardiomyocytes	0	0.409506	1.39536
	AACTTCTGTACAGAAT	22.4166	17.2849	Fibroblasts	0	1.7659	0.677713
	AACTTCTGTACTCAAC	-3.5288	3.87761	T cell	1.67771	0.234151	0.998765
	AACTTCTGTTTCGTAG	-6.04932	5.06256	T cell	1.89037	0.367297	0.137971
	AACTTCTTCTTGGAAC	-29.9976	6.32453	Endothelial cell	0	1.06961	0
	AAGAACAAGGTAAGAG	17.8229	9.88541	Fibroblasts	0	2.50852	0
	AAGAACAAGTGATGGC	11.7219	-28.8065	Cardiomyocytes	0	0	1.01583
	AAGAACACAACTCCCT	1.47498	33.6511	Pericytes	0	1.97172	0
	AAGAACACATCAGCGC	-27.5676	-0.461955	Endothelial cell	0	0	0
	AAGAACAGTAACGTTC	-6.89008	-36.2056	Cardiomyocytes	0	0	0.742278
	AAGACAAAGGATGTTA	-15.5823	11.8918	Endothelial cell	0	0	0
	AAGACAACAGACCTGC	5.8335	-21.7172	Cardiomyocytes	0	0	1.28606
	AAGACAACATACCAGT	12.8512	-26.9976	Cardiomyocytes	0	0	1.28445
	AAGACAACATAGTCAC	-7.17966	-36.0134	Cardiomyocytes	0	0	1.84607
	AAGACAAGTGCTGCAC	-4.46189	-8.62415	Cardiomyocytes	1.41036	0	1.41036
	AAGACAATCATGGAGG	-17.4576	-4.12889	Macrophages	0	0	0
	AAGACAATCCTCACTG	-26.3298	22.1494	Endothelial cell	3.41014	0	0
	AAGACTCAGCAGGCTA	-4.23561	26.1008	Pericytes	2.04438	0.35085	0
	AAGACTCAGCTTCATG	38.9461	2.73776	Fibroblasts	0	0	0
	AAGACTCAGTTACGAA	-2.81836	-23.5967	Cardiomyocytes	0.345946	0	1.46015
	AAGACTCCAGCACAAG	33.209	5.59785	Fibroblasts	0	1.70828	0.918879
	AAGACTCGTAACACCT	-0.761235	-25.3776	Cardiomyocytes	0	0.77498	1.2063
	AAGACTCGTAGCGCCT	-6.95006	-38.0015	Cardiomyocytes	0	0	0
	AAGACTCTCAACACGT	-26.3823	22.0664	Endothelial cell	3.2272	0.623048	0
	AAGACTCTCGCAAGAG	-6.36754	17.1804	T cell	1.09635	0	1.09635
	AAGATAGAGCGGTAAC	-21.0612	20.8344	Endothelial cell	1.93299	0	0
	AAGATAGAGCGTGAGT	6.72322	-23.8548	Cardiomyocytes	0	0	1.06343
	AAGATAGAGTATTAGG	13.3669	-23.3162	Cardiomyocytes	0.369815	0	0.851177
	AAGATAGAGTTTGGCT	-13.4526	37.8689	Endothelial cell	3.46531	0	1.00117
	AAGATAGGTCGGTGTC	12.6592	-16.762	Cardiomyocytes	0	0	0
	AAGATAGGTGAGAGGG	-30.425	11.0281	Endothelial cell	3.31574	1.46276	0
	AAGATAGTCAGCTTGA	-28.2964	13.817	Endothelial cell	3.34409	0	0
	AAGATAGTCAGTGTCA	-9.93085	8.50063	Endothelial cell	2.90083	1.45258	0.598029
	AAGATAGTCCAGTACA	-16.2185	9.40287	Endothelial cell	2.9936	0	0
	AAGATAGTCTCTGCTG	11.6059	-2.3405	Cardiomyocytes	0	0	0
	AAGCATCAGGGATCGT	4.3964	-25.0584	Cardiomyocytes	0	0	1.22627
	AAGCATCCACACCAGC	0.801326	16.0885	T cell	0	0	0
	AAGCATCCACAGTCCG	26.4967	5.40354	Fibroblasts	0	1.29043	0
	AAGCATCCAGAACCGA	13.2051	-24.3157	Cardiomyocytes	0	0	0
	AAGCATCCATCTATCT	-0.545061	-31.3578	Cardiomyocytes	0.255668	0	1.9626
	AAGCATCGTACAGAAT	-1.15419	-27.1353	Cardiomyocytes	0	0	0
	AAGCATCTCATTATCC	-33.2764	11.2903	Endothelial cell	2.28326	0	0
	AAGCATCTCCCTCGAT	5.85736	31.7002	Pericytes	0	0	0
	AAGCATCTCCGCGATG	-6.1475	-24.7655	Cardiomyocytes	0	0	1.94892
	AAGCCATAGTTCCGTA	0.505137	-30.8995	Cardiomyocytes	0.381095	0.656365	1.3306
	AAGCCATCATCCGGTG	-21.6765	23.215	Endothelial cell	1.80564	0	0
	AAGCCATCATTAGGAA	29.6531	12.3126	Fibroblasts	0	1.77678	0
	AAGCCATGTCTGATAC	-1.84365	7.99729	T cell	2.32065	0.412193	0.928369
	AAGCCATGTGCCCACA	-29.3416	19.48	Endothelial cell	3.19787	0	0
	AAGCCATGTTCGGCGT	3.33336	-24.1658	Cardiomyocytes	0	0	1.01814
	AAGCCATGTTGGGATG	-23.0939	6.58032	Endothelial cell	2.46605	0	0
	AAGCCATTCAGGAAAT	-1.057	38.5073	Pericytes	0	0	0
	AAGCCATTCTGCCCTA	-34.1351	13.8759	Endothelial cell	2.57237	0	0
	AAGCGAGAGACATCCT	-28.8657	-6.12545	Endothelial cell	0	0	0
	AAGCGAGAGCAACCAG	-34.3929	5.72405	Endothelial cell	1.81677	0	0
	AAGCGAGAGCGACTGA	18.132	2.58053	Fibroblasts	0	2.37106	0
	AAGCGAGAGTCCCTAA	38.7199	8.17026	Fibroblasts	0	2.54074	0
	AAGCGAGAGTGATTCC	31.9325	2.53629	Fibroblasts	0	0	0
	AAGCGAGAGTGGTTCT	-28.0675	-6.94859	Endothelial cell	4.22502	0	0
	AAGCGAGCACTTGGCG	-33.9755	3.89899	Endothelial cell	2.46968	0	0
	AAGCGAGGTGATCATC	16.4826	-25.2039	Cardiomyocytes	0	0	0.907619
	AAGCGAGGTGCCCACA	-2.85755	-17.0139	Cardiomyocytes	0.460024	0	2.08061
	AAGCGAGGTGCTTCAA	44.2961	-18.5054	Endothelial cell	2.14387	0	0
	AAGCGAGTCAAGGTGG	5.75533	-16.6875	Cardiomyocytes	0	0	1.42118
	AAGCGAGTCGAGCACC	-15.8749	32.4944	Endothelial cell	4.36062	0	0
	AAGCGAGTCTCGCCTA	-13.368	-2.85283	Macrophages	0	0	0
	AAGCGAGTCTTGGATG	29.1201	21.4357	Fibroblasts	0	2.08842	0
	AAGCGTTAGTAGCATA	18.7876	12.409	Fibroblasts	0	1.8369	0
	AAGCGTTCAGAGTAAT	-29.7573	20.0496	Endothelial cell	1.9496	0	0
	AAGCGTTTCCTGTAGA	-31.1034	10.4925	Endothelial cell	0	0	0
	AAGCGTTTCGATCCAA	18.5282	12.1447	Fibroblasts	0	0	0
	AAGCGTTTCTGGGAGA	-9.89524	-27.1436	Cardiomyocytes	0.434729	0	1.31445
	AAGGAATAGTAAGACT	1.09687	3.20798	T cell	0.467735	0.785156	1.02573
	AAGGAATAGTGGATAT	22.9319	11.0624	Fibroblasts	0	2.62536	0
	AAGGAATGTTATCCAG	42.6396	-21.5327	Endothelial cell	2.69738	0	0
	AAGGAATTCAATCCAG	14.1592	-7.94487	Cardiomyocytes	0	0	0
	AAGGAATTCAGAGCAG	-0.993445	9.51287	T cell	1.57751	0	0
	AAGGAATTCGAACGGA	-1.56025	-16.3378	Cardiomyocytes	0	0	1.66356
	AAGGAATTCGGTGTTA	2.79487	-29.4276	Cardiomyocytes	0.719015	0	0.719015
	AAGGTAAAGCGTCAAG	-32.1908	11.8742	Endothelial cell	1.51427	0	0
	AAGGTAACAGCGAACA	-0.0443144	33.5945	Pericytes	0	0	0
	AAGGTAAGTATCACCA	7.72583	-6.28632	Cardiomyocytes	0	2.22068	0
	AAGGTAAGTCACGACC	11.7767	-4.96334	Cardiomyocytes	0	0	0
	AAGGTAAGTGGAGGTT	13.7015	-1.29156	Cardiomyocytes	0	2.612	0
	AAGGTAAGTTCAGCGC	32.9258	16.3697	Fibroblasts	0	1.73821	0
	AAGGTAATCCATTGCC	28.009	-10.8941	Cardiomyocytes	0	1.25824	1.56419
	AAGGTAATCCCACAGG	-15.5835	0.481214	Macrophages	0	0	0
	AAGTACCAGACTGGGT	-5.09312	-6.30654	Cardiomyocytes	1.44726	0	0.81118
	AAGTACCAGGTTCAGG	-5.9959	-24.4847	Cardiomyocytes	0.582049	0	0.947559
	AAGTACCAGTCGCCAC	-11.5575	37.1068	Endothelial cell	1.59991	0	0
	AAGTACCAGTGGATTA	4.54871	5.64878	Cardiomyocytes	1.51998	0.500458	0
	AAGTACCCACCGGTCA	-0.653274	11.1469	T cell	0	0	0
	AAGTACCCATCCGAAT	-10.9191	-17.618	Cardiomyocytes	0	0	1.26449
	AAGTACCGTGCATTAC	7.75289	4.20858	Cardiomyocytes	0	1.75799	0
	AAGTACCTCCCATAGA	1.01124	34.209	Pericytes	0	0.817938	0
	AAGTACCTCTCAGAAC	30.1563	7.87448	Fibroblasts	0	0	0
	AAGTACCTCTGCCTGT	13.2439	-28.4159	Cardiomyocytes	0	0.478661	1.96559
	AAGTCGTAGAAAGTCT	38.8265	6.92765	Fibroblasts	0	2.4543	0
	AAGTCGTAGCGCGTTC	10.5004	-30.771	Cardiomyocytes	0	0	1.08321
	AAGTCGTCACATAACC	-2.66802	29.4829	Pericytes	1.9397	1.52038	0
	AAGTCGTCATTGACAC	-13.7839	-21.5595	Cardiomyocytes	0	0	2.05453
	AAGTGAAAGACAGTCG	-2.23678	-28.3369	Cardiomyocytes	0.650197	0	1.32116
	AAGTGAAAGGTTAGTA	-18.0153	-3.10275	Macrophages	0	0	0
	AAGTGAAAGTGGATAT	-13.6723	34.504	Endothelial cell	3.3464	0	0.761592
	AAGTGAACAAGTGGGT	12.8867	-22.0362	Cardiomyocytes	0.966173	0	0.966173
	AAGTGAACAGTCAGCC	-0.241364	-16.4444	Cardiomyocytes	0	0	1.97763
	AAGTGAACATCCGATA	-0.665199	-33.6908	Cardiomyocytes	0.29578	0.29578	2.14848
	AAGTGAATCGCTGTTC	-3.81947	2.40944	T cell	1.23771	1.5415	1.4011
	AAGTTCGAGACGACTG	-7.19936	-8.2613	Cardiomyocytes	0	0	1.32007
	AAGTTCGGTAAGACCG	5.07301	32.4669	Pericytes	0	0	0
	AAGTTCGGTACACTCA	32.5145	16.6324	Fibroblasts	0	1.63621	0
	AAGTTCGGTCTTGGTA	14.8532	-2.84504	Cardiomyocytes	0	0	0
	AAGTTCGGTGGGATTG	24.3217	3.49015	Fibroblasts	0	2.73631	0
	AAGTTCGTCCTGTTAT	8.36272	-29.1303	Cardiomyocytes	0	0	1.07264
	AAGTTCGTCTATTCGT	5.73745	-13.7193	Cardiomyocytes	0	0	0
	AAGTTCGTCTGAGGCC	5.87686	-22.7952	Cardiomyocytes	0	0	2.03174
	AATAGAGAGAGCAACC	-18.0525	6.88786	Endothelial cell	2.97665	2.33321	0
	AATAGAGAGATGGTCG	-26.6581	15.5821	Endothelial cell	3.35559	0	0
	AATAGAGAGTCCCTAA	-31.0343	8.29107	Endothelial cell	2.77522	0	0
	AATAGAGGTCGTGTTA	20.5172	18.6243	Fibroblasts	0	1.70741	0
	AATAGAGGTGAGATCG	-16.3786	31.4109	Endothelial cell	2.92097	0	0
	AATAGAGGTGAGGAAA	29.4946	17.3459	Fibroblasts	0	2.35999	0
	AATCACGAGAACCCGA	-0.451837	34.4376	Pericytes	0	0	0
	AATCACGAGGTAGCAC	0.895107	-34.3866	Cardiomyocytes	0.51698	0	1.95905
	AATCACGCACTACTTT	14.3278	15.1866	Fibroblasts	0	1.33788	0.87775
	AATCACGCATCGCTCT	28.0101	3.07102	Fibroblasts	0	0	0
	AATCACGGTATGTGTC	-22.5272	-14.6368	Cardiomyocytes	0	0	0
	AATCACGGTCATGGCC	4.84068	-21.8484	Cardiomyocytes	0	0	1.23825
	AATCACGGTCCCGCAA	-1.00705	-21.3646	Cardiomyocytes	0.324326	0.324326	2.06633
	AATCACGGTTCCCACT	0.610254	-30.911	Cardiomyocytes	0.38189	0	1.64586
	AATCACGTCAAAGCCT	-12.2555	34.3623	Endothelial cell	4.02306	0	0
	AATCACGTCAACGAGG	19.7413	15.0686	Fibroblasts	0	0.99954	0
	AATCACGTCACCCTTG	-35.1974	10.3489	Endothelial cell	1.04641	0	0
	AATCACGTCATCACCC	17.9884	19.4719	Fibroblasts	0	1.33149	0
	AATCACGTCCTCACTG	-15.9212	-28.4287	Cardiomyocytes	0.195725	0	1.49494
	AATCACGTCTCAACCC	-12.2608	-27.4613	Cardiomyocytes	0.800889	0	1.96538
	AATCGACAGATAACAC	24.9555	11.069	Fibroblasts	0	0	0
	AATCGACCAAAGGGTC	-29.2956	21.0671	Endothelial cell	1.99734	0	0
	AATCGACGTCCACTCT	-0.781534	37.5947	Pericytes	0	1.21782	0
	AATCGACGTCTGTGTA	36.6199	8.74211	Fibroblasts	0	1.35077	0
	AATCGTGAGCTAAATG	17.7734	10.3176	Fibroblasts	0	2.55285	0
	AATCGTGCAACAAGAT	2.42103	-14.522	Cardiomyocytes	0	0	2.43849
	AATCGTGCAATTGTGC	7.05964	36.857	Pericytes	0	0	0
	AATCGTGCACGGCTAC	33.9629	4.39781	Fibroblasts	0	2.16708	0
	AATCGTGCAGTTAGAA	31.2139	1.612	Fibroblasts	0	2.92014	0
	AATGAAGAGACTTCGT	-0.418795	-19.1848	Cardiomyocytes	0	0	2.02728
	AATGAAGAGCTATCCA	-26.3832	26.0572	Endothelial cell	2.05467	0	0
	AATGAAGAGGATGGCT	7.95019	-24.7691	Cardiomyocytes	0	0	1.1824
	AATGAAGGTCGCCTAG	5.6322	-19.6266	Cardiomyocytes	0	0	0.777832
	AATGAAGGTTTACTTC	-5.27424	-16.6755	Cardiomyocytes	0	0	1.71326
	AATGAAGTCATCTACT	-4.22486	3.37375	T cell	1.7539	0.64706	1.11426
	AATGACCCATTGACTG	-5.11847	-37.3351	Cardiomyocytes	0	0	0.787629
	AATGACCGTCACGACC	22.3482	14.217	Fibroblasts	0	1.05953	0
	AATGACCGTCGGCTAC	-16.9497	14.0243	Endothelial cell	0	0	0
	AATGACCGTGACACGA	-3.46649	6.81896	T cell	1.65282	0.324825	1.40372
	AATGACCTCACATACG	-12.8927	38.3768	Endothelial cell	4.40606	0	0
	AATGACCTCCACCTCA	10.5835	-35.1341	Cardiomyocytes	0	0	1.36071
	AATGCCAAGCGTGCCT	9.42347	-6.79477	Cardiomyocytes	0	0	0
	AATGCCAAGTCATCGT	16.3485	-29.5416	Cardiomyocytes	0.42843	0	1.30134
	AATGCCACAAGCCCAC	-25.097	27.4478	Endothelial cell	3.42463	0	1.13855
	AATGCCACAATGCAGG	-15.8576	9.61343	Endothelial cell	0	0	0
	AATGCCACAGAGTGAC	20.1276	16.5205	Fibroblasts	1.0015	1.81922	0
	AATGCCACATGTTCGA	-31.1168	19.2374	Endothelial cell	3.28328	0	0
	AATGCCAGTTACAGCT	-8.14458	-25.2983	Cardiomyocytes	0.688234	0	1.60156
	AATGGAAAGGGCAACT	-12.1729	-17.346	Cardiomyocytes	0	0	2.13946
	AATGGAAAGTTGTCAC	25.2593	13.9068	Fibroblasts	0	1.62514	0
	AATGGAACAAATAGCA	1.11512	33.4354	Pericytes	0	2.01912	1.45064
	AATGGAACAACCCTCT	12.9548	-14.2782	Cardiomyocytes	0	0	1.07131
	AATGGAACAGGTCAAG	5.57006	-28.129	Cardiomyocytes	0	0	1.77778
	AATGGAAGTAGGATAT	-20.8227	16.8712	Endothelial cell	3.20138	0	0
	AATGGAAGTCTCTCAC	-2.3921	24.4429	Pericytes	2.26748	0	0.359596
	AATGGAATCCGTGTAA	-25.8231	-1.95663	Endothelial cell	3.00295	0	0
	AATGGAATCTTCCAGC	13.9129	-1.90217	Cardiomyocytes	0	0	0
	AATGGCTAGGCAGTCA	-13.3418	34.0304	Endothelial cell	1.11736	1.11736	0
	AATGGCTAGTTAGTAG	8.60369	-30.4855	Cardiomyocytes	0	0	1.32344
	AATGGCTCAGACTGCC	18.9968	5.80863	Fibroblasts	0	0	0
	AATGGCTGTCTTCATT	-0.7467	-25.1554	Cardiomyocytes	0	0	1.38782
	AATGGCTGTGCAATGG	8.59949	-7.8744	Cardiomyocytes	0	0	0
	AATGGCTTCGATACTG	23.0067	17.9353	Fibroblasts	0	1.06089	0
	AATGGCTTCGTGGAAG	0.815228	-9.51787	Cardiomyocytes	1.42709	0	0
	AATGGCTTCGTGTGGC	23.5091	16.4061	Fibroblasts	0	1.70834	0
	AATTCCTAGAAGGTAG	-14.3564	1.31244	Macrophages	0	0	0
	AATTCCTAGAGTCTGG	6.86102	-19.6661	Cardiomyocytes	0	0	1.4067
	AATTCCTAGCGCATCC	1.78922	37.4478	Pericytes	0	1.41991	0
	AATTCCTAGCTCTGTA	-1.76499	-32.0972	Cardiomyocytes	0	0	1.51626
	AATTCCTAGTGACCTT	-31.3549	0.46941	Endothelial cell	2.83397	0	0
	AATTCCTTCAATCTTC	-6.10383	18.5526	T cell	0	0	0
	AATTCCTTCTGAGAGG	21.2267	10.04	Fibroblasts	0	0	0
	AATTCCTTCTGGAAGG	-5.32654	-26.5195	Cardiomyocytes	0	0.192141	1.26472
	AATTTCCAGAGGATCC	37.2752	2.05608	Fibroblasts	0	0.947124	0
	AATTTCCCAACGACAG	-34.0758	1.25702	Endothelial cell	3.88605	0	0
	AATTTCCGTAGAGATT	-32.5374	4.99739	Endothelial cell	2.503	0	0
	AATTTCCGTATTGAGA	11.6685	-11.2297	Cardiomyocytes	0	0	1.53151
	AATTTCCGTTGCAACT	2.95485	16.472	T cell	0	0	0
	AATTTCCTCAGTCCGG	25.6678	21.3908	Fibroblasts	0	2.28743	0
	AATTTCCTCATGCCAA	12.0527	-5.03463	Cardiomyocytes	0	0	0
	ACAAAGAAGCTTGTGT	-1.24255	-27.9934	Cardiomyocytes	0	0	0
	ACAAAGACACTGGCGT	8.3433	22.3262	Fibroblasts	1.87765	1.72546	0
	ACAAAGACATGAGAAT	27.5268	-13.1078	Cardiomyocytes	0	0.352085	1.26192
	ACAAAGAGTACAATAG	-7.29464	-10.6669	Cardiomyocytes	0.405382	0.693022	1.60924
	ACAAAGAGTACACGTT	-4.66628	-10.6515	Cardiomyocytes	1.33669	0	1.33669
	ACAAAGAGTGAACGGT	-0.915092	-33.6595	Cardiomyocytes	0	0	0.628183
	ACAAAGATCGGCCAAC	-13.0901	0.518731	Macrophages	0	0	1.81119
	ACAAAGATCTCACCCA	28.175	-10.9901	Cardiomyocytes	0	0	1.67253
	ACAACCAAGGGTGAGG	24.9323	19.4494	Fibroblasts	0	0	0
	ACAAGCTAGAATACAC	-22.5334	8.50194	Endothelial cell	0	0	0
	ACAAGCTCACTACACA	-34.7408	10.7963	Endothelial cell	1.12362	0	0
	ACAAGCTGTACGATCT	-15.3924	-1.16756	Macrophages	0	1.16595	0
	ACAAGCTGTGCCTTTC	-4.435	-26.638	Cardiomyocytes	0	0.43049	1.93414
	ACAAGCTTCCCGATCT	-12.5573	-25.5139	Cardiomyocytes	0	0	1.96084
	ACAAGCTTCCGTGGTG	34.3684	14.821	Fibroblasts	0	2.39994	1.25437
	ACAAGCTTCTCTGGTC	22.6308	19.0074	Fibroblasts	0	2.38169	0.876848
	ACAAGCTTCTGGTGGC	-5.19659	-28.715	Cardiomyocytes	0	0	1.6529
	ACACAGTAGCTGGAGT	-0.705414	-2.99862	T cell	1.13014	0.608914	1.64715
	ACACAGTCAATTGCTG	28.3265	8.63833	Fibroblasts	0	1.58237	0
	ACACAGTCACGCTATA	5.24458	32.0854	Pericytes	0	0	0
	ACACAGTCACTCAGAT	25.7496	7.63574	Fibroblasts	0	0.931279	0
	ACACAGTCAGACCTAT	-29.2335	-4.59138	Endothelial cell	2.26006	0	0
	ACACAGTCATGGCGCT	-3.45131	2.66984	T cell	1.35372	0.850226	0.850226
	ACACAGTTCGCACGGT	-16.3585	6.07483	Endothelial cell	0	0	0
	ACACAGTTCGTGCATA	14.2763	-11.1946	Cardiomyocytes	0	0	0
	ACACAGTTCTCCCAAC	-31.1066	19.7741	Endothelial cell	2.23329	0	0
	ACACCAAAGACCAAGC	-33.5499	10.8487	Endothelial cell	2.23867	0	0
	ACACCAAAGTACTGGG	6.2929	-27.4632	Cardiomyocytes	0	0	0
	ACACCAACATAGATCC	-30.9802	-0.740031	Endothelial cell	2.66155	0	0
	ACACCAAGTAATGCTC	-6.51041	17.6402	T cell	1.99899	0	0
	ACACCAAGTACTGAGG	0.318024	-36.2991	Cardiomyocytes	0.351798	0	1.7295
	ACACCAAGTCAGGTGA	17.8171	21.2174	Fibroblasts	0	2.33203	0
	ACACCAATCAAATGCC	-30.9749	0.128808	Endothelial cell	3.17842	0	0
	ACACCAATCACAACCA	24.6482	19.8031	Fibroblasts	0	0	0
	ACACCAATCCCTTGTG	-4.72026	-27.0855	Cardiomyocytes	0	0	1.11952
	ACACGCGAGAATTGCA	9.86933	-16.1676	Cardiomyocytes	0	0	1.58389
	ACACGCGCAACCGCCA	6.20231	30.8949	Pericytes	0	0	0
	ACACGCGCAAGTTCCA	-1.81277	13.7906	T cell	0	0	0
	ACACGCGCAATGAACA	-20.8657	19.7945	Endothelial cell	3.35515	0	0
	ACACGCGCACCAGCCA	2.48088	-32.247	Cardiomyocytes	0	0.96376	1.44529
	ACACGCGCACCCAAGC	4.30664	-10.6631	Cardiomyocytes	0	1.18169	2.05151
	ACACGCGCATTAGGAA	7.75069	-29.4882	Cardiomyocytes	1.25527	0	1.89383
	ACACGCGGTAGCGCCT	3.13224	-21.9363	Cardiomyocytes	0	0	1.34557
	ACACGCGTCAGCCTCT	-26.5169	25.5969	Endothelial cell	0.981455	0	0.981455
	ACACGCGTCATGGAGG	-4.28145	-20.068	Cardiomyocytes	0	0	1.65838
	ACACGCGTCGGTCTGG	-25.5255	15.4741	Endothelial cell	0	0	0
	ACACTGAAGAAGCTCG	31.1437	7.91988	Fibroblasts	0	1.76498	0
	ACACTGAAGATTGATG	13.4758	-28.7647	Cardiomyocytes	0	0	0.796284
	ACACTGAAGTGCCGAA	-20.3934	18.8471	Endothelial cell	2.74241	0	0
	ACACTGAGTACGCTTA	31.9765	5.46739	Fibroblasts	0	1.59384	0
	ACACTGAGTGAGATTA	-3.56987	-37.1321	Cardiomyocytes	1.02108	0	1.02108
	ACACTGAGTGCCTACG	17.8414	2.75079	Fibroblasts	0	0	0
	ACACTGATCACTTGTT	-9.60217	-25.1673	Cardiomyocytes	0	0	2.03804
	ACAGAAAAGAAACTAC	5.16606	-29.909	Cardiomyocytes	0	0	1.52094
	ACAGAAAAGCTCACTA	0.763598	36.3042	Pericytes	0	1.06961	0
	ACAGAAAAGGACGCTA	-11.032	2.43821	Macrophages	2.19451	0	0
	ACAGAAAAGGTAGTAT	-32.7983	8.48281	Endothelial cell	2.72193	0	0
	ACAGAAACACCAGTTA	-25.8942	11.4443	Endothelial cell	2.65764	0	0
	ACAGAAACACGCACCA	-33.7251	21.1029	Endothelial cell	2.31112	0	0
	ACAGAAACAGGATCTT	-6.89724	-19.9428	Cardiomyocytes	0	0	1.2017
	ACAGAAACATGCGGTC	-5.4579	-1.0941	Cardiomyocytes	0	0.318297	1.8321
	ACAGAAATCAGACCTA	8.50004	-32.2004	Cardiomyocytes	0	0	1.2447
	ACAGAAATCCGAACGC	2.55519	9.7059	T cell	0	2.05846	0.681215
	ACAGAAATCGGTAAGG	22.084	11.6574	Fibroblasts	0	1.33365	0
	ACAGCCGAGGCCTGCT	-2.13421	-21.05	Cardiomyocytes	0	0	1.59387
	ACAGCCGCACACCTAA	-35.9843	8.23976	Endothelial cell	3.12201	0	0
	ACAGCCGCACTACTTT	26.1212	6.14452	Fibroblasts	0	1.76988	0
	ACAGCCGCATCGGCCA	-0.949572	-20.8205	Cardiomyocytes	0.343676	0.59897	1.84555
	ACAGCCGCATGCTGCG	-4.74434	18.3449	T cell	0	0.872609	0
	ACAGCCGGTCCAGGTC	11.605	-32.2834	Cardiomyocytes	0	0	1.31987
	ACAGCCGGTGGTACAG	-1.8562	29.4327	Pericytes	0	0	0
	ACAGCCGTCAGTGCGC	-3.91896	5.01707	Pericytes	2.00196	0.693427	0.336632
	ACAGCCGTCGTAACCA	-1.62156	32.0671	Pericytes	0	0	0
	ACAGGGAAGACGATAT	31.6967	0.746373	Fibroblasts	0	2.46625	0
	ACAGGGAAGCCTATTG	11.4927	-21.648	Cardiomyocytes	0	0	2.20509
	ACAGGGAAGGACAGCT	5.25086	-16.09	Cardiomyocytes	0	0	1.53342
	ACAGGGACAATAGGGC	-30.3638	2.27811	Endothelial cell	1.65068	0	0
	ACAGGGACAGAGCTAG	-2.29833	-22.1047	Cardiomyocytes	0	0	2.0833
	ACAGGGACAGCAGTAG	32.4384	2.44015	Fibroblasts	0	1.93198	0
	ACAGGGACAGTAACAA	24.7457	3.35627	Fibroblasts	0	2.71894	1.51316
	ACAGGGACATCTTTCA	27.5084	-11.9737	Cardiomyocytes	0	0.368067	1.61033
	ACAGGGACATGTCTAG	-4.65187	-18.7388	Cardiomyocytes	0	0.779809	0.779809
	ACATCCCAGCTACTGT	32.8861	15.8347	Fibroblasts	0	1.29948	0
	ACATCCCAGCTCTTCC	-6.08469	-30.9946	Cardiomyocytes	0.342511	0	1.23863
	ACATCCCAGTTAACAG	-31.9577	8.29784	Endothelial cell	3.17099	0	0
	ACATCCCCAAACTAAG	-7.58562	-20.6264	Cardiomyocytes	0	0	2.02435
	ACATCCCCAATCGCAT	-4.97919	-6.1989	Cardiomyocytes	0.494546	0.277539	0.955275
	ACATCCCCAGGCCCTA	37.3708	1.83336	Fibroblasts	0	1.31276	0
	ACATCCCGTATGGTAA	28.5812	22.6366	Fibroblasts	0	1.70134	0
	ACATCCCTCCTCTGCA	-22.1295	5.21589	Endothelial cell	1.86356	0	0
	ACATCCCTCGTAACAC	-34.1898	9.32541	Endothelial cell	3.964	0	0
	ACATCCCTCTACCCAC	-1.41428	12.4306	T cell	0	0	0
	ACATCCCTCTCTTCAA	7.62368	7.23925	Cardiomyocytes	0	0	0
	ACATCGAAGTCATGCT	-4.45746	3.15607	T cell	0.403368	0.221886	1.00759
	ACATCGACAAGAGTTA	30.1148	7.53743	Fibroblasts	0	0	0
	ACATCGACAGGACAGT	2.10821	-30.1026	Cardiomyocytes	0.461537	0	1.63033
	ACATCGACAGGGAGAG	26.332	4.79522	Fibroblasts	0	1.8848	0
	ACATCGAGTGTGTCCG	-12.1259	34.231	Endothelial cell	1.68201	0	0
	ACATCGATCACGTCCT	-19.1225	9.13348	Endothelial cell	0	0	0
	ACATCGATCCGTAATG	8.65238	-29.0612	Cardiomyocytes	0	0.447725	1.18142
	ACATCGATCGACATAC	6.96358	-26.9175	Cardiomyocytes	0	0	1.26182
	ACATGCAAGAGGTATT	2.2767	-26.4627	Cardiomyocytes	0	0.671194	2.35761
	ACATGCAAGATTTGCC	-6.24606	19.268	T cell	0	0	0
	ACATGCAAGTGGTCAG	-9.00077	11.5085	T cell	1.57577	1.11995	0
	ACATGCACAATTGCCA	-21.8779	21.6177	Endothelial cell	3.08195	0	0
	ACATGCAGTCCCTCAT	-0.358407	-26.2474	Cardiomyocytes	0.542909	0	1.15153
	ACATGCAGTGAACTAA	19.6328	18.3189	Fibroblasts	1.21398	1.74637	0
	ACATGCAGTTTCTTAC	23.7103	18.594	Fibroblasts	0	2.43157	0
	ACATGCATCCCAACTC	-15.2551	-30.3086	Cardiomyocytes	0	0.273407	0.664391
	ACATGCATCGAACTCA	7.74502	-12.6672	Cardiomyocytes	0	0	2.1786
	ACATGCATCGGCATCG	1.52947	-15.1323	Cardiomyocytes	0.691302	0	2.19394
	ACATTTCAGGACTATA	-5.52906	-4.25797	Cardiomyocytes	2.68298	0.519645	0.519645
	ACATTTCCAAATGGTA	24.8315	15.4082	Fibroblasts	0	2.42908	0
	ACATTTCCACGCGCAT	2.90551	16.3036	T cell	1.21265	1.21265	1.21265
	ACATTTCCACTGTCGG	-1.59844	-23.8325	Cardiomyocytes	0	0	1.72647
	ACATTTCCATACATCG	30.0809	14.8179	Fibroblasts	0	2.26865	0
	ACATTTCGTGCAACAG	30.6069	5.13657	Fibroblasts	0	1.04773	0
	ACATTTCGTTTCCATT	2.13274	-27.6102	Cardiomyocytes	0	0	2.14949
	ACATTTCTCCAAATGC	7.23469	21.5505	Fibroblasts	2.52117	0.820421	0
	ACATTTCTCTGGCCTT	15.3108	-28.5351	Cardiomyocytes	0	0	0.646324
	ACATTTCTCTTCGGTC	-32.5622	6.22898	Endothelial cell	2.76345	0	0
	ACATTTCTCTTCTGTA	-13.5038	34.2101	Endothelial cell	2.53698	0	0
	ACCAAACAGAAATGGG	2.22468	25.8846	T cell	0	0.734294	0
	ACCAAACCAATGCAGG	-16.6414	6.0092	Endothelial cell	0	0	0
	ACCAAACCACTCATAG	-13.2725	0.612828	Macrophages	0	0	0
	ACCAAACGTACTCGTA	9.75143	-23.378	Cardiomyocytes	0.402028	0	1.49604
	ACCAAACGTCAACCTA	3.19317	16.9562	T cell	0	0	0
	ACCAAACGTCACCGAC	-8.24491	2.45898	T cell	2.69725	0	0
	ACCAAACGTGAGTTGG	-12.5036	-4.1195	Macrophages	0	0	0
	ACCAAACTCCCTCGAT	26.9762	16.7425	Fibroblasts	0	1.28795	0.838407
	ACCAAACTCCGGTAAT	36.0462	3.19462	Fibroblasts	0	2.18663	0
	ACCAAACTCGAGTGAG	-31.8832	15.8565	Endothelial cell	2.39487	0	0
	ACCAAACTCTACCCAC	-20.4578	10.6638	Endothelial cell	0	2.27402	0
	ACCAAACTCTACTGAG	21.1966	13.838	Fibroblasts	0	1.09081	0
	ACCAAACTCTAGTCAG	13.7686	-31.5614	Cardiomyocytes	0.392593	0	1.47378
	ACCAACACACTAGGCC	-11.7546	34.4095	Endothelial cell	3.10953	0	0
	ACCAACAGTCTTGCGG	-11.061	-16.872	Cardiomyocytes	0	0.641007	1.98633
	ACCAACATCCGTAGGC	26.7001	18.2453	Fibroblasts	0	1.21099	0
	ACCAACATCGTGCACG	-2.45499	-29.0441	Cardiomyocytes	0	0	0
	ACCACAAAGGCAGGGA	23.9973	16.9698	Fibroblasts	0	2.14327	0
	ACCACAAAGGTGCAGT	10.3743	-22.7046	Cardiomyocytes	0	0.386493	1.45923
	ACCACAACACGCGGTT	-11.9297	38.5835	Endothelial cell	3.7368	0	0
	ACCACAACAGAGAGGG	37.7907	0.855976	Fibroblasts	0.684803	2.28751	0.684803
	ACCACAACATGACTAC	-19.7159	2.80325	Endothelial cell	0	0	0
	ACCACAAGTTCTATCT	-29.1243	6.93082	Endothelial cell	2.54979	0	0
	ACCACAAGTTCTCTAT	1.98354	26.4168	Pericytes	0	1.00821	0.457571
	ACCACAATCCGAGCTG	-7.64769	-20.9043	Cardiomyocytes	0	0	1.14086
	ACCACAATCTAGTACG	7.59185	-32.3099	Cardiomyocytes	0	0	0.733
	ACCACAATCTATTCGT	-19.8082	10.2292	Endothelial cell	0	0	0
	ACCATTTAGAATCGTA	-25.5864	7.31928	Endothelial cell	4.19806	0	0
	ACCATTTAGGATACCG	-3.6459	-16.2817	Cardiomyocytes	0	0.47294	1.39216
	ACCATTTAGGCCCGTT	12.563	-28.0363	Cardiomyocytes	0	0.334518	1.42986
	ACCATTTAGTCAACAA	3.91369	31.3343	Pericytes	0	2.05983	0
	ACCATTTCAATAAGGT	-33.27	8.39914	Endothelial cell	0.92343	0	0
	ACCATTTCACCTGATA	26.772	6.02976	Fibroblasts	0	1.64447	0
	ACCATTTGTCATCGGC	-12.5481	38.2943	Endothelial cell	3.79824	0	0
	ACCATTTGTCGTAATC	-32.433	3.45709	Endothelial cell	3.1332	1.09701	0
	ACCATTTTCAATCGGT	-5.46842	-21.0345	Cardiomyocytes	0	0	1.4733
	ACCATTTTCCGCAAAT	-0.749937	-35.8367	Cardiomyocytes	0	0	0
	ACCATTTTCGACCATA	1.41734	15.9457	T cell	0	0	0
	ACCCAAAAGCCAAGTG	39.2709	4.55506	Fibroblasts	0	2.00485	0
	ACCCAAAAGGCGACAT	-2.505	1.49519	T cell	1.4603	0	0
	ACCCAAAAGTCAGGGT	5.04289	37.08	Pericytes	0	0	0
	ACCCAAACAGCTGCCA	5.74781	-26.7838	Cardiomyocytes	0	0	1.32975
	ACCCAAACAGGGCTTC	-7.3391	-15.985	Cardiomyocytes	0.628061	0	1.50316
	ACCCAAACATTCCTCG	-4.88072	-8.21253	Cardiomyocytes	0	0	1.82992
	ACCCAAAGTCCTGAAT	5.18438	31.4347	Pericytes	0	0	0
	ACCCAAAGTTTACCTT	-4.27874	-30.1826	Cardiomyocytes	0	0.596743	0
	ACCCAAATCCATGAGT	8.82873	-8.89644	Cardiomyocytes	0	1.00259	1.49305
	ACCCTCAAGAAGGGAT	1.75074	-30.5399	Cardiomyocytes	0	0	1.27299
	ACCCTCAAGCTAAACA	-3.98903	-25.2792	Cardiomyocytes	0.55892	0	1.47465
	ACCCTCAAGGTTGGTG	-26.3149	18.9531	Endothelial cell	2.65465	0	0
	ACCCTCACAAACTAGA	-24.9743	-0.766985	Endothelial cell	0	0	0
	ACCCTCACAAGACGGT	-32.5697	10.2079	Endothelial cell	2.63476	0	0
	ACCCTCACACGCCAGT	14.5276	-3.13758	Cardiomyocytes	0	0	0
	ACCCTCACATACGCAT	-7.96495	-10.58	Cardiomyocytes	0.886262	0.13331	1.74151
	ACCCTCACATTCTCTA	28.0279	8.28292	Fibroblasts	0	1.46871	0
	ACCCTCAGTCTCGCGA	-31.7388	7.50216	Endothelial cell	2.66788	0	0
	ACCCTCATCCGAACGC	39.0924	3.01041	Fibroblasts	0	2.11649	0
	ACCCTCATCCGAGTGC	-0.668631	-35.8235	Cardiomyocytes	0	0.456519	0.768783
	ACCCTCATCGTTCTCG	32.7251	8.77782	Fibroblasts	0	1.24005	0
	ACCCTCATCTGCATAG	-11.9722	-18.0368	Cardiomyocytes	0	0.308161	2.10637
	ACCCTTGCACGGCCAT	5.86492	-6.97094	Cardiomyocytes	0	0	2.67928
	ACCCTTGCACGTGAGA	21.7019	17.4449	Fibroblasts	0	2.55938	0
	ACCCTTGCAGCGTATT	21.8674	18.1156	Fibroblasts	0	1.90084	0.884957
	ACCCTTGGTGTGTCCG	-24.4213	10.1945	Endothelial cell	2.39517	0	0
	ACCCTTGGTTTCGTAG	22.8006	13.9098	Fibroblasts	1.32608	1.32608	0
	ACCCTTGTCGGACGTC	-6.67075	6.83158	T cell	0.494846	0.824391	0
	ACCCTTGTCTCCAATT	-29.7101	23.0046	Endothelial cell	2.15061	0	0
	ACCGTTCAGAGCAGCT	-25.9625	24.3256	Endothelial cell	2.5749	1.2314	0
	ACCGTTCAGCGAAACC	-4.90843	25.8726	Pericytes	3.11021	0	0
	ACCGTTCCAGTCGGTC	18.169	21.5467	Fibroblasts	0	2.60772	0
	ACCGTTCTCTATCCAT	-8.81097	-24.6462	Cardiomyocytes	0	0	0.734774
	ACCGTTCTCTCTGCCA	-9.84824	-33.9953	Cardiomyocytes	0.301366	0.301366	1.13469
	ACCGTTCTCTGCGGAC	-14.4808	-3.77794	Macrophages	0	0	0
	ACCTACCAGCATACTC	14.7447	-27.9895	Cardiomyocytes	0.491286	0	1.99391
	ACCTACCCAACTGCTA	-4.96615	4.11036	T cell	0.337665	0	1.61277
	ACCTACCCATCGGATT	-1.42741	6.8561	T cell	2.5855	0	0
	ACCTACCGTATGGTTC	-38.8617	3.30587	Endothelial cell	2.83837	0	0.850434
	ACCTACCTCCACGGGT	-23.1527	10.4163	Endothelial cell	3.83359	0	0
	ACCTACCTCTGCAGCG	9.57397	23.0222	Fibroblasts	3.20044	1.37192	0
	ACCTACCTCTGGGCAC	16.3276	19.9845	Fibroblasts	0	2.94283	0
	ACCTGAAAGCGTCAGA	4.35875	-18.2148	Cardiomyocytes	0	0	1.88795
	ACCTGAACAAGACCTT	3.45342	-26.201	Cardiomyocytes	0	0	1.61522
	ACCTGAATCCCTGTTG	10.5666	-17.7939	Cardiomyocytes	0	0.672224	2.35952
	ACCTGAATCGCCGAGT	0.15183	-13.5599	Cardiomyocytes	0.832491	0	1.2804
	ACCTGTCAGCCATTGT	-7.08578	-22.5541	Cardiomyocytes	0	0	1.12776
	ACCTGTCAGCTACGTT	-23.3488	25.9014	Endothelial cell	2.10254	0	1.02845
	ACCTGTCAGTCGTTAC	8.70693	37.3642	Pericytes	0	0	0
	ACCTGTCCACCGCTAG	12.8663	-7.26799	Cardiomyocytes	0	0	3.60548
	ACCTGTCCACCTGCGA	13.1382	-8.01577	Cardiomyocytes	0	2.05923	2.05923
	ACCTGTCCAGCGAACA	-26.1261	8.65285	Endothelial cell	0	0	0
	ACCTGTCCAGTTACCA	25.4571	12.5942	Fibroblasts	0	2.51627	0.817443
	ACCTGTCCATAGATGA	-10.9769	-18.3691	Cardiomyocytes	0	0	0
	ACCTGTCGTATATGGA	5.34864	-14.0231	Cardiomyocytes	0	0.975342	1.78444
	ACCTGTCGTATCGCAT	1.89728	26.9498	Pericytes	0	2.21064	0
	ACCTGTCGTGCCGAAA	22.3224	15.0152	Fibroblasts	0	2.2709	0
	ACCTGTCGTTATTCTC	-9.44352	-20.0957	Cardiomyocytes	0	0.397302	2.05787
	ACCTGTCTCAAACTGC	-12.4158	-2.32849	Macrophages	0	0	0
	ACCTGTCTCGATACAC	26.8987	-14.4246	Cardiomyocytes	0	0.540629	1.83396
	ACCTGTCTCGTCGACG	2.02629	34.2764	Pericytes	0	1.76038	0
	ACGATCAAGATAGTCA	0.621517	-3.38909	T cell	0	0	1.00985
	ACGATCAAGCACTAGG	-10.9634	-33.0879	Cardiomyocytes	0.450597	0	1.94264
	ACGATCAAGCTGACAG	-3.66526	-21.1931	Cardiomyocytes	0	0	0
	ACGATCAAGGGCAATC	-1.4701	-0.176956	T cell	0	0	1.70268
	ACGATCAAGTCATGGG	24.4125	6.10452	Fibroblasts	0	2.54858	0
	ACGATCACAGTGTATC	-5.52922	-8.24377	Cardiomyocytes	1.21822	0.389495	1.46641
	ACGATCACATAACTCG	18.6788	10.6631	Fibroblasts	0	1.25258	0
	ACGATCACATGGCGCT	3.03583	-13.4021	Cardiomyocytes	0	1.18091	2.50852
	ACGATCAGTCGCATCG	-5.50245	4.71117	T cell	1.64997	0.610505	0
	ACGATCAGTGGTATGG	-16.2162	6.08808	Endothelial cell	0	0	0
	ACGATCATCCGCACGA	-37.954	0.731572	Endothelial cell	2.28267	0	0
	ACGATCATCCGCATAA	-30.2941	-20.1981	B cells	0	0	0.680877
	ACGATGTAGACGATAT	-34.9306	13.4917	Endothelial cell	3.60124	0	0
	ACGATGTAGATCGCTT	43.382	-19.1791	Endothelial cell	1.188	0	0.565409
	ACGATGTAGCATTTGC	19.7552	12.2896	Fibroblasts	0	1.35974	0
	ACGATGTAGGAATGTT	-19.5752	19.4954	Endothelial cell	0	0	1.87984
	ACGATGTCATTGTGCA	-4.48867	-17.2185	Cardiomyocytes	0	0	1.73917
	ACGATGTGTACGACAG	11.9762	23.2597	Fibroblasts	0	1.12208	1.12208
	ACGATGTTCGTAGGAG	-5.07557	-27.1821	Cardiomyocytes	0	0	1.41953
	ACGATGTTCTCCGAAA	27.7243	6.31794	Fibroblasts	0	2.07806	0
	ACGCACGAGAATTGCA	-10.1675	-24.2125	Cardiomyocytes	0	0	0.530822
	ACGCACGCAGCATGCC	-29.7141	17.1803	Endothelial cell	1.52108	0	0
	ACGCACGCAGTTAGGG	-27.6165	-6.11972	Endothelial cell	2.61821	0	0
	ACGCACGGTGCTGCAC	26.8146	-13.0389	Cardiomyocytes	0.30143	0.720457	1.42698
	ACGCACGTCCACAGCG	26.4714	9.24153	Fibroblasts	0	2.62023	0
	ACGCACGTCGCGGTAC	2.39611	35.7843	Pericytes	0	0	1.68059
	ACGGAAGAGAGTCAGC	10.098	-25.8837	Cardiomyocytes	0	0	0
	ACGGAAGAGGCTAGCA	-6.80425	-7.56736	Cardiomyocytes	1.91194	0	0.892631
	ACGGAAGCACTGCTTC	-1.38762	7.11974	T cell	1.62041	0	0
	ACGGAAGCATGGGATG	-4.7139	26.1502	Pericytes	0	1.08042	0
	ACGGAAGGTATCAGCT	25.5245	12.6247	Fibroblasts	0	0	0
	ACGGAAGTCGCATTGA	-12.8545	38.2239	Endothelial cell	2.76077	0	0
	ACGGGTCCACAACGTT	-31.894	19.6298	Endothelial cell	2.63116	0	0
	ACGGGTCGTTCTCGTC	0.536752	-3.50699	T cell	0.469591	0	0
	ACGGGTCTCTGGTGCG	-2.30871	15.4063	T cell	0	0	0
	ACGGGTCTCTTCGACC	23.7979	15.7182	Fibroblasts	0	2.35952	0
	ACGGTCGAGCATTTGC	5.06465	-19.5941	Cardiomyocytes	0	0	1.63388
	ACGGTCGAGCGACATG	7.44406	-10.0513	Cardiomyocytes	0	0	1.29715
	ACGGTCGAGGGAGTTC	-26.7427	21.2439	Endothelial cell	2.75652	0	0
	ACGGTCGAGTACGTCT	-0.747527	34.6498	Pericytes	0	0	1.64256
	ACGGTCGCAAACTGCT	14.9604	19.0227	Fibroblasts	0	0	0
	ACGGTCGCAGATAAAC	1.57478	-33.2104	Cardiomyocytes	0	0	1.29062
	ACGGTCGCAGGAGGTT	10.1245	-22.7406	Cardiomyocytes	0	0	1.18911
	ACGGTCGGTGGTCCCA	-4.30554	-17.1564	Cardiomyocytes	0	0.459465	1.83243
	ACGGTCGTCGGAAACG	8.38614	-21.6102	Cardiomyocytes	0.641433	0	0.641433
	ACGGTTACAATACCCA	-12.5622	-31.0238	Cardiomyocytes	0.419312	0	1.98114
	ACGGTTACACTCTGCT	0.688509	1.54349	Cardiomyocytes	0	0.348626	1.12674
	ACGGTTACATAACGGG	-24.033	7.97377	Endothelial cell	3.47731	0	0
	ACGGTTAGTAGCGCTC	-5.04601	-30.3775	Cardiomyocytes	0	0.541388	1.14904
	ACGGTTAGTCCTATAG	-39.1284	2.3136	Endothelial cell	1.17392	1.17392	0
	ACGGTTAGTCGTCAGC	-33.0506	7.22836	Endothelial cell	2.38706	0	0
	ACGGTTATCCGAAATC	37.1731	-0.645751	Fibroblasts	0	0.769342	0
	ACGGTTATCGCGTAGC	-1.74425	-30.8816	Cardiomyocytes	0	0	3.03505
	ACGGTTATCGTACACA	42.7135	-21.2073	Endothelial cell	2.45747	0	0
	ACGTAACAGACCTTTG	-8.94776	2.5025	Macrophages	0	0	1.26195
	ACGTAACAGATGGTAT	25.3558	11.3588	Fibroblasts	0	1.50154	0
	ACGTAACGTACCTAGT	-6.36313	17.4908	T cell	0	0	0
	ACGTAACGTATACCCA	-32.0239	15.5587	Endothelial cell	2.21182	0	0
	ACGTAACGTCACGCTG	-0.966689	38.0632	Pericytes	0	0	0
	ACGTAACGTGTTAACC	-6.6309	-37.6261	Cardiomyocytes	0	0	0.974588
	ACGTAACTCCAGTACA	36.2304	0.344894	Fibroblasts	0	2.31574	0
	ACGTACAAGAAACTGT	26.1276	0.769937	Fibroblasts	0	0	0
	ACGTACAAGACTAGAT	2.76497	-21.8785	Cardiomyocytes	0	0	1.04223
	ACGTACAGTCGAAGCA	-32.5395	10.9628	Endothelial cell	3.50519	0	0
	ACGTACATCCGAAGGA	-36.373	9.58145	Endothelial cell	1.60149	1.09199	0
	ACGTACATCGCTGTCT	8.40966	-25.2983	Cardiomyocytes	0	0	1.76495
	ACGTAGTAGATGCTTC	34.679	15.1081	Fibroblasts	0	1.95516	0
	ACGTAGTAGCAGGTCA	-14.3028	-2.82343	Macrophages	0	0	0
	ACGTAGTAGCGCTTCG	0.184192	14.87	T cell	0	0	0
	ACGTAGTAGTTAGAAC	-34.2949	10.3851	Endothelial cell	2.37128	0	0
	ACGTAGTAGTTGTAGA	44.175	-19.9859	Endothelial cell	3.39589	0	0
	ACGTAGTCAATTCGTG	26.47	13.0176	Fibroblasts	0	1.60625	0
	ACGTAGTCACATGGTT	9.83265	23.1836	Fibroblasts	1.76713	0.526758	0
	ACGTAGTCATGCGTGC	-30.5805	6.04856	Endothelial cell	2.45236	1.51261	0
	ACGTAGTCATGTACGT	33.2956	3.51576	Fibroblasts	0	1.72028	0
	ACGTAGTGTAACACGG	37.7152	0.953332	Fibroblasts	0	2.72906	0
	ACGTAGTGTTAATGAG	-0.62861	3.13692	T cell	0.864856	0	1.11907
	ACGTAGTGTTCAAAGA	15.6441	-20.7679	Cardiomyocytes	0	0.7652	0.7652
	ACGTAGTGTTCTTGTT	-10.3228	-16.567	Cardiomyocytes	0	0	2.31667
	ACGTAGTTCAACTCTT	-6.85566	-33.5287	Cardiomyocytes	0	0	1.26227
	ACGTAGTTCCGTCACT	30.7629	8.22571	Fibroblasts	0	2.29255	0
	ACGTAGTTCGGAATTC	-31.7273	1.12455	Endothelial cell	2.10882	1.53023	0
	ACGTCCTAGGAATGTT	6.06416	-29.8384	Cardiomyocytes	0.492385	0.820848	0.492385
	ACGTCCTCACAAATCC	-7.87655	4.50101	T cell	2.44595	0.244833	0.441357
	ACGTCCTCAGACAATA	-12.5718	35.9089	Endothelial cell	4.08487	0	0
	ACGTCCTCATTACGGT	25.0525	0.604433	Fibroblasts	0	1.45528	0
	ACGTCCTGTACCAGAG	-11.7877	-32.4294	Cardiomyocytes	0	0	1.59152
	ACGTCCTGTTGTGTAC	28.7943	-12.2737	Cardiomyocytes	0.495873	1.07357	1.07357
	ACGTCCTTCATCGCCT	8.21504	8.5038	Cardiomyocytes	0.860385	0	0
	ACGTCCTTCGAAGCAG	31.5802	7.80369	Fibroblasts	0	0	0
	ACGTCCTTCGGTAACT	-32.2007	12.7092	Endothelial cell	2.32007	0	0
	ACGTCCTTCGTACACA	-5.13358	-28.6982	Cardiomyocytes	0	0	0.528382
	ACGTCCTTCTGGTGGC	-28.2787	-2.37866	Endothelial cell	2.40209	0	0
	ACGTTCCAGAATCCCT	-5.90911	5.33072	T cell	1.79432	0.765173	0.662889
	ACGTTCCAGAGTTGAT	22.1836	4.33149	Fibroblasts	0	1.79898	0
	ACGTTCCAGCACCGAA	-2.4681	-28.408	Cardiomyocytes	0	0	1.71649
	ACGTTCCCACCATTCC	20.0975	17.6621	Fibroblasts	0	2.08801	0
	ACGTTCCGTCACATTG	8.24172	22.0271	Fibroblasts	2.0678	1.08976	0
	ACGTTCCTCGACATTG	-11.9654	-4.42918	Macrophages	0	0	0
	ACGTTCCTCTCGGTAA	-4.80803	-6.76158	Cardiomyocytes	0.704832	0	1.31623
	ACTACGAAGATACATG	2.25525	-13.5292	Cardiomyocytes	0	0	0
	ACTACGAAGCAATAAC	-12.1319	-21.5424	Cardiomyocytes	0	0	2.13282
	ACTACGAAGCCGATAG	-26.1105	21.1597	Endothelial cell	3.52153	0	0
	ACTACGAAGTAATACG	-35.3993	9.07161	Endothelial cell	3.31539	0.905859	0
	ACTACGACAACCCGCA	-7.70217	-30.213	Cardiomyocytes	0	0	2.13468
	ACTACGAGTCACCGCA	-34.7314	1.25566	Endothelial cell	1.18021	0.754958	0.754958
	ACTACGAGTCGCGTTG	10.2228	-25.5609	Cardiomyocytes	0	0	1.27834
	ACTACGAGTTGTTGCA	-34.2698	4.69539	Endothelial cell	3.27399	0	0
	ACTACGATCAAAGCCT	5.40477	32.4168	Pericytes	0	0	0
	ACTACGATCATGCGGC	30.3399	4.399	Fibroblasts	0	2.16653	1.27424
	ACTACGATCGGAATGG	15.7082	-3.3547	Cardiomyocytes	0	0	3.11891
	ACTACGATCTCAGAAC	29.0853	18.4568	Fibroblasts	0	2.01573	0
	ACTACGATCTCATGGA	-0.440713	-23.3989	Cardiomyocytes	0	0.58697	0.954381
	ACTATCTAGTTGGCGA	-13.5115	-31.3969	Cardiomyocytes	0	0	2.13244
	ACTATCTGTTGTACGT	-23.9781	3.81587	Endothelial cell	3.85191	0	0
	ACTATCTTCGGTTGTA	12.4048	-9.76156	Cardiomyocytes	0	0	0
	ACTATGGAGTAAACGT	-17.5064	-1.33453	Macrophages	0	0	0
	ACTATGGCACCACATA	16.4395	16.4123	Fibroblasts	0.887387	0.887387	0
	ACTATGGCATCGAACT	-0.0170864	33.5616	Pericytes	0	0	0
	ACTATGGGTAGACACG	2.59626	39.0459	Pericytes	0	1.7688	0
	ACTATGGGTAGCGCCT	-27.2966	26.2006	Endothelial cell	2.98464	0	1.20819
	ACTATGGGTCACCGAC	-24.3093	26.5124	Endothelial cell	3.2587	0	0
	ACTATGGGTCCACATA	19.3461	23.7583	Fibroblasts	0	0.760255	0
	ACTATGGGTCTCACGG	-29.1987	22.1923	Endothelial cell	3.10462	0	0
	ACTATGGTCGCAATGT	13.7093	-27.0624	Cardiomyocytes	0	0	1.78526
	ACTATGGTCTGTGCTC	10.6089	-14.2545	Cardiomyocytes	0	0	2.06522
	ACTATTCAGACTCATC	-31.5969	2.38625	Endothelial cell	2.11591	0	0
	ACTATTCAGCAGCAGT	-7.30765	-32.9072	Cardiomyocytes	0	0	2.01513
	ACTATTCAGCTCGACC	-31.3541	20.7657	Endothelial cell	1.2789	0	0
	ACTATTCCACACTGGC	-12.2841	-18.2939	Cardiomyocytes	0	0.349969	1.36944
	ACTATTCCACAGCTTA	-19.3493	15.8531	Endothelial cell	3.14653	0	0
	ACTATTCCACCCAATA	-3.98586	28.3056	Pericytes	1.55781	0	0.559434
	ACTATTCCACTGGAAG	-4.74864	25.9795	Pericytes	2.57218	1.10384	0
	ACTATTCCAGATCCTA	-31.2871	3.21917	Endothelial cell	2.61434	0	0
	ACTATTCCATGTACGT	-27.1844	-17.9515	B cells	2.25275	0.387296	0
	ACTATTCGTAATTGGA	-14.3876	34.4622	Endothelial cell	2.4763	0	0
	ACTATTCTCACCTGGG	10.0858	-29.8279	Cardiomyocytes	0	0.782698	1.64012
	ACTATTCTCATGTCTT	-27.6629	-7.81996	Endothelial cell	1.85468	0	0
	ACTATTCTCCGTGCGA	-6.99242	-29.8493	Cardiomyocytes	0	0	0.603234
	ACTATTCTCCTCTAAT	10.9837	-34.4335	Cardiomyocytes	0.275813	0	1.17038
	ACTATTCTCTGAGATC	9.48227	-30.88	Cardiomyocytes	0	0	0.863903
	ACTCCCAAGAAGGGAT	-2.82051	-27.0212	Cardiomyocytes	0	0	1.53696
	ACTCCCAAGACCATGG	42.1091	-21.2307	Endothelial cell	2.94553	0	0
	ACTCCCAAGGCCATAG	8.6525	-11.8251	Cardiomyocytes	0	0	2.23248
	ACTCCCAAGTACTCGT	-1.03625	-34.1949	Cardiomyocytes	0	0	1.37799
	ACTCCCAAGTCATTGC	-17.2878	10.8344	Endothelial cell	0	0	0
	ACTCCCACACGAAGAC	-13.8643	38.5575	Endothelial cell	3.44494	0	0
	ACTCCCACACGAGGAT	-30.8591	20.7678	Endothelial cell	2.88665	0	1.0583
	ACTCCCACATCCTAAG	-0.97976	37.262	Pericytes	0	0	0
	ACTCCCATCTCTCTTC	22.8034	24.2684	Fibroblasts	0.612182	1.93314	0
	ACTCTCGAGCCAACCC	-37.7004	0.750639	Endothelial cell	2.88728	0	0
	ACTCTCGAGCGACCCT	-0.354167	2.97442	T cell	1.40834	0	1.65777
	ACTCTCGAGCGCACAA	-2.23191	-17.4151	Cardiomyocytes	0.335993	0	1.43381
	ACTCTCGAGGATTCCT	1.30055	35.3447	Pericytes	0	0	0
	ACTCTCGCACGCAGTC	-0.934024	-2.3738	T cell	1.71806	0.797354	0.649585
	ACTCTCGCACTCTAGA	20.3443	19.3595	Fibroblasts	0	1.26962	0
	ACTCTCGCAGGCCCTA	-2.2322	-36.851	Cardiomyocytes	0	0	1.61323
	ACTCTCGGTGTGCTTA	-12.9219	-25.5331	Cardiomyocytes	0	0	2.31064
	ACTCTCGGTTGCGAAG	14.5719	-3.37546	Cardiomyocytes	0	0	0
	ACTCTCGTCACTACGA	44.7018	-17.7393	Endothelial cell	2.56992	0.252514	0.252514
	ACTCTCGTCCGAGAAG	-8.64896	-1.21815	T cell	2.09256	0	0
	ACTCTCGTCGAGAGAC	15.7416	13.2741	Fibroblasts	0	1.94677	0
	ACTGATGAGCTGACCC	-4.9037	-5.89562	Cardiomyocytes	0.503055	0	1.28511
	ACTGATGAGTTATGGA	24.0081	13.2661	Fibroblasts	0	2.07338	0
	ACTGATGCACTCACTC	-12.4516	-3.37791	Macrophages	0	0	0
	ACTGATGCATCGAACT	39.6102	-0.230936	Fibroblasts	0	1.11536	0
	ACTGATGGTCTAGGCC	9.02644	-19.0382	Cardiomyocytes	0	0	1.70101
	ACTGATGGTGTCCTAA	7.56989	6.79421	Cardiomyocytes	0	0	0
	ACTGATGTCCTCTGCA	-8.66434	-23.1213	Cardiomyocytes	0	0	1.66421
	ACTGATGTCTCTGGTC	9.07588	-18.9047	Cardiomyocytes	0	0	0.91442
	ACTGCAAAGCGTTCAT	-5.26251	-16.3227	Cardiomyocytes	0	0	1.01319
	ACTGCAAAGCTACAAA	-28.8864	12.1229	Endothelial cell	1.28341	0	0
	ACTGCAAAGCTGGCTC	16.9042	10.9913	Fibroblasts	0	0	0
	ACTGCAAAGGACGCAT	15.3601	13.8281	Fibroblasts	0	1.10169	0
	ACTGCAAAGGATGTTA	-18.4994	8.91779	Endothelial cell	0	0	0
	ACTGCAAAGTGTTGTC	-5.89258	-29.5317	Cardiomyocytes	0	0	1.47929
	ACTGCAACAATTTCTC	15.9789	-2.76839	Cardiomyocytes	0	0	0
	ACTGCAACATGACGAG	-13.4383	-23.0306	Cardiomyocytes	0	0.368973	2.15016
	ACTGCAAGTGAGACGT	39.5151	3.63548	Fibroblasts	0	1.10614	0
	ACTGCAATCAACCGAT	10.9331	-34.2799	Cardiomyocytes	0.482261	0	1.24672
	ACTGCAATCAACTGAC	5.39634	35.2025	Pericytes	0	0	0
	ACTGCAATCCAATCTT	-21.0151	8.14393	Endothelial cell	3.22659	0	0
	ACTGTCCAGTGGACGT	42.2779	-21.3737	Endothelial cell	0.917523	0	0
	ACTGTCCCAAACTAAG	7.43385	-21.0264	Cardiomyocytes	0	0	1.49826
	ACTGTCCTCCAACCGG	-34.1	13.9837	Endothelial cell	3.56921	0	0
	ACTGTCCTCCTTTGAT	-7.55084	-15.3948	Cardiomyocytes	0	0	2.51745
	ACTGTCCTCGGCTTGG	-3.76132	17.2558	T cell	0	0	0
	ACTGTCCTCGTAGGAG	11.7203	-24.0421	Cardiomyocytes	1.57925	0	1.57925
	ACTGTCCTCTCAAAGC	34.5739	8.97983	Fibroblasts	0	1.19994	0
	ACTGTGAAGCAATTCC	-28.5632	-2.95715	Endothelial cell	1.10169	0	0
	ACTGTGAAGGCTCTCG	-12.1222	-23.7753	Cardiomyocytes	0.426279	0.724207	0.953449
	ACTGTGACAAACAGGC	-11.7731	-24.7877	Cardiomyocytes	0.600137	0	1.78073
	ACTGTGACAGTAGAAT	9.55633	-15.834	Cardiomyocytes	0	0.667705	1.90189
	ACTGTGACATAGCTGT	10.6674	-24.5663	Cardiomyocytes	0	0.990089	2.04974
	ACTGTGAGTCTCGCGA	6.22385	-25.7761	Cardiomyocytes	0.385271	0	0.879643
	ACTGTGAGTGCTCCGA	44.6403	-19.5756	Endothelial cell	3.104	0	0
	ACTGTGATCCTTGAAG	-3.42314	4.02452	T cell	1.07236	0	0
	ACTTAGGAGGACTATA	33.1355	8.56699	Fibroblasts	0	2.33726	0
	ACTTAGGAGTTAGTGA	35.2429	5.81272	Fibroblasts	0	2.71668	0
	ACTTAGGCAACCTATG	-24.4554	10.7725	Endothelial cell	1.82896	0	0
	ACTTAGGGTCTGTAGT	33.77	5.23461	Fibroblasts	0	1.63721	0
	ACTTAGGTCAGCTAGT	11.8154	-7.5267	Cardiomyocytes	0	0	0
	ACTTAGGTCGAACGCC	6.56342	-15.6486	Cardiomyocytes	0	0	1.23553
	ACTTATCAGAGCCATG	21.1022	18.3365	Fibroblasts	1.59425	0	0
	ACTTATCCAGAGACTG	-15.2032	-30.4491	Cardiomyocytes	0	0.796484	2.16473
	ACTTATCCAGGCGTTC	-12.4061	36.359	Endothelial cell	3.23113	0	0
	ACTTATCCAGTTAGAA	-9.00004	-29.0225	Cardiomyocytes	0.684478	0	1.28665
	ACTTATCGTACGTTCA	2.80146	-27.4412	Cardiomyocytes	0	0	1.36608
	ACTTATCGTGGTCAAG	-3.31375	26.8151	Pericytes	0.858657	0	0
	ACTTATCGTTCATCGA	18.4108	22.6704	Fibroblasts	0	2.81158	0
	ACTTATCGTTGTGTAC	20.6444	14.8061	Fibroblasts	0	1.22559	0
	ACTTATCTCATGACAC	-30.1524	5.53672	Endothelial cell	0.948769	0	0
	ACTTATCTCCAACCGG	12.5331	-30.1068	Cardiomyocytes	1.15085	0	0.963425
	ACTTCCGAGGATGAGA	-25.7206	12.5324	Endothelial cell	3.33122	0	0
	ACTTCCGCACGGCCAT	-5.91557	0.0122417	T cell	0	0.350626	0
	ACTTCCGGTACTGCCG	20.1079	21.2378	Fibroblasts	0	1.04941	0
	ACTTCCGTCCCAAGCG	16.3691	-29.5636	Cardiomyocytes	0.514871	0	1.21104
	ACTTCCGTCCGTGGTG	-29.7498	0.697428	Endothelial cell	1.39202	0	0
	ACTTCGCAGAGGATGA	35.739	8.99713	Fibroblasts	0	2.43736	0
	ACTTCGCAGAGTCTGG	15.26	8.60702	Fibroblasts	0	1.83028	0
	ACTTCGCAGCGCAATG	22.6124	24.0545	Fibroblasts	0	2.28251	0
	ACTTCGCCAAGGCTTT	-19.1498	4.79813	Endothelial cell	0	0	0
	ACTTCGCCACGGTCTG	-27.6941	3.73992	Endothelial cell	3.50665	0	0
	ACTTCGCCAGGATTCT	-11.3713	-31.3066	Cardiomyocytes	0	0	1.59479
	ACTTCGCGTCAGGTGA	16.2075	12.1672	Fibroblasts	0	1.5291	0
	ACTTCGCGTGTCCCTT	-0.97069	-23.5988	Cardiomyocytes	0	0	0.830149
	ACTTCGCTCCGAAATC	1.07181	-26.1986	Cardiomyocytes	0	0	1.4995
	ACTTCGCTCCTATTGT	-32.2323	3.523	Endothelial cell	2.30009	0	0
	ACTTTCAAGCCGTTAT	-15.3104	9.82363	Endothelial cell	0	2.60733	0
	ACTTTCAAGCGTGAAC	8.8142	-33.8839	Cardiomyocytes	0	1.20507	1.73589
	ACTTTCACAACGTATC	31.7362	14.7068	Fibroblasts	0	2.46266	0
	ACTTTCACACCGTACG	-23.9184	27.6561	Endothelial cell	2.26186	1.35247	0
	ACTTTCACAGTATTCG	-30.168	5.41768	Endothelial cell	2.18156	0	0
	ACTTTCAGTAGCTTAC	-18.5185	7.67904	Endothelial cell	0	0	0
	ACTTTCAGTATGAGGC	-8.0942	-25.3399	Cardiomyocytes	0.446202	0	1.70455
	ACTTTCAGTGGACTAG	-4.3917	26.1091	Pericytes	1.86356	0	0
	ACTTTCAGTTTGAAAG	30.5516	7.12651	Fibroblasts	0.997916	2.42265	0.997916
	ACTTTCATCATTCATC	-37.1553	6.062	Endothelial cell	2.73207	0.439858	0
	ACTTTCATCCGGTAGC	14.4297	-5.99734	Cardiomyocytes	0	0	0
	ACTTTCATCTCCAATT	-13.3562	37.1365	Endothelial cell	3.06874	0	0
	ACTTTGTAGCTACAAA	3.17551	-19.1746	Cardiomyocytes	0	0	1.99181
	ACTTTGTAGGTGATCG	6.66274	7.37763	Cardiomyocytes	1.02554	0	0
	ACTTTGTCAGTGACCC	-6.00597	-9.99703	Cardiomyocytes	0.640413	0	1.02766
	ACTTTGTCAGTGGGTA	-21.0059	20.1064	Endothelial cell	0	0	1.98804
	ACTTTGTCATTGCCGG	-1.11862	38.6159	Pericytes	0	0	0
	ACTTTGTTCGAAGAAT	-3.26371	16.9126	T cell	0	1.00742	0
	ACTTTGTTCTAGGCAT	29.839	15.4579	Fibroblasts	0	1.1578	0
	AGAAATGCACCGCTAG	-7.46701	-8.5561	Cardiomyocytes	1.48038	0	1.36345
	AGAAATGGTAATACCC	34.0263	7.21933	Fibroblasts	0	1.47912	0
	AGAAATGGTGCACATT	-0.947911	-16.456	Cardiomyocytes	0	0.816667	2.2202
	AGAACAAAGAGCAAGA	32.7847	6.44302	Fibroblasts	0	2.41442	0
	AGAACAAAGTCGCCCA	-30.3518	20.1475	Endothelial cell	3.67932	0	0
	AGAACAACAGCTTTGA	-8.56007	-14.9677	Cardiomyocytes	0	0	1.90863
	AGAACAAGTCCAGGTC	-8.90398	-31.2434	Cardiomyocytes	0	0	1.00092
	AGAACAAGTTGAAGTA	-23.315	12.4097	Endothelial cell	3.42916	0	0
	AGAACAAGTTGCACGC	-38.1704	3.4418	Endothelial cell	2.95684	0	0
	AGAACAATCACCATCC	-15.5814	10.3519	Endothelial cell	2.64905	0	0
	AGAACAATCATACAGC	-22.765	9.66367	Endothelial cell	0	0	0
	AGAACAATCGTTGCCT	-27.4339	-18.0827	B cells	3.17528	0	0.6917
	AGAACAATCTAACACG	8.09548	8.30006	Cardiomyocytes	0	0	0
	AGAACCTAGACTTAAG	4.9309	34.9327	Pericytes	0	0	0
	AGAACCTAGCTTTCCC	32.4502	1.83581	Fibroblasts	0	0	0
	AGAACCTAGGTGATCG	-24.6877	10.2715	Endothelial cell	0	0	0
	AGAACCTAGTGGAATT	-16.1942	6.04374	Endothelial cell	3.09444	0	0
	AGAACCTCACCCAATA	-30.44	-18.4034	B cells	0	1.58494	0
	AGAACCTCACCCGTAG	10.7476	-22.5318	Cardiomyocytes	0	0.583762	1.99363
	AGAACCTCAGAAGCGT	25.2465	4.1962	Fibroblasts	0	1.9629	0
	AGAACCTCATACAGCT	-0.679856	37.4789	Pericytes	0	1.41849	0
	AGAACCTCATGGTGGA	13.6783	-32.4669	Cardiomyocytes	0	0	2.20176
	AGAACCTGTTGGGCCT	-20.5035	11.5027	Endothelial cell	0	0	0
	AGAACCTTCATGCCAA	-0.958439	-1.96098	T cell	1.40488	0.570277	0.228133
	AGAACCTTCCATGCAA	-29.7537	1.13245	Endothelial cell	0	0	0
	AGAAGCGAGCTACGTT	17.9098	2.67848	Fibroblasts	0	0	0
	AGAAGCGAGGTTGGTG	-4.78903	-38.1331	Cardiomyocytes	0	0	1.37955
	AGAAGCGAGTCCCGAC	-21.7552	10.66	Endothelial cell	3.61805	0	0
	AGAAGCGCATCGGTTA	-11.1488	-21.7108	Cardiomyocytes	0	0	2.00849
	AGAAGCGGTAATTAGG	-11.7053	-20.0509	Cardiomyocytes	0.817585	0.817585	2.15061
	AGAAGCGGTTCTCCCA	33.5428	5.72185	Fibroblasts	0	2.53591	0
	AGAAGCGTCACCTGGG	-2.48045	15.1159	T cell	0	0	0
	AGAAGCGTCCTTATCA	-1.37459	9.92526	T cell	2.4856	0	0
	AGAAGCGTCTCCAATT	-3.40756	-38.6638	Cardiomyocytes	0	0	0
	AGAAGTAAGACTCATC	-30.8878	-0.0509205	Endothelial cell	3.07454	0	0
	AGAAGTACAGCAGTGA	18.6995	6.38206	Fibroblasts	0	0	0
	AGAAGTACAGCTATAC	39.3799	3.08974	Fibroblasts	0	2.05923	0
	AGAAGTAGTCAACATC	29.1196	2.45188	Fibroblasts	0	0	0
	AGAAGTATCCGAGAAG	21.2515	5.52174	Fibroblasts	0	0	0
	AGAAGTATCGAGAATA	37.5191	1.48147	Fibroblasts	0	1.49025	0
	AGAAGTATCGGAGCAA	-2.68507	-36.93	Cardiomyocytes	0	0	1.05414
	AGACAAACAACCAACT	8.5333	20.3711	Fibroblasts	2.93844	1.41358	0.328464
	AGACAAACACTTGTGA	-13.4003	-25.0677	Cardiomyocytes	0	0	1.77921
	AGACAAAGTCGATTCA	-25.3941	-5.04495	Endothelial cell	3.63496	0	0
	AGACAAAGTGCTCTTC	-0.466697	-21.3387	Cardiomyocytes	0.890763	0	1.35428
	AGACAAAGTTTATGCG	0.306946	38.0129	Pericytes	0	0	0
	AGACACTAGACTACCT	10.889	-30.2216	Cardiomyocytes	0	0	1.15896
	AGACACTAGTCCGCGT	23.6521	2.4202	Fibroblasts	0	1.95993	0
	AGACACTAGTGGAATT	10.9389	-11.5375	Cardiomyocytes	0	1.94522	2.19651
	AGACACTCACGAGGTA	17.5811	8.97421	Fibroblasts	0	1.82633	0
	AGACACTCAGGACTTT	1.44576	-27.8728	Cardiomyocytes	0	0	1.98442
	AGACACTGTAGCTGAG	-35.8208	11.9025	Endothelial cell	2.49194	0	0
	AGACACTGTATTCCGA	-14.1316	0.944383	Macrophages	0	2.0194	0
	AGACACTGTGACACAG	25.4574	0.439583	Fibroblasts	0.871475	0.871475	0
	AGACACTGTGAGGCAT	-11.3732	-6.09865	Cardiomyocytes	0	0	0
	AGACACTGTTAACCTG	-15.7398	10.329	Endothelial cell	0	0	0
	AGACACTTCCAGTGTA	26.4366	15.5505	Fibroblasts	0	2.91952	0
	AGACACTTCGAAGCAG	-15.4493	12.761	Endothelial cell	0	0	0
	AGACACTTCTAGTCAG	-4.67331	28.3072	Pericytes	1.98495	0.251067	0
	AGACACTTCTCGAGTA	8.67987	-14.9448	Cardiomyocytes	0.804287	0.480913	0.804287
	AGACAGGAGCATCCTA	10.5638	-10.3291	Cardiomyocytes	0	0	0
	AGACAGGCAGATCCTA	8.34314	-21.5224	Cardiomyocytes	0.58612	0	1.99824
	AGACAGGCAGTTCTAG	-32.88	13.4992	Endothelial cell	3.23086	0	0
	AGACAGGGTCTGCAAT	4.60265	5.50557	Cardiomyocytes	1.53626	0.547794	0.739149
	AGACAGGGTGAACCGA	31.2386	13.7364	Fibroblasts	1.01882	2.59446	0
	AGACAGGTCCAACCAA	0.387795	25.5097	Pericytes	2.03481	1.32738	0
	AGACAGGTCCGAGAAG	19.8071	21.6029	Fibroblasts	1.46839	0	0
	AGACCATAGGCTCAAG	2.33687	-21.3343	Cardiomyocytes	0	0	1.92096
	AGACCATAGGTCTTTG	-28.4979	-4.49575	Endothelial cell	1.71522	0	0
	AGACCATCATTGCTGA	35.9047	0.131251	Fibroblasts	0	1.97403	0
	AGACCATGTACCGGCT	-17.7299	-2.06444	Macrophages	0	0	0
	AGACCATGTCTTGGTA	8.29929	37.3753	Pericytes	0	0	0
	AGACCATTCAGCTGTA	-10.5437	-3.78286	Macrophages	0	0	0
	AGACCATTCAGTAGGG	-11.2698	-34.8342	Cardiomyocytes	0	0.23737	1.30267
	AGACCATTCCTTCTGG	31.7082	15.293	Fibroblasts	0.83066	0.83066	0.83066
	AGACCATTCTTGGCTC	-19.0567	18.9571	Endothelial cell	3.85961	1.73071	0
	AGACCCGCAACACGAG	-37.045	5.91193	Endothelial cell	3.11647	0.622008	1.00259
	AGACCCGCAACGTTAC	29.4887	12.5113	Fibroblasts	0	1.86571	0
	AGACCCGCACTCACTC	14.0279	-1.97645	Cardiomyocytes	0	0	0
	AGACCCGGTCTCTCAC	8.89811	-23.2334	Cardiomyocytes	1.23953	0	2.48848
	AGACCCGGTGTCTAAC	-6.92251	18.5696	T cell	0	0	0
	AGACCCGGTTTGCCGG	-0.549293	12.7171	T cell	0	1.69569	0
	AGACCCGTCATCGCAA	-2.76873	-37.0136	Cardiomyocytes	0	0	1.27457
	AGACCCGTCGATACAC	17.7867	15.488	Fibroblasts	0	1.03154	0
	AGACTCACAAGGGCAT	8.7339	36.7218	Pericytes	0	1.65204	0
	AGACTCACACTGTGTA	-34.1954	11.1562	Endothelial cell	2.33827	0	0
	AGACTCACATTGTGCA	44.5167	-18.4215	Endothelial cell	0.933989	0	0
	AGACTCAGTAAGGTCG	-5.62901	18.7652	T cell	0	0	0
	AGACTCAGTAATGCGG	-8.26387	-28.7851	Cardiomyocytes	0	0	0
	AGACTCAGTCACCGCA	-29.9426	-1.97352	Endothelial cell	1.45743	0	0
	AGACTCAGTGTCCAAT	10.3343	-28.1231	Cardiomyocytes	0.551582	0	0.551582
	AGACTCAGTGTCCCTT	6.63971	-21.9315	Cardiomyocytes	0	0	0.855068
	AGACTCAGTTGTCATG	7.94753	-24.9602	Cardiomyocytes	0	0	1.37161
	AGACTCATCATGCATG	3.8861	33.5368	Pericytes	0	0	0
	AGACTCATCATTGTTC	24.0846	5.51773	Fibroblasts	1.28634	2.02139	0
	AGAGAATAGGGTGAAA	14.5273	-8.20676	Cardiomyocytes	0	0	0
	AGAGAATCAAGCTGTT	-9.58041	-21.151	Cardiomyocytes	0	0	1.68981
	AGAGAATCACAAGCTT	-5.00589	-19.2612	Cardiomyocytes	0	0	0.593896
	AGAGAATGTGTTCAGT	-1.62493	9.87654	T cell	0	0	0
	AGAGAATTCCGTGTAA	19.9399	19.6773	Fibroblasts	0	1.37744	0
	AGAGAATTCGAATCCA	-17.8135	13.3439	Endothelial cell	0	1.89842	0
	AGAGAATTCTACAGGT	-2.85732	-24.2404	Cardiomyocytes	0	0	0.722813
	AGAGAATTCTCGCTTG	-13.5929	-21.2779	Cardiomyocytes	0.610948	0	1.93083
	AGAGAGCAGATTGACA	-28.091	9.85816	Endothelial cell	3.84405	0	0
	AGAGAGCAGCAGCCCT	17.6826	12.0346	Fibroblasts	0	1.28002	0
	AGAGAGCAGGCGAAGG	3.01786	34.6277	Pericytes	0	0	0
	AGAGAGCCAGCTAACT	-12.5751	-22.018	Cardiomyocytes	0	0	1.72657
	AGAGAGCCATGAATCC	-37.8997	2.51539	Endothelial cell	3.14937	0	0
	AGAGAGCCATTGCTGA	-0.7743	-28.4879	Cardiomyocytes	0	0	1.64695
	AGAGAGCGTAACAGGC	-26.2595	3.92715	Endothelial cell	0	0	1.77896
	AGAGAGCTCCTTCTTC	9.76078	-3.4723	Cardiomyocytes	0	0	2.14493
	AGAGCAGAGATGCTAA	27.1596	18.0228	Fibroblasts	0	2.48972	0
	AGAGCAGAGGCATGGT	-2.11208	-28.7413	Cardiomyocytes	0	0	1.13178
	AGAGCAGCAATTGAAG	-38.7207	3.18001	Endothelial cell	2.93331	0	0
	AGAGCAGCACAGTCAT	0.43767	-20.1273	Cardiomyocytes	0	0	1.85836
	AGAGCAGCAGGAGGAG	-16.6599	14.0775	Endothelial cell	0	0	0
	AGAGCAGGTATTTCCT	33.8894	6.3393	Fibroblasts	0	2.83051	0
	AGAGCAGGTGGGATTG	-5.39436	0.0756793	T cell	0.415188	0.228988	0.933724
	AGAGCAGGTTGGGTAG	19.3494	16.5468	Fibroblasts	0	1.35546	1.35546
	AGAGCAGGTTGTCTAG	-4.48962	-16.5738	Cardiomyocytes	0	0	0.591617
	AGAGCAGTCCCGAAAT	0.605638	36.0354	Pericytes	0	1.49278	0
	AGAGCAGTCTTTGCGC	12.7996	-2.30863	Cardiomyocytes	0	0	0
	AGAGCCCAGATCCGAG	13.4088	-0.895427	Cardiomyocytes	0	0	0
	AGAGCCCAGCAACAGC	-5.70548	0.0902779	T cell	0	0	1.36889
	AGAGCCCAGTGAATAC	22.0138	13.9747	Fibroblasts	0	2.63212	0
	AGAGCCCCACCCTCTA	-28.1071	-7.88991	Endothelial cell	0	0	0
	AGAGCCCCAGAACGCA	-1.86815	-15.0088	Cardiomyocytes	0	1.31035	2.21073
	AGAGCCCCATTCAGGT	0.323333	2.78727	T cell	0	0.685291	0
	AGAGCCCGTATTTCCT	-15.4801	0.619091	Macrophages	0	0	0
	AGAGCCCGTGTCCCTT	-29.229	21.0172	Endothelial cell	3.73978	0	0
	AGAGCCCTCATATGGC	8.09388	8.27003	Cardiomyocytes	0	0	0
	AGAGCCCTCCCTCATG	14.1173	-22.5278	Cardiomyocytes	0	0	1.25236
	AGAGCCCTCTATGCCC	-32.5145	-0.521343	Endothelial cell	2.49982	0	0
	AGAGCCCTCTGGCCGA	-25.5664	20.5753	Endothelial cell	3.1847	0	0
	AGATAGAAGAATACAC	-1.8877	-23.6665	Cardiomyocytes	0	0	1.41787
	AGATAGAAGTTGCGAG	-26.5671	18.7463	Endothelial cell	3.51472	0	0
	AGATAGACAAATGCTC	-8.35987	-27.5055	Cardiomyocytes	0	0	1.44026
	AGATAGACATTGCAAC	-25.292	-4.79938	Endothelial cell	1.84853	0	0
	AGATAGAGTCCGGTGT	39.3659	4.05812	Fibroblasts	0	2.15296	0
	AGATAGAGTGCTCTCT	8.02411	-19.9137	Cardiomyocytes	0	0	1.8104
	AGATAGAGTTCTGACA	5.92677	-27.1864	Cardiomyocytes	0	0	1.69321
	AGATAGATCATCGCCT	-27.8437	-18.3871	B cells	1.09436	0	1.09436
	AGATCCAAGCCTATTG	-8.94195	-23.2166	Cardiomyocytes	0	0	1.13234
	AGATCCAAGGTATTGA	-1.74617	5.09526	T cell	2.00644	0	0.652086
	AGATCCAAGTAGCATA	17.0232	22.8896	Fibroblasts	0	1.72722	0
	AGATCCACACATGACT	-0.924853	-2.22887	T cell	2.39376	0.440212	1.04502
	AGATCCACAGGACGAT	-27.7891	-3.51477	Endothelial cell	3.58131	0	0
	AGATCCACATGCAGCC	-0.175788	-15.2498	Cardiomyocytes	1.17484	0	1.17484
	AGATCCACATGTTCAG	28.2628	19.3395	Fibroblasts	0	0.883955	0
	AGATCCAGTTACCCAA	2.80701	9.301	T cell	0	1.71357	0
	AGATCCATCGCTCATC	14.4694	-8.3467	Cardiomyocytes	0	0	2.75679
	AGATCCATCTCATTTG	-25.7456	9.02051	Endothelial cell	2.0909	0	0
	AGATCCATCTGCTTAT	14.6927	-22.3317	Cardiomyocytes	0	0	0
	AGATCCATCTGTCTCG	28.1491	-12.9095	Cardiomyocytes	0	1.27931	1.00409
	AGATCGTAGAGGTCAC	22.9783	8.77047	Fibroblasts	2.37702	0	0
	AGATCGTAGCTCTGTA	-24.4104	27.8199	Endothelial cell	1.73263	1.2023	0
	AGATCGTCAATTGGTC	-5.6194	6.38437	T cell	1.36182	0.309623	0.545703
	AGATCGTCACAAACGG	16.4812	21.3067	Fibroblasts	0	1.06748	0
	AGATCGTGTCTCAAGT	7.53566	6.63442	Cardiomyocytes	0	0	1.5871
	AGATCGTGTGCCTTTC	43.3515	-20.6199	Endothelial cell	2.21013	0	0
	AGATCGTTCCACTTTA	24.9745	22.1946	Fibroblasts	0	1.44939	0
	AGATGAAAGGAGAGGC	-14.1588	36.4964	Endothelial cell	3.00982	0	0
	AGATGAACAATAACCC	13.8724	-26.9205	Cardiomyocytes	0.328464	0	1.80086
	AGATGAACAGGCTCTG	3.62319	-14.6751	Cardiomyocytes	0	0	1.63431
	AGATGAAGTGAGTGAC	-29.0674	9.87278	Endothelial cell	2.12294	0	0
	AGATGAAGTGTCTAAC	-29.2729	14.3227	Endothelial cell	1.66913	0	0
	AGATGAATCAGTCAGT	-7.08926	-20.8575	Cardiomyocytes	0	0	1.14512
	AGATGAATCATCAGTG	-32.2646	6.45039	Endothelial cell	2.59791	0	0
	AGATGAATCATTCTTG	16.8703	15.0781	Fibroblasts	0	1.34131	0
	AGATGAATCGCCTTGT	43.146	-21.0324	Endothelial cell	1.95801	0	0
	AGATGAATCGTCGATA	-27.0765	-1.52584	Endothelial cell	2.68393	0	0
	AGATGCTAGACTCTAC	0.284245	37.1432	Pericytes	0	0	0
	AGATGCTAGCCTATTG	-27.8726	-5.71086	Endothelial cell	2.63934	1.44715	0
	AGATGCTAGGTTCATC	-4.07933	-18.1	Cardiomyocytes	0	0	1.35423
	AGATGCTAGTCTGGTT	-8.37198	-11.5045	Cardiomyocytes	0.592844	0	1.72009
	AGATGCTAGTGCCAGA	9.76956	14.7747	T cell	0	3.30855	0
	AGATGCTCAGATTCGT	-13.1443	-22.9612	Cardiomyocytes	0	0	1.22712
	AGATGCTCAGTAACAA	2.82302	34.573	Pericytes	0	0	0
	AGATGCTGTACGAGCA	5.37056	6.21822	Cardiomyocytes	0	0.764648	0
	AGATGCTGTGAGTAGC	32.0535	3.26474	Fibroblasts	0	2.10112	0
	AGATGCTTCGGACCAC	-11.6702	2.31241	Macrophages	1.5534	0	0.658493
	AGATGCTTCTAGGCAT	1.22895	35.8438	Pericytes	0	0	0
	AGCATCAAGTTTCGGT	28.4099	1.68865	Fibroblasts	0	2.30025	0
	AGCATCACAATTAGGA	-8.69851	-1.27225	T cell	0	0	0
	AGCATCACAATTGTGC	-5.72379	-5.94476	Cardiomyocytes	1.67248	0	1.41679
	AGCATCACAGTCAGTT	-32.7309	4.28282	Endothelial cell	0	0	0
	AGCATCACATACCAGT	3.98889	-30.0049	Cardiomyocytes	0	0.394145	1.36064
	AGCATCAGTAATTGGA	11.7439	-9.41402	Cardiomyocytes	0	0	2.73733
	AGCATCAGTGGATCAG	-0.783361	-13.7036	Cardiomyocytes	0	0	0.621409
	AGCATCAGTTGCCATA	10.2751	-10.8931	Cardiomyocytes	0	0	2.57731
	AGCATCATCACACGAT	2.78656	-12.3466	Cardiomyocytes	0	0	1.49065
	AGCATCATCGCTCTCA	-26.3441	10.894	Endothelial cell	0	1.77122	0
	AGCCAATAGCTAAGTA	-12.6285	34.7493	Endothelial cell	3.853	0	0
	AGCCAATCACTGGACC	-2.93822	13.3645	T cell	0	0	0
	AGCCAATCAGCTGCCA	12.4353	-1.84164	Cardiomyocytes	0	0	0
	AGCCAATCAGTCAACT	1.48673	-23.1893	Cardiomyocytes	0.706666	0	0
	AGCCAATCAGTCTGGC	-17.5494	-1.59791	Macrophages	0	0	1.24478
	AGCCAATTCAGACCTA	7.43854	-31.5588	Cardiomyocytes	0	0	1.17235
	AGCCAATTCCAAGCTA	11.7864	-5.19258	Cardiomyocytes	0	0	0
	AGCCAATTCCCGTTGT	17.9706	5.76864	Fibroblasts	0	0	0
	AGCCAATTCGGCTTGG	4.25912	-16.8425	Cardiomyocytes	0	0.683926	0.683926
	AGCCACGAGAGTCCGA	-14.5648	-3.97139	Macrophages	0	0	0
	AGCCACGAGCACGGAT	29.9095	4.44424	Fibroblasts	0	0	0
	AGCCACGCAACTTGCA	-0.867757	36.385	Pericytes	1.92683	0	0
	AGCCACGCACCCTTAC	-16.0227	32.2277	Endothelial cell	0	0	0
	AGCCACGCAGGTGAGT	-13.7412	-29.7783	Cardiomyocytes	0	0	1.9454
	AGCCACGCAGTATACC	35.5666	1.38296	Fibroblasts	0	1.30729	0
	AGCCACGCAGTGGGTA	1.24218	-34.1782	Cardiomyocytes	0	0	1.85629
	AGCCACGGTAGTACGG	7.80564	-29.6265	Cardiomyocytes	0	0	1.26431
	AGCCACGGTCTTCGAA	7.45579	5.95095	Cardiomyocytes	0	0	0
	AGCCACGGTGATAGTA	33.2331	8.64597	Fibroblasts	0	0.836846	0
	AGCCACGGTGCTGCAC	24.013	23.1149	Fibroblasts	0	2.07114	0.869941
	AGCCACGGTGTAAACA	11.2542	-7.47703	Cardiomyocytes	0	1.80649	0
	AGCCACGGTTCAGCGC	-11.4258	-31.7949	Cardiomyocytes	0.777832	0	0.777832
	AGCCACGTCAAGAATG	2.24823	34.7059	Pericytes	0	0	0
	AGCCACGTCAAGTAAG	36.3057	3.60233	Fibroblasts	0	2.02309	0
	AGCCACGTCACAATGC	24.4656	21.6426	Fibroblasts	0	0.94318	0
	AGCCACGTCCCGTAAA	17.0969	4.06803	Fibroblasts	2.68903	0	0
	AGCCACGTCCGGACGT	-9.67403	-32.4623	Cardiomyocytes	0	0.491989	0.820279
	AGCCACGTCTCCATAT	11.6663	-1.30139	Cardiomyocytes	0	0	0
	AGCCAGCAGCACCAGA	-10.5231	-22.8436	Cardiomyocytes	0	0	1.40977
	AGCCAGCAGCATCAAA	-6.443	5.32572	T cell	1.9079	0.528053	0
	AGCCAGCAGCTCGACC	0.367118	-35.4253	Cardiomyocytes	0	0	2.04861
	AGCCAGCAGGTTGTTC	-5.73173	6.63801	T cell	1.52371	0.947501	0.252421
	AGCCAGCTCCGAGTGC	-5.39439	-36.866	Cardiomyocytes	0.373391	0	1.31263
	AGCCAGCTCCTGTACC	4.89931	-33.8929	Cardiomyocytes	0	0.399732	0.905947
	AGCCAGCTCTCGCGTT	-6.71507	18.4919	T cell	0	0	0
	AGCGATTAGGGTTTCT	9.28134	-5.46553	Cardiomyocytes	0	0	2.23508
	AGCGATTCATTGACTG	7.71037	7.19543	Cardiomyocytes	0	0	0.598915
	AGCGATTGTAATGCGG	21.7027	8.23715	Fibroblasts	0	2.61875	0
	AGCGATTGTTCATCTT	28.1316	-10.2242	Cardiomyocytes	0	1.17291	0
	AGCGATTTCATAAGGA	0.671712	36.6916	Pericytes	0	0	0
	AGCGATTTCCCAGGAC	-30.3186	22.2051	Endothelial cell	2.5179	1.34824	0
	AGCGATTTCCCGAGTG	-23.8078	7.88933	Endothelial cell	3.87605	0	0
	AGCGATTTCTCGACCT	-35.9129	4.77194	Endothelial cell	3.58806	0.710119	0
	AGCGATTTCTTGCGCT	-24.6282	10.8406	Endothelial cell	2.33869	0	0
	AGCGATTTCTTTGCGC	-4.63016	28.0103	Pericytes	2.84245	1.14879	0
	AGCGCCAAGAATAGTC	20.1004	4.28202	Fibroblasts	0	0	0
	AGCGCCAAGCCAAGGT	1.15052	-20.5667	Cardiomyocytes	0	0	1.83098
	AGCGCCAAGGGAGTGG	-0.836669	14.5734	T cell	0	2.07857	0
	AGCGCCAAGGGTTGCA	-15.9112	-2.37764	Macrophages	0	0	0
	AGCGCCAAGTAAAGCT	-5.22511	-37.7631	Cardiomyocytes	0.606401	0	0.981194
	AGCGCCACAACATCGT	0.323803	-22.6317	Cardiomyocytes	0.341049	0	2.01527
	AGCGCCACAGAGATGC	26.2155	-12.8147	Cardiomyocytes	0.488775	0.488775	0.815646
	AGCGCCAGTTGGACTT	-1.1017	14.5835	T cell	0	0	0
	AGCGCCATCAAGCGTT	-30.0832	-19.4873	B cells	0	0	0
	AGCGCCATCATAGAGA	21.3149	24.1478	Fibroblasts	0	0	0
	AGCGCCATCCTGTTGC	14.2917	20.6623	Fibroblasts	0	0	0
	AGCGCCATCTGCGAGC	43.7484	-17.4021	Endothelial cell	0	0.931512	0
	AGCGCTGAGAGATGCC	-0.651164	35.6473	Pericytes	0	1.26304	0
	AGCGCTGCACATATGC	10.8111	-25.2846	Cardiomyocytes	0	0	1.16864
	AGCGCTGCAGCGTAGA	13.0479	-8.48688	Cardiomyocytes	0	2.12651	0
	AGCGCTGGTATTGACC	-4.38688	-17.101	Cardiomyocytes	0	0	1.60712
	AGCGCTGGTGTAAATG	16.7111	-29.2663	Cardiomyocytes	0	0	0
	AGCGTATAGCGGGTTA	-27.9691	-5.86312	Endothelial cell	2.42769	1.12055	0
	AGCGTATAGGAGCAAA	18.584	7.77671	Fibroblasts	0	1.64932	0
	AGCGTATAGTCACAGG	7.0365	-14.4794	Cardiomyocytes	0	0	0
	AGCGTATCAAGTCATC	-28.1098	-4.42807	Endothelial cell	1.69496	0	0
	AGCGTATCAAGTGGAC	2.96082	-28.582	Cardiomyocytes	0	0	0
	AGCGTATCAGTGGTGA	13.5844	-32.2571	Cardiomyocytes	0	1.36309	0.897769
	AGCGTCGAGATGTTAG	-2.3993	28.8194	Pericytes	0	0	0
	AGCGTCGAGATGTTCC	-19.3277	4.86098	Endothelial cell	0	0	0
	AGCGTCGCACCTCTGT	14.4637	-24.5913	Cardiomyocytes	0	0	1.70643
	AGCGTCGTCAACGCTA	3.14096	-13.5196	Cardiomyocytes	0	0	1.95609
	AGCGTCGTCGTTGCCT	14.6245	-10.3896	Cardiomyocytes	0	0	0
	AGCTACACAAATCAGA	1.06585	-26.7397	Cardiomyocytes	0	0	1.65431
	AGCTACACAAGTGACG	26.3857	21.0181	Fibroblasts	0	1.77664	0
	AGCTACACACAAATCC	37.9338	5.19416	Fibroblasts	0	1.57113	0
	AGCTACACACAAATGA	6.08857	-31.6161	Cardiomyocytes	0	0	1.88187
	AGCTACACAGCTTCGG	25.8854	6.52537	Fibroblasts	1.29273	1.83823	0
	AGCTACAGTGGAGAAA	19.4016	21.033	Fibroblasts	0	0	0
	AGCTACATCAAAGGAT	-28.2808	-18.7002	B cells	1.77042	0	0
	AGCTACATCGGAAGGT	25.0959	22.9507	Fibroblasts	0	2.62141	0
	AGCTACATCTCTGCCA	-5.49094	-30.0885	Cardiomyocytes	0	0.268199	1.60922
	AGCTCAAAGAAATCCA	-38.9038	3.99919	Endothelial cell	3.56521	0	0
	AGCTCAAAGAAGTATC	7.0612	-13.2456	Cardiomyocytes	0	0	0.854913
	AGCTCAAAGATGGGCT	0.0639248	14.9133	T cell	0	0	0
	AGCTCAACAAATCCCA	-0.560453	11.1771	T cell	0	0.780513	0
	AGCTCAACAAGCAGGT	10.2363	-3.78869	Cardiomyocytes	0	1.98587	0
	AGCTCAACAGCTAACT	14.4106	-24.2773	Cardiomyocytes	0.238353	0	1.85366
	AGCTCAACAGGATTCT	-15.369	-0.858221	Macrophages	0	1.59613	0
	AGCTCAACATGCCATA	-2.76232	-24.7307	Cardiomyocytes	0	0	1.39815
	AGCTCAATCCAAGCTA	-30.1384	-4.62584	Endothelial cell	2.74279	0	0
	AGCTCAATCTGGCCAG	-25.0594	24.3492	Endothelial cell	0.930441	0	0
	AGCTTCCAGAAATCCA	-29.0569	-3.08963	Endothelial cell	2.45586	0	0
	AGCTTCCAGCGAGGAG	-4.84731	-25.5695	Cardiomyocytes	0	0	1.28871
	AGCTTCCAGTCAGGGT	3.18053	-19.1731	Cardiomyocytes	0.606856	0	1.79308
	AGCTTCCCAACCGTGC	7.95609	7.91961	Cardiomyocytes	0	0	0
	AGCTTCCCATCGCCTT	20.2637	15.5348	Fibroblasts	0	1.13942	0
[truncated: 7,016 more rows]

## Sheet: Fig 1f
	Fig 1f Plot (upper panel) showing different cell types in cat liver. Feature plot (lower panel) showing expression of marker genes (above) of indicated cell types (below)
[truncated: 7,890 more rows]

[truncated: 51 more sheets: Fig 1g, Fig 1h, Fig 1i, Fig 1j, Fig 1k, Fig 1l, Fig 1m, Fig 2a, Fig 2b, Fig 2c, Fig 2d, Fig 2e, Fig 2f, Fig 2g, Fig 2h, Fig 2i, Fig 2j, Fig 2k, Fig 2l, Fig 3a …]
